# Supplementary material for: Proteome Analysis of Human Neutrophil Granulocytes From Patients With Monogenic Disease Using Data-independent Acquisition
Source: Mol Cell Proteomics. 2019 Jan 10;18(4):760–72. doi: 10.1074/mcp.RA118.001141 (PMC6442368; doi:10.1074/mcp.RA118.001141)
Supplement: Supplemental_Table_1 [file 141289_1_supp_251887_pjqfps.xlsx]

## Sheet: Sheet1
Supplemental Table 1: Clinical details of the 16 patients included in this study. Patients SCN7 and CGD6 had their causative genes identified as a result of this study. The causative genes of the rest of the patients were known a priori. NBT, nitroblue tetrazolium test; G-CSF, granulocyte colony-stimulating factor.
Patient	Age in years, gender	Clinical phenotype	Causative gene	Molecular genetics	Cellular phenotype	Treatment
SCN1	10, m	SCN	ELANE	NM_001972.3(ELANE):c.545delG	No bone marrow results available	G-CSF
SCN2	19, m	SCN	ELANE	NM_001972.3(ELANE):c.684C>A	Granulocyte maturation defect	G-CSF
SCN3	24, f	SCN	ELANE	NM_001972.3(ELANE):c.308G>T	Granulocyte maturation defect	G-CSF
SCN4	16, m	SCN	ELANE	NM_001972.3(ELANE):c.597+5G>A	No bone marrow results available	G-CSF
SCN5	5, f	SCN	ELANE	NM_001972.3(ELANE):c.597+5G>A	No bone marrow results available	G-CSF
SCN6	10, m	SCN	ELANE	NM_001972.3(ELANE):c.508C>T	Granulocyte maturation defect	G-CSF
SCN7	1, m	SCN, albinism	RAB27A*	NM_004580.4(RAB27A):c.148_149delinsC	No bone marrow results available	Sporadic therapy at times of infection
CGD1	19, m	CGD	CYBB	NM_000397.3(CYBB):c.804+2T>C	NBT: 0%	Prophylactic antibiotics
CGD2	<20, m	CGD	CYBB	NM_000397.3(CYBB):c721-725 del ATAAC	NBT: 0%	Prophylactic antibiotics
CGD3	11, m	CGD	CYBB	NM_000397.3(CYBB):c.804+2T>C	NBT: 0%	Prophylactic antibiotics
CGD5	3, f	CGD	CYBA	NM_000101.3(CYBA):c.388C>T	NBT: 0%	Prophylactic antibiotics, Interferon gamma
CGD4	7, m	CGD	CYBA	NM_000101.3(CYBA):c.388C>T	NBT: 0%	Prophylactic antibiotics, Interferon gamma
CGD6	28, f	CGD	NCF1*	NM_000265.5(NCF1):c.75_76delGT	NBT: 0%	Sporadic therapy at times of infection
LAD1	4, m	LAD	ITGB2	NM_000211.4(ITGB2):c.562C>T	No flow cytometry results available	Sporadic therapy at times of infection
LAD2	14, f	LAD	ITGB2	NM_000211.4(ITGB2):c.706G>T	No flow cytometry results available	Sporadic therapy at times of infection
LAD3	4 months, m	LAD	SLC35C1	NM_018389.4(SLC35C1):c.267delA	No flow cytometry results available	Sporadic therapy at times of infection
