# Supplementary material for: Proteome Analysis of Human Neutrophil Granulocytes From Patients With Monogenic Disease Using Data-independent Acquisition
Source: Mol Cell Proteomics. 2019 Jan 10;18(4):760–72. doi: 10.1074/mcp.RA118.001141 (PMC6442368; doi:10.1074/mcp.RA118.001141)
Supplement: Supplemental_Table_2 [file 141289_1_supp_251888_pjqfps.xlsx]

## Sheet: Protein_copy_numbers
# Estimated healthy neutrophil protein copy numbers and statistics
# Please note that proteins identified with one peptide in 50% of the samples are reported as identified with 1 peptide and not 0.5 peptide.
Uniprot	Protein_name	Molecular mass [kDa]	Est. copies per cell	Median protein quantification signal	Coefficient of variation	Mean number of unique peptides identified (stripped sequences)	Mean number of unique peptides quantified (stripped sequences)	Protein q-value
P59666	Neutrophil defensin 3	10245	303825734	4441.86	0.36	6	3	6.85e-48
P0C0S8	Histone H2A type 1	14091	210814612	77681.4	0.15	7	3	6.85e-48
P05109	Protein S100-A8	10835	100786218	22387.5	0.33	31	3	6.85e-48
P62805	Histone H4	11367	98425500	10533.9	0.12	26	3	6.85e-48
P60709	Actin, cytoplasmic 1	41737	49433790	27695.7	0.17	30	3	6.85e-48
P61626	Lysozyme C	16537	47507583	27040.3	0.21	35	3	6.85e-48
O60814	Histone H2B type 1-K	13890	45272316	48121.1	0.18	2	2	8.9e-46
P08311	Cathepsin G	28837	38128910	25195.2	0.22	55	3	3.24e-45
P24158	Myeloblastin	27807	36341748	6223.36	0.32	30	3	2.35e-46
P07737	Profilin-1	15054	36205178	5030.21	0.19	22	3	3.93e-42
P06702	Protein S100-A9	13242	25337349	34653.1	0.45	38	3	6.85e-48
O60347	TBC1 domain family member 12	85626	22001982	19244.4	0.28	1	1	5.14e-05
Q562R1	Beta-actin-like protein 2	42003	20723877	4.13747e+07	0.16	9	3	3.63e-19
P08246	Neutrophil elastase	28518	19764768	8495.37	0.32	63	3	3.52e-41
P10412	Histone H1.4	21865	19637155	35716.2	0.18	14	3	4.24e-36
P02788	Lactotransferrin	78182	16573156	2774.98	0.29	158	3	6.85e-48
P06899	Histone H2B type 1-J	13904	16021015	69811.5	0.13	7	3	8.97e-40
P49913	Cathelicidin antimicrobial peptide	19301	15764406	45200.1	0.4	21	3	1.04e-36
Q9BYX7	Putative beta-actin-like protein 3	42016	15695634	14352.7	0.54	2	2	5.41e-18
Q04756	Hepatocyte growth factor activator	70682	13988608	160590	0.24	1	1	0.0100329
P16401	Histone H1.5	22580	12981570	264305	0.16	13	3	8.61e-29
P68431	Histone H3.1	15404	11340739	103396	0.31	5	3	1.13e-26
P80188	Neutrophil gelatinase-associated lipocalin	22588	11084157	13922.9	0.26	28	3	5e-38
P05164	Myeloperoxidase	83869	10364408	25129.7	0.3	106	3	6.85e-48
P63000	Ras-related C3 botulinum toxin substrate 1	21450	8978859	30405.7	0.13	12	3	1.35e-30
A5A3E0	POTE ankyrin domain family member F	121445	8736239	20284.3	0.31	3	3	9.5e-05
P08670	Vimentin	53652	7727704	1754.35	0.28	76	3	2.6e-37
P62736	Actin, aortic smooth muscle	42009	7421016	766370	0.39	10	3	6.85e-48
P12429	Annexin A3	36375	7296268	71796.4	0.22	34	3	6.26e-37
Q8N3T1	Polypeptide N-acetylgalactosaminyltransferase 15	73063	7281663	6487.51	0.43	1	1	5.01e-07
P04406	Glyceraldehyde-3-phosphate dehydrogenase	36053	7272962	27484.6	0.16	52	3	2.94e-38
P28676	Grancalcin	24010	7192421	142218	0.21	16	3	9.34e-35
P04083	Annexin A1	38714	6345629	156731	0.09	43	3	2.73e-41
P31146	Coronin-1A	51026	6283000	6702.49	0.15	40	3	1.49e-42
P31949	Protein S100-A11	11740	6279734	219662	0.22	8	3	2.03e-30
P12724	Eosinophil cationic protein	18385	6137886	13847.6	0.6	15	3	1.91e-31
P15153	Ras-related C3 botulinum toxin substrate 2	21429	5834031	3555.71	0.11	8	3	3.58e-38
P14618	Pyruvate kinase PKM	57937	5718686	2983.88	0.11	66	3	1.12e-40
P14174	Macrophage migration inhibitory factor	12476	5214460	2217.83	0.32	3	3	1.99e-23
P00338	L-lactate dehydrogenase A chain	36689	5021786	25670.7	0.15	29	3	1.98e-30
P20160	Azurocidin	26886	5018291	52774.1	0.27	33	3	6.85e-48
O60462	Neuropilin-2	104831	5002312	23957.5	0.3	1	1	7.62e-07
P23528	Cofilin-1	18502	4965775	35920	0.18	30	3	5.6e-34
P31946	14-3-3 protein beta/alpha	28082	4919098	41474.7	0.21	16	3	2.87e-34
Q9GZK3	Olfactory receptor 2B2	40412	4742641	19550.3	0.6	1	1	0.017383
P59998	Actin-related protein 2/3 complex subunit 4	19667	4705150	23508.8	0.14	7	3	7.51e-29
P13796	Plastin-2	70288	4697347	8477.79	0.22	64	3	4.68e-47
P41218	Myeloid cell nuclear differentiation antigen	45836	4601140	48655.2	0.3	43	3	1.53e-33
P30740	Leukocyte elastase inhibitor	42742	4515148	9154.6	0.16	36	3	4.42e-38
P17213	Bactericidal permeability-increasing protein	53900	4501328	19067.4	0.34	36	3	1.23e-36
P06733	Alpha-enolase	47169	4485625	816523	0.12	41	3	4.49e-39
O14950	Myosin regulatory light chain 12B	19779	4481874	89717.6	0.11	11	3	1.05e-35
P60660	Myosin light polypeptide 6	16930	4462391	56486.3	0.15	9	3	2.8e-34
P06703	Protein S100-A6	10180	4339666	18675	0.3	6	3	2.37e-28
P80511	Protein S100-A12	10575	4041456	39207.5	0.4	8	3	3.26e-39
P18669	Phosphoglycerate mutase 1	28804	4026202	38603.6	0.2	18	3	4.59e-34
P52566	Rho GDP-dissociation inhibitor 2	22988	3889437	57722.8	0.11	21	3	6.85e-48
P30044	Peroxiredoxin-5, mitochondrial	22086	3611114	169041	0.18	15	3	2.35e-27
P26447	Protein S100-A4	11729	3367350	69015.2	0.21	9	3	1.23e-27
P14649	Myosin light chain 6B	22764	3260526	224302	0.15	2	2	1.69e-19
P09211	Glutathione S-transferase P	23356	3210008	20219.4	0.18	15	3	4.26e-32
P62937	Peptidyl-prolyl cis-trans isomerase A	18012	3177441	9104.83	0.21	13	3	1.8e-41
O43525	Potassium voltage-gated channel subfamily KQT member 3	96742	3107374	3661.01	0.32	1	1	0.00612851
Q8TET4	Neutral alpha-glucosidase C	104334	3010944	23382.1	0.32	1	1	3.13e-06
P14780	Matrix metalloproteinase-9	78458	2957822	13079.7	0.27	52	3	2.07e-34
P16104	Histone H2AX	15145	2926122	4608.17	0.34	5	3	3.08e-28
P20292	Arachidonate 5-lipoxygenase-activating protein	18157	2865200	5769.18	0.23	4	3	9.37e-25
P63261	Actin, cytoplasmic 2	41793	2780625	34021.7	0.49	1	1	2.14e-09
O75594	Peptidoglycan recognition protein 1	21731	2757318	2.01277e+06	0.13	11	3	5.57e-41
P27105	Erythrocyte band 7 integral membrane protein	31731	2741514	45055.8	0.1	19	3	1.38e-33
P61224	Ras-related protein Rap-1b	20825	2700741	40376.8	0.28	12	3	1.4e-24
P37837	Transaldolase	37540	2661804	14399.8	0.09	24	3	2.9e-38
O95071	E3 ubiquitin-protein ligase UBR5	309352	2419233	244862	0.4	1	1	0.0177042
P52209	6-phosphogluconate dehydrogenase, decarboxylating	53140	2391156	9418.8	0.12	43	3	4.95e-40
P35754	Glutaredoxin-1	11776	2326525	791.083	0.2	6	3	7.01e-25
Q9HCL0	Protocadherin-18	126149	2229640	72320.3	0.54	1	1	0.00970489
P25815	Protein S100-P	10400	2144783	8080.58	0.3	10	3	1.07e-24
P04075	Fructose-bisphosphate aldolase A	39420	2074935	64207.4	0.14	45	3	5.66e-39
Q6DN03	Putative histone H2B type 2-C	21472	2049794	70843.1	1.15	2	2	9.33e-05
O75367	Core histone macro-H2A.1	39617	2026329	60599.6	0.09	18	3	3.36e-32
Q96QF0	Rab-3A-interacting protein	53021	1933796	105357	0.67	1	1	0.00598736
Q01518	Adenylyl cyclase-associated protein 1	51901	1933367	29916.6	0.22	37	3	4.34e-35
O00299	Chloride intracellular channel protein 1	26923	1921461	15860.2	0.12	16	3	1.91e-31
P0C0S5	Histone H2A.Z	13553	1920606	8309.45	0.17	6	3	3.34e-26
P51159	Ras-related protein Rab-27A	24868	1910404	87697.6	0.11	12	3	5.7e-32
O95229	ZW10 interactor	31293	1873515	91783.7	0.76	1	1	0.00779064
P60953	Cell division control protein 42 homolog	21259	1857980	25360.4	0.19	11	3	7.03e-26
O15511	Actin-related protein 2/3 complex subunit 5	16320	1856506	27555.8	0.11	6	3	4.43e-30
P59190	Ras-related protein Rab-15	24391	1704631	8975.8	0.12	2	2	1.02e-16
P10599	Thioredoxin	11737	1693741	183496	0.23	8	3	2.55e-30
P29401	Transketolase	67878	1690506	13287.2	0.26	56	3	3.31e-38
P78417	Glutathione S-transferase omega-1	27566	1665484	19575.9	0.15	19	3	2.79e-23
P61586	Transforming protein RhoA	21768	1665399	114053	0.12	12	3	4.43e-27
Q96A23	Copine-4	62395	1655669	189480	1.06	1	1	8.58e-08
P07305	Histone H1.0	20863	1640825	310356	0.3	7	3	4.14e-26
Q8WYJ6	Septin-1	41971	1571033	14896.4	0.29	1	1	2.46e-34
P13929	Beta-enolase	46987	1529782	7537.99	0.2	4	3	1.27e-38
O60870	DNA/RNA-binding protein KIN17	45374	1480452	62068.2	0.13	1	1	3.66e-08
P52907	F-actin-capping protein subunit alpha-1	32923	1479268	52360.5	0.41	17	3	8.41e-29
P51149	Ras-related protein Rab-7a	23490	1467843	1.02107e+06	0.07	18	3	4.44e-25
P60174	Triosephosphate isomerase	30791	1458941	31144.8	0.2	21	3	1.15e-32
Q9BRP7	Ferredoxin-fold anticodon-binding domain-containing protein 1	70416	1421496	44572.6	0.69	1	1	0.0100178
O15144	Actin-related protein 2/3 complex subunit 2	34333	1378050	7503.57	0.08	26	3	7.62e-30
Q9H0U4	Ras-related protein Rab-1B	22171	1373721	1844.35	0.16	10	3	8.98e-29
Q96NY7	Chloride intracellular channel protein 6	73012	1369689	17328.1	0.33	1	1	0.0015003
P30041	Peroxiredoxin-6	25035	1367764	10106.4	0.1	15	3	4.48e-23
P68104	Elongation factor 1-alpha 1	50141	1364659	4558.28	0.18	20	3	6.54e-36
P12814	Alpha-actinin-1	103058	1356587	30151.3	0.12	82	3	3.52e-41
P51878	Caspase-5	49736	1351573	8763.04	0.42	1	1	0.0226534
P62942	Peptidyl-prolyl cis-trans isomerase FKBP1A	11951	1319339	14748.4	0.17	5	3	1.1e-24
P41743	Protein kinase C iota type	68262	1294040	36383.9	1.02	1	1	1.66e-09
P04899	Guanine nucleotide-binding protein G(i) subunit alpha-2	40451	1276302	41092.1	0.13	22	3	1.24e-33
P49959	Double-strand break repair protein MRE11A	80593	1266310	57583.6	0.38	7	3	4.72e-09
Q71U36	Tubulin alpha-1A chain	50136	1265156	16841.8	0.31	22	3	9.89e-34
P13688	Carcinoembryonic antigen-related cell adhesion molecule 1	57560	1239332	223573	0.26	8	3	8.89e-26
P07237	Protein disulfide-isomerase	57116	1235528	5408.52	0.17	39	3	3.91e-43
Q12931	Heat shock protein 75 kDa, mitochondrial	80110	1217261	3230.99	0.22	1	1	1.68e-23
Q9ULZ3	Apoptosis-associated speck-like protein containing a CARD	21627	1174299	24255.9	0.19	12	3	1.51e-24
P00558	Phosphoglycerate kinase 1	44615	1169694	5695.39	0.15	46	3	1.78e-35
Q9UM07	Protein-arginine deiminase type-4	74079	1168490	10417.7	0.28	35	3	9.45e-34
O60234	Glia maturation factor gamma	16801	1147288	106409	0.11	7	3	1.31e-27
P12980	Protein lyl-1	29938	1139474	51537.4	0.24	1	1	1.66e-22
P68371	Tubulin beta-4B chain	49831	1133638	2853.62	0.17	24	3	1.53e-32
P63104	14-3-3 protein zeta/delta	27745	1130309	72234.1	0.17	13	3	1.51e-36
P04040	Catalase	59756	1127831	19004.6	0.21	40	3	8.26e-32
P0DMV8	Heat shock 70 kDa protein 1A	70052	1122673	7664.36	0.13	38	3	6.69e-34
P06396	Gelsolin	85698	1120264	63715.7	0.1	56	3	1.08e-39
P26038	Moesin	67820	1113387	20479	0.17	44	3	5.8e-36
P08133	Annexin A6	75873	1113183	20386.1	0.24	53	3	2.22e-29
P68366	Tubulin alpha-4A chain	49924	1112220	210692	0.36	8	3	9.66e-26
P22392	Nucleoside diphosphate kinase B	17298	1104753	22770.8	0.14	11	3	5.07e-24
P30273	High affinity immunoglobulin epsilon receptor subunit gamma	9667	1104736	217210	0.18	5	3	1.07e-19
P50452	Serpin B8	42767	1097914	37008.3	0.37	13	3	2.93e-17
P51857	3-oxo-5-beta-steroid 4-dehydrogenase	37377	1093859	2.64137e+06	0.84	1	1	0.00500829
P10153	Non-secretory ribonuclease	18354	1078381	3498.52	0.4	7	3	2.37e-42
P22626	Heterogeneous nuclear ribonucleoproteins A2/B1	37430	1053658	19406.3	0.16	28	3	2.46e-35
Q8IZ73	RNA pseudouridylate synthase domain-containing protein 2	61311	1051934	161470	0.43	1	1	0.00806648
Q96SB3	Neurabin-2	89192	1040447	14449	0.46	3	2	0.000962759
Q9H299	SH3 domain-binding glutamic acid-rich-like protein 3	10438	1037489	6766.66	0.21	5	3	1.29e-16
P62987	Ubiquitin-60S ribosomal protein L40	14728	1007373	7283.31	0.2	6	3	6e-31
P08758	Annexin A5	35937	998203	22831.9	0.23	23	3	1.33e-24
P47756	F-actin-capping protein subunit beta	31350	976363	7460.62	0.09	18	3	3.75e-31
P27482	Calmodulin-like protein 3	16891	971376	34089.7	0.44	1	1	1.8e-10
O14777	Kinetochore protein NDC80 homolog	73913	968778	13559.8	0.29	1	1	6.8e-05
P61158	Actin-related protein 3	47371	952725	20238.3	0.11	23	3	1.09e-30
P62304	Small nuclear ribonucleoprotein E	10804	946646	13272.7	0.19	1	1	6.38e-11
P00738	Haptoglobin	45205	945288	3.39297e+06	0.18	28	3	4.77e-31
Q9NVM9	Protein asunder homolog	80225	943634	50840.9	0.17	3	3	2.72e-09
Q15080	Neutrophil cytosol factor 4	39032	937731	23562.4	0.15	21	3	1.07e-29
Q14344	Guanine nucleotide-binding protein subunit alpha-13	44050	936673	27067.6	0.14	12	3	7.97e-27
Q9H082	Ras-related protein Rab-33B	25718	934327	92804	0.16	7	3	3.67e-14
P84095	Rho-related GTP-binding protein RhoG	21309	932092	37090.1	0.1	14	3	3.53e-30
P06753	Tropomyosin alpha-3 chain	32950	925756	33868.8	0.18	19	3	6.64e-27
Q14019	Coactosin-like protein	15945	925300	622627	0.2	13	3	1.27e-24
O75368	SH3 domain-binding glutamic acid-rich-like protein	12774	924471	136783	0.31	10	3	3.87e-24
Q5HYI8	Rab-like protein 3	26423	916848	76803.8	0.13	1	1	2.37e-14
P07195	L-lactate dehydrogenase B chain	36638	899118	562455	0.11	18	3	8.73e-27
P05107	Integrin beta-2	84782	885122	14416.4	0.12	49	3	1.35e-34
Q92522	Histone H1x	22487	881162	6879.71	0.15	12	3	6.41e-24
Q99536	Synaptic vesicle membrane protein VAT-1 homolog	41920	868415	10758.6	0.16	26	3	3.91e-27
P06744	Glucose-6-phosphate isomerase	63147	866351	9728.65	0.15	44	3	5.6e-40
P13473	Lysosome-associated membrane glycoprotein 2	44961	865306	36405.9	0.24	4	3	1.26e-19
P62826	GTP-binding nuclear protein Ran	24423	861247	22052.1	0.12	11	3	5.09e-24
O15143	Actin-related protein 2/3 complex subunit 1B	40950	857194	9179.01	0.12	22	3	1.46e-31
Q15286	Ras-related protein Rab-35	23025	846917	31629.8	0.21	8	3	4.95e-23
P14598	Neutrophil cytosol factor 1	44652	842730	44379.8	0.31	22	3	2.5e-30
P13797	Plastin-3	70811	839961	29741.5	0.49	1	1	2.49e-05
P62491	Ras-related protein Rab-11A	24394	818153	9987.7	0.08	11	3	1.33e-18
Q9H5Q4	Dimethyladenosine transferase 2, mitochondrial	45349	814818	37802.6	0.73	1	1	0.0026638
P11215	Integrin alpha-M	127179	813191	7739.33	0.21	66	3	5.99e-35
O75493	Carbonic anhydrase-related protein 11	36238	802737	5440.76	0.26	1	1	0.012289
P61978	Heterogeneous nuclear ribonucleoprotein K	50976	801323	74231.4	0.17	25	3	8.68e-29
Q9HDC9	Adipocyte plasma membrane-associated protein	46480	793813	1.3436e+06	0.13	30	3	9.51e-26
P18084	Integrin beta-5	88054	788519	1.83821e+06	0.18	1	1	2.34e-14
P61088	Ubiquitin-conjugating enzyme E2 N	17138	783614	182120	0.13	9	3	2.3e-24
Q8N6Q3	CD177 antigen	46363	753468	5767.98	0.47	12	3	2.27e-34
Q9HD89	Resistin	11419	747406	112356	0.48	6	3	7.08e-22
P30046	D-dopachrome decarboxylase	12712	736771	48998.1	0.21	7	3	4.34e-19
P11413	Glucose-6-phosphate 1-dehydrogenase	59257	720526	22959.2	0.11	42	3	2.19e-33
Q13319	Cyclin-dependent kinase 5 activator 2	38705	719268	30414.3	0.46	1	1	9.72e-16
P40199	Carcinoembryonic antigen-related cell adhesion molecule 6	37195	711645	1542.75	0.46	1	1	8.03e-34
P07205	Phosphoglycerate kinase 2	44796	697591	8463.37	0.38	1	1	0.00563202
P46976	Glycogenin-1	39384	695076	28753.9	0.1	10	3	4.48e-26
Q99497	Protein deglycase DJ-1	19891	694512	382457	0.2	14	3	4.81e-25
Q9NX02	NACHT, LRR and PYD domains-containing protein 2	120515	694199	13397.2	0.38	1	1	0.00106113
P56134	ATP synthase subunit f, mitochondrial	10918	692362	7974.82	0.2	2	2	1.76e-16
P02763	Alpha-1-acid glycoprotein 1	23512	690497	10965.2	0.3	9	3	2.54e-35
Q9P1F3	Costars family protein ABRACL	9056	689772	33259.9	0.34	3	3	2.06e-17
P02768	Serum albumin	69367	683147	9588.17	0.5	47	3	6.85e-48
P30086	Phosphatidylethanolamine-binding protein 1	21057	680594	342386	0.12	8	3	1.9e-30
Q9NVM6	DnaJ homolog subfamily C member 17	34687	671280	12004.2	0.33	2	2	1.13e-08
P09960	Leukotriene A-4 hydrolase	69285	667697	16401	0.18	46	3	3.64e-32
O00755	Protein Wnt-7a	39005	659579	22638.3	0.25	1	1	3.83e-24
P62861	40S ribosomal protein S30	6648	658849	24477.1	0.22	1	1	9.12e-19
P33241	Lymphocyte-specific protein 1	37192	656786	78427.8	0.3	23	3	1.76e-30
P09525	Annexin A4	35883	656261	9155.77	0.14	20	3	7.77e-27
P62879	Guanine nucleotide-binding protein G(I)/G(S)/G(T) subunit beta-2	37331	652533	53538.5	0.13	14	3	9.68e-27
P23284	Peptidyl-prolyl cis-trans isomerase B	23743	649585	90022.9	0.16	12	3	1.01e-25
P63218	Guanine nucleotide-binding protein G(I)/G(S)/G(O) subunit gamma-5	7318	648336	285288	0.16	1	1	7.6e-16
P50395	Rab GDP dissociation inhibitor beta	50663	644798	1.18648e+06	0.13	36	3	1.35e-26
Q92882	Osteoclast-stimulating factor 1	23787	624653	9313.45	0.14	13	3	4.06e-28
P54108	Cysteine-rich secretory protein 3	27630	623193	78515.9	0.21	12	3	3.79e-31
P32320	Cytidine deaminase	16185	622153	6493.63	0.17	11	3	1.31e-35
P30048	Thioredoxin-dependent peroxide reductase, mitochondrial	27693	620613	13543.6	0.19	11	3	1.27e-19
P39687	Acidic leucine-rich nuclear phosphoprotein 32 family member A	28585	618703	236834	0.13	11	3	2.57e-24
O60609	GDNF family receptor alpha-3	44511	612517	33528.7	0.18	1	1	0.0100686
P40925	Malate dehydrogenase, cytoplasmic	36426	610774	59131	0.12	15	3	1.65e-21
P01009	Alpha-1-antitrypsin	46737	605299	7607.46	0.37	25	3	1.07e-34
Q01469	Fatty acid-binding protein, epidermal	15164	599927	24323.5	0.25	8	3	1.44e-17
O75197	Low-density lipoprotein receptor-related protein 5	179145	599396	10610.3	0.66	2	2	9.48e-24
P07910	Heterogeneous nuclear ribonucleoproteins C1/C2	33670	594883	20708.7	0.18	14	3	1.63e-20
P07437	Tubulin beta chain	49671	590367	18880.3	0.37	5	3	4.87e-29
Q99439	Calponin-2	33697	586495	96926.1	0.17	15	3	6.01e-34
P05089	Arginase-1	34735	580573	32508.3	0.23	21	3	4.56e-24
P61204	ADP-ribosylation factor 3	20601	577890	13135.9	0.19	9	3	8.87e-37
P07741	Adenine phosphoribosyltransferase	19608	562442	280258	0.11	9	3	1.27e-25
Q10588	ADP-ribosyl cyclase/cyclic ADP-ribose hydrolase 2	35724	556808	41210.9	0.24	13	3	3.28e-23
P17066	Heat shock 70 kDa protein 6	71028	556757	16109.7	0.38	1	1	6.1e-23
P04908	Histone H2A type 1-B/E	14135	556687	13316.1	0.48	2	2	3.92e-29
O75083	WD repeat-containing protein 1	66194	545629	74259.4	0.17	32	3	2.81e-34
P61026	Ras-related protein Rab-10	22541	541182	11433.9	0.47	9	3	3.79e-20
Q9H853	Putative tubulin-like protein alpha-4B	27551	537851	21027.7	0.14	1	1	2.27e-30
P37108	Signal recognition particle 14 kDa protein	14570	530773	42046.7	0.37	5	3	1.21e-17
P63167	Dynein light chain 1, cytoplasmic	10366	528767	32860.2	0.17	2	1	1.48e-20
P09429	High mobility group protein B1	24894	514338	8864.67	0.18	18	3	9.85e-36
P29692	Elongation factor 1-delta	31122	506991	26716.3	0.2	10	3	6.14e-21
P61077	Ubiquitin-conjugating enzyme E2 D3	16687	506535	17951.3	0.27	3	3	4.01e-28
P52790	Hexokinase-3	99025	506211	130343	0.14	37	3	2.15e-28
P50995	Annexin A11	54390	505079	22828	0.12	24	3	9.34e-26
P00491	Purine nucleoside phosphorylase	32118	501312	33141.9	0.32	24	3	6.65e-34
P50552	Vasodilator-stimulated phosphoprotein	39830	498536	87632.4	0.19	22	3	6.42e-26
Q9NZF1	Placenta-specific gene 8 protein	12507	495883	25066	0.62	1	1	1.14e-24
Q9H4G4	Golgi-associated plant pathogenesis-related protein 1	17218	494844	18975.5	0.12	6	3	7.28e-21
Q96C19	EF-hand domain-containing protein D2	26697	492156	18594.6	0.23	15	3	4.71e-22
P26583	High mobility group protein B2	24034	489787	8136.25	0.16	20	3	1.18e-38
Q9H9S4	Calcium-binding protein 39-like	39088	485657	32684.5	0.36	2	2	1.46e-14
P84243	Histone H3.3	15328	480473	518940	0.67	2	2	6.79e-09
P37802	Transgelin-2	22391	480162	62362.1	0.21	14	3	4.46e-27
P07602	Prosaposin	58113	478411	2688.4	0.18	19	3	1.7e-28
P30536	Translocator protein	18828	475026	110257	0.21	7	3	4.97e-23
P62310	U6 snRNA-associated Sm-like protein LSm3	11845	474824	51963.8	0.18	2	2	7.33e-26
P08631	Tyrosine-protein kinase HCK	59600	474671	363170	0.15	23	3	6.63e-27
Q16851	UTP--glucose-1-phosphate uridylyltransferase	56940	472911	1.13072e+07	0.09	23	3	6.2e-22
P11169	Solute carrier family 2, facilitated glucose transporter member 3	53924	470930	115640	0.27	5	3	4.81e-25
P38935	DNA-binding protein SMUBP-2	109149	468864	18611.3	0.84	1	1	1.24e-07
P27797	Calreticulin	48142	467804	14111.6	0.21	19	3	2.06e-35
P62258	14-3-3 protein epsilon	29174	466965	56035.6	0.38	16	3	5.48e-23
A8MWD9	Putative small nuclear ribonucleoprotein G-like protein 15	8544	464707	44219.7	0.24	2	2	7.15e-13
O95716	Ras-related protein Rab-3D	24267	464412	46194.9	0.14	8	3	1.45e-17
P62328	Thymosin beta-4	5053	464334	46193.6	0.69	8	3	2.53e-23
O95336	6-phosphogluconolactonase	27547	462249	7563.68	0.13	12	3	2.88e-21
Q9P1U1	Actin-related protein 3B	47608	461591	89554.6	0.22	4	3	2.5e-21
P0DN76	Splicing factor U2AF 35 kDa subunit-like protein	27872	459454	36044.7	0.18	7	3	4.38e-20
P80723	Brain acid soluble protein 1	22693	457884	13641.8	0.16	28	3	5.29e-26
P20337	Ras-related protein Rab-3B	24758	455925	6305.99	0.15	1	1	2.47e-11
P20336	Ras-related protein Rab-3A	24984	451801	44046.8	0.15	1	1	3.33e-12
P13498	Cytochrome b-245 light chain	21013	449618	16417.8	0.21	6	3	1.82e-27
Q9Y2S6	Translation machinery-associated protein 7	7066	448448	140239	0.12	3	3	1.98e-15
Q5SSJ5	Heterochromatin protein 1-binding protein 3	61207	443211	506336	0.19	26	3	1.28e-20
P31152	Mitogen-activated protein kinase 4	65922	436313	31563.9	0.21	1	1	0.000673558
Q14103	Heterogeneous nuclear ribonucleoprotein D0	38434	435412	65648.4	0.13	15	3	1.71e-26
P08637	Low affinity immunoglobulin gamma Fc region receptor III-A	29089	434420	722720	0.39	5	3	2.77e-25
O15347	High mobility group protein B3	22980	428732	5463.23	0.41	7	3	4.86e-24
P13987	CD59 glycoprotein	14177	426961	9378.48	0.17	5	3	1.45e-24
P09493	Tropomyosin alpha-1 chain	32709	426334	27326.4	0.23	2	2	1.41e-25
Q96G25	Mediator of RNA polymerase II transcription subunit 8	29080	422539	69883.5	0.55	1	1	0.00395756
P0CG38	POTE ankyrin domain family member I	121282	419301	127226	0.62	3	3	4.76e-15
P35579	Myosin-9	226532	414776	64178.8	0.27	190	3	1.29e-37
P54819	Adenylate kinase 2, mitochondrial	26478	406121	21632.4	0.22	13	3	5.92e-33
P06737	Glycogen phosphorylase, liver form	97149	402203	39882	0.34	50	3	4.44e-29
P11217	Glycogen phosphorylase, muscle form	97092	401983	42260.8	0.23	10	3	2.27e-30
P84103	Serine/arginine-rich splicing factor 3	19330	394842	52898.1	0.17	8	3	1.89e-16
P01042	Kininogen-1	71957	392377	21360.4	0.37	1	1	8.91e-14
Q6A163	Keratin, type I cytoskeletal 39	55651	390842	56589.3	0.7	1	1	0.000124648
Q9NR31	GTP-binding protein SAR1a	22367	389873	49679.5	0.15	9	3	4.5e-22
P61604	10 kDa heat shock protein, mitochondrial	10932	388308	488951	0.18	7	3	2.53e-23
Q9Y2W7	Calsenilin	29231	387904	228448	0.98	1	1	0.000837404
P12838	Neutrophil defensin 4	10504	385976	73524.1	0.64	1	1	3.41e-18
Q9UL26	Ras-related protein Rab-22A	21855	385241	62281.1	0.15	3	3	4.77e-20
P59768	Guanine nucleotide-binding protein G(I)/G(S)/G(O) subunit gamma-2	7850	384251	10300.8	0.23	3	3	1.5e-22
P68402	Platelet-activating factor acetylhydrolase IB subunit beta	25569	383552	32317.8	0.24	4	3	6.26e-17
P63241	Eukaryotic translation initiation factor 5A-1	16832	381197	2106.79	0.35	12	3	4.9e-29
P30101	Protein disulfide-isomerase A3	56782	379767	45036.4	0.11	34	3	5.53e-31
P62857	40S ribosomal protein S28	7841	377982	7603.94	0.36	3	3	3.05e-14
P29350	Tyrosine-protein phosphatase non-receptor type 6	67561	376912	748182	0.13	38	3	1.03e-27
Q9BRA2	Thioredoxin domain-containing protein 17	13941	376300	1959.02	0.21	3	3	4.31e-15
P40926	Malate dehydrogenase, mitochondrial	35503	374927	35361.5	0.17	15	3	5.92e-25
Q01658	Protein Dr1	19444	374342	36556.6	0.44	2	2	9.98e-11
O75131	Copine-3	60131	370261	25260.7	0.15	26	3	4.06e-29
P36222	Chitinase-3-like protein 1	42625	370248	13019.1	0.29	19	3	1.55e-36
Q14739	Lamin-B receptor	70703	368746	4997.59	0.12	21	3	1.19e-28
Q96S97	Myeloid-associated differentiation marker	35274	362944	4160.01	0.23	7	3	6.37e-25
Q9UK45	U6 snRNA-associated Sm-like protein LSm7	11602	360162	20465.7	0.19	2	2	5.91e-10
P62851	40S ribosomal protein S25	13742	359081	11393.8	0.13	3	3	8.31e-19
P22061	Protein-L-isoaspartate(D-aspartate) O-methyltransferase	24636	358223	24306.8	0.14	14	3	1.69e-17
P50151	Guanine nucleotide-binding protein G(I)/G(S)/G(O) subunit gamma-10	7205	354576	6042.93	0.27	1	2	4.81e-16
Q15365	Poly(rC)-binding protein 1	37498	352317	7.07496e+07	0.15	9	3	3.89e-25
O14979	Heterogeneous nuclear ribonucleoprotein D-like	46438	352065	48535.4	0.14	5	3	5.53e-20
P40121	Macrophage-capping protein	38499	348334	5810.98	0.22	16	3	2.42e-36
Q9UHA4	Ragulator complex protein LAMTOR3	13623	347313	1.94406e+07	0.22	4	3	4.03e-25
Q15198	Platelet-derived growth factor receptor-like protein	41861	344533	10408.4	0.46	1	1	0.0122194
Q86UX7	Fermitin family homolog 3	75953	343517	26982.5	0.16	37	3	6.79e-29
Q9GZT6	Coiled-coil domain-containing protein 90B, mitochondrial	29506	342708	247850	0.26	1	1	2.46e-06
P08238	Heat shock protein HSP 90-beta	83264	340897	57079.6	0.27	36	3	1.38e-28
P54652	Heat shock-related 70 kDa protein 2	70021	340627	427456	0.08	8	3	7.3e-32
P61970	Nuclear transport factor 2	14478	340527	23890	0.31	4	3	2.18e-30
O60493	Sorting nexin-3	18762	338290	70158.4	0.17	7	3	5e-23
Q9BV40	Vesicle-associated membrane protein 8	11438	337328	12818.4	0.25	5	3	4.5e-20
Q8N1E2	Lysozyme g-like protein 1	21431	336008	93937.7	1.46	1	1	0.0121539
P05141	ADP/ATP translocase 2	32852	333512	1.04252e+06	0.14	13	3	3.05e-20
P05387	60S acidic ribosomal protein P2	11665	332578	156282	0.28	3	3	8.35e-24
Q01449	Myosin regulatory light chain 2, atrial isoform	19448	332517	26488.6	0.4	1	1	1.65e-06
P35241	Radixin	68564	331140	8297.74	0.17	18	3	5.1e-29
O15498	Synaptobrevin homolog YKT6	22418	330075	9151.53	0.38	6	3	5.62e-13
Q15366	Poly(rC)-binding protein 2	38580	324050	220403	0.1	11	3	3.41e-22
P68133	Actin, alpha skeletal muscle	42051	322942	4407.62	0.33	2	2	0.00096943
P19878	Neutrophil cytosol factor 2	59762	321906	61734.5	0.15	30	3	9.25e-22
Q9GZN8	UPF0687 protein C20orf27	19291	321729	5263.36	0.22	6	3	1.7e-17
P61769	Beta-2-microglobulin	13715	321557	11211.5	0.4	4	3	1.2e-20
P30040	Endoplasmic reticulum resident protein 29	28993	319022	44616.2	0.17	11	3	3.86e-22
Q01629	Interferon-induced transmembrane protein 2	14632	317513	46824.2	0.26	3	2	3.11e-16
P14406	Cytochrome c oxidase subunit 7A2, mitochondrial	9396	316600	89581.6	0.21	2	2	4.97e-19
Q15907	Ras-related protein Rab-11B	24489	314565	139713	0.32	2	2	3.22e-10
P61956	Small ubiquitin-related modifier 2	10871	314313	2.4722e+07	0.14	3	3	4.08e-21
O15260	Surfeit locus protein 4	30394	312135	60377.2	0.25	5	3	4.37e-18
P61916	Epididymal secretory protein E1	16570	311035	21665.1	0.15	4	3	2.59e-22
Q13404	Ubiquitin-conjugating enzyme E2 variant 1	16495	310882	18056.1	0.1	4	3	1.59e-16
O95571	Persulfide dioxygenase ETHE1, mitochondrial	27873	310695	30153.9	0.15	8	3	6.14e-15
P17931	Galectin-3	26152	307302	15700.6	0.21	7	3	1.39e-24
P61960	Ubiquitin-fold modifier 1	9118	307130	7084.69	0.29	2	2	5.8e-11
P27824	Calnexin	67568	304666	43159.2	0.1	27	3	8.45e-38
Q9UL25	Ras-related protein Rab-21	24348	304517	2.62711e+06	0.21	10	3	3.62e-20
P27695	DNA-(apurinic or apyrimidinic site) lyase	35555	304024	51354.6	0.13	20	3	1.45e-24
P43490	Nicotinamide phosphoribosyltransferase	55521	303834	56984.5	0.22	36	3	1.65e-43
P27449	V-type proton ATPase 16 kDa proteolipid subunit	15736	301768	14811.7	0.29	1	1	1.02e-07
P25789	Proteasome subunit alpha type-4	29484	299284	75280.1	0.08	10	3	2.83e-18
Q9Y5S8	NADPH oxidase 1	64871	298309	22543.1	0.41	1	1	6.29e-17
O75915	PRA1 family protein 3	21615	297261	4276.94	0.33	4	3	5.2e-21
Q9NVJ2	ADP-ribosylation factor-like protein 8B	21539	294973	69186.9	0.14	4	3	3.89e-17
Q9BYZ2	L-lactate dehydrogenase A-like 6B	41943	294633	5456.28	0.82	1	1	2.49e-25
Q8TEQ0	Sorting nexin-29	91254	293980	6395.84	0.4	1	1	2.62e-25
P62244	40S ribosomal protein S15a	14840	293917	12391.3	0.13	4	3	7.02e-19
Q8IX19	Mast cell-expressed membrane protein 1	21229	291800	46853.8	0.13	5	3	3.04e-26
P13489	Ribonuclease inhibitor	49973	290990	23304.1	0.14	26	3	2.15e-40
P53999	Activated RNA polymerase II transcriptional coactivator p15	14395	289703	1.33574e+06	0.18	4	3	3.54e-17
Q8NBA8	DTW domain-containing protein 2	33416	288592	7253.68	0.26	1	1	0.000329461
Q9Y376	Calcium-binding protein 39	39869	287343	9398.95	0.26	11	3	4.44e-19
P62306	Small nuclear ribonucleoprotein F	9725	287158	17744.7	0.17	3	3	4.67e-20
P16150	Leukosialin	40322	286484	851218	0.18	4	3	3.57e-24
P62241	40S ribosomal protein S8	24205	285335	85405.7	0.11	9	3	2.97e-20
P11142	Heat shock cognate 71 kDa protein	70898	285033	13663.9	0.1	28	3	1.46e-26
P35237	Serpin B6	42622	284125	215065	0.2	14	3	4.54e-23
Q96D70	R3H domain-containing protein 4	30350	283997	5538.49	0.24	1	1	0.0061113
P14678	Small nuclear ribonucleoprotein-associated proteins B and B'	24610	281935	13335.5	0.4	6	3	1.49e-15
P36871	Phosphoglucomutase-1	61449	281642	4.03336e+06	0.11	34	3	1.79e-31
O75608	Acyl-protein thioesterase 1	24670	281221	55304.1	0.14	7	3	6.1e-23
P24534	Elongation factor 1-beta	24764	281064	21098.7	0.19	5	3	1.03e-21
P62249	40S ribosomal protein S16	16445	280573	25478.3	0.16	7	3	9.35e-20
Q07960	Rho GTPase-activating protein 1	50436	275015	37935.3	0.09	21	3	3.11e-24
P20618	Proteasome subunit beta type-1	26489	274232	138976	0.13	10	3	6.08e-19
O00453	Leukocyte-specific transcript 1 protein	10792	274211	114166	0.45	2	2	9.23e-21
Q9UJ70	N-acetyl-D-glucosamine kinase	37376	273959	43308.2	0.19	17	3	7e-23
P00492	Hypoxanthine-guanine phosphoribosyltransferase	24579	273730	62664.2	0.18	11	3	6.02e-17
P55072	Transitional endoplasmic reticulum ATPase	89322	273266	123552	0.16	45	3	1.96e-26
P63279	SUMO-conjugating enzyme UBC9	18007	272182	3.0979e+06	0.14	7	3	1.25e-17
P17040	Zinc finger and SCAN domain-containing protein 20	117541	271563	466628	0.75	1	1	7.61e-12
P11245	Arylamine N-acetyltransferase 2	33542	269994	848740	0.53	1	1	5.33e-06
P61006	Ras-related protein Rab-8A	23668	269134	5379.72	0.17	7	3	3.83e-19
Q9NUQ9	Protein FAM49B	36748	267059	426167	0.37	17	3	9.97e-25
A7MD48	Serine/arginine repetitive matrix protein 4	68559	265120	68663.3	0.68	1	1	0.00086691
P31997	Carcinoembryonic antigen-related cell adhesion molecule 8	38154	264654	25249.3	0.15	5	3	1.98e-22
Q01130	Serine/arginine-rich splicing factor 2	25476	263028	7131.61	0.11	3	3	4.07e-21
P49721	Proteasome subunit beta type-2	22836	262544	88632.4	0.27	7	3	2.31e-18
P26022	Pentraxin-related protein PTX3	41976	262458	11835	0.36	16	3	1.61e-23
Q96JD6	1,5-anhydro-D-fructose reductase	36589	261434	132770	0.21	1	1	4.95e-17
Q9Y2J8	Protein-arginine deiminase type-2	75564	260965	39707.9	0.25	26	3	3.26e-27
Q15084	Protein disulfide-isomerase A6	48121	259827	1643.47	0.3	14	3	4.02e-26
Q9H936	Mitochondrial glutamate carrier 1	34470	259403	16089.8	0.66	1	1	0.000257007
Q92930	Ras-related protein Rab-8B	23584	255454	27847.9	0.14	5	3	4.3e-16
P04632	Calpain small subunit 1	28316	254983	28525.2	0.17	7	3	1.34e-30
O95379	Tumor necrosis factor alpha-induced protein 8	23003	254905	1.08715e+06	0.39	5	3	6.72e-23
P00403	Cytochrome c oxidase subunit 2	25565	254434	42996.3	0.23	4	3	5.05e-15
P62873	Guanine nucleotide-binding protein G(I)/G(S)/G(T) subunit beta-1	37377	252824	6491.17	0.25	6	3	7.27e-23
Q9P003	Protein cornichon homolog 4	16093	251953	72375.4	0.38	1	1	9.13e-11
Q06830	Peroxiredoxin-1	22110	251362	59642.6	0.24	9	3	1.4e-22
P62714	Serine/threonine-protein phosphatase 2A catalytic subunit beta isoform	35575	251042	9566.63	0.14	12	3	2.01e-24
P26641	Elongation factor 1-gamma	50119	250666	42321.6	0.29	15	3	5.69e-24
P62753	40S ribosomal protein S6	28681	249198	261285	0.14	7	3	2.64e-14
Q5T3F8	CSC1-like protein 2	94958	247951	24104	0.28	1	1	2.86e-10
P11021	78 kDa glucose-regulated protein	72333	246957	12357.5	0.16	37	3	9.85e-36
O75695	Protein XRP2	39641	245049	2.34412e+06	0.09	9	3	1.01e-18
Q8N7H5	RNA polymerase II-associated factor 1 homolog	59976	244426	261106	0.29	2	2	8.65e-05
Q8TBQ9	Protein kish-A	8060	244343	141158	0.22	2	2	3.77e-10
P22894	Neutrophil collagenase	53412	243808	53704.4	0.38	19	3	9.43e-28
P23526	Adenosylhomocysteinase	47716	242886	49486.4	0.12	20	3	3.62e-20
Q96MZ0	Ganglioside-induced differentiation-associated protein 1-like 1	41973	242334	69676.3	0.29	1	1	7.32e-05
P09382	Galectin-1	14716	241738	15653.1	0.4	6	3	1.76e-27
Q15819	Ubiquitin-conjugating enzyme E2 variant 2	16363	241381	39304.8	0.29	1	1	3.41e-10
P48735	Isocitrate dehydrogenase [NADP], mitochondrial	50909	239192	372754	0.13	25	3	2.28e-37
P06576	ATP synthase subunit beta, mitochondrial	56560	239135	5532.19	0.11	22	3	2.22e-29
P07384	Calpain-1 catalytic subunit	81890	238609	23389.6	0.14	37	3	2.02e-26
P62891	60S ribosomal protein L39	6407	235862	20595	0.3	1	1	1.77e-21
Q13231	Chitotriosidase-1	51681	235678	8046.78	0.6	18	3	4.46e-27
P18085	ADP-ribosylation factor 4	20511	235656	18550	0.21	4	3	5.76e-15
P61353	60S ribosomal protein L27	15798	235471	16087.1	0.69	7	3	1.15e-22
Q8NHG7	Small VCP/p97-interacting protein	8443	233838	18414	0.29	2	2	4.93e-16
P30050	60S ribosomal protein L12	17819	233535	21967.1	0.15	8	3	1.61e-18
Q07955	Serine/arginine-rich splicing factor 1	27745	233491	24072.8	0.14	10	3	1.81e-20
Q96BM9	ADP-ribosylation factor-like protein 8A	21416	233241	21008.7	0.12	7	3	6.12e-32
P67812	Signal peptidase complex catalytic subunit SEC11A	20625	232781	335337	0.11	5	3	2.26e-16
O00483	Cytochrome c oxidase subunit NDUFA4	9370	232458	56331.9	0.19	3	3	1.42e-09
P09769	Tyrosine-protein kinase Fgr	59479	232346	40335.2	0.13	23	3	8.04e-24
P13073	Cytochrome c oxidase subunit 4 isoform 1, mitochondrial	19577	231306	270611	0.12	7	3	7.08e-18
P55957	BH3-interacting domain death agonist	21995	230910	662808	0.21	8	3	7.82e-15
P61225	Ras-related protein Rap-2b	20504	230678	62237.9	0.19	8	3	9.65e-10
P30508	HLA class I histocompatibility antigen, Cw-12 alpha chain	40886	230481	56098.6	0.24	13	3	5.97e-25
Q9BRF8	Serine/threonine-protein phosphatase CPPED1	35548	229230	50606	0.19	12	3	1.17e-36
P60842	Eukaryotic initiation factor 4A-I	46154	228235	223984	0.19	19	3	2.4e-26
P08962	CD63 antigen	25637	227535	32982.6	0.25	3	3	5.17e-16
Q8N7M2	Zinc finger protein 283	77942	227256	35150.1	0.36	1	1	0.00610321
O75347	Tubulin-specific chaperone A	12855	227120	18520.4	0.2	9	3	4.04e-24
Q13636	Ras-related protein Rab-31	21569	227013	14289.2	0.17	12	3	6.03e-21
Q04917	14-3-3 protein eta	28219	226900	30353.2	0.18	13	3	3.31e-38
Q32MK0	Myosin light chain kinase 3	88393	226562	13791.5	0.12	1	1	6.48e-15
P05976	Myosin light chain 1/3, skeletal muscle isoform	21145	226137	7856.22	0.2	1	1	1.38e-14
Q14116	Interleukin-18	22326	226094	2699.92	0.2	2	1	1.81e-13
P32942	Intercellular adhesion molecule 3	59541	226041	21450.6	0.09	8	3	2.78e-17
Q9H1C7	Cysteine-rich and transmembrane domain-containing protein 1	10631	225781	47413.4	0.29	2	2	1.83e-17
P01860	Ig gamma-3 chain C region	41287	225491	198221	0.62	9	3	4.36e-31
P24071	Immunoglobulin alpha Fc receptor	32265	223735	2131.42	0.22	4	3	3.06e-16
P09972	Fructose-bisphosphate aldolase C	39456	222887	73928.2	0.22	18	3	3.32e-27
Q86SE5	RNA-binding Raly-like protein	32331	222404	21755.1	0.18	1	1	4.97e-09
P56381	ATP synthase subunit epsilon, mitochondrial	5780	221647	7226.49	0.18	2	2	1.68e-09
Q99735	Microsomal glutathione S-transferase 2	16621	221620	26284.1	0.31	1	1	0.00101743
O00233	26S proteasome non-ATPase regulatory subunit 9	24682	220620	78650.3	0.33	7	3	1.41e-15
O15145	Actin-related protein 2/3 complex subunit 3	20547	220449	25491.3	0.15	9	3	5.74e-31
Q9Y2R5	28S ribosomal protein S17, mitochondrial	14502	220397	8377.17	0.48	1	1	0.0160433
Q9Y5Z4	Heme-binding protein 2	22875	220360	110377	0.28	7	3	2.97e-17
P61160	Actin-related protein 2	44761	219434	51226.5	0.09	25	3	1.89e-26
Q9BVA1	Tubulin beta-2B chain	49953	219228	25153	0.3	3	3	1.59e-29
Q8NBQ5	Estradiol 17-beta-dehydrogenase 11	32936	218330	14078.4	0.23	16	3	2.05e-19
P25786	Proteasome subunit alpha type-1	29556	218160	9583.76	0.08	12	3	4.55e-19
P19113	Histidine decarboxylase	74141	218151	95722.3	0.92	1	1	3.29e-26
P78345	Ribonuclease P protein subunit p38	31834	217970	35044.4	0.54	1	1	2.67e-15
P62269	40S ribosomal protein S18	17719	217965	68151.5	0.21	9	3	2.38e-15
P62318	Small nuclear ribonucleoprotein Sm D3	13916	217651	15817.9	0.12	4	3	1.34e-26
P36873	Serine/threonine-protein phosphatase PP1-gamma catalytic subunit	36984	216259	2.83944e+07	0.22	16	3	2.32e-25
Q9BYT8	Neurolysin, mitochondrial	80652	216196	33368.4	0.77	2	2	1.35e-15
P00390	Glutathione reductase, mitochondrial	56257	215474	7214.72	0.2	17	3	2.66e-21
P25774	Cathepsin S	37496	215153	39968.9	0.23	14	3	2.69e-24
Q08722	Leukocyte surface antigen CD47	35214	214887	19582.8	0.24	3	3	3.43e-18
P99999	Cytochrome c	11749	214393	9197.23	0.19	6	3	8.51e-19
P62316	Small nuclear ribonucleoprotein Sm D2	13527	212611	21760.7	0.15	7	3	4.59e-19
P16403	Histone H1.2	21365	212097	48840.9	0.46	4	3	3.17e-18
Q6UX06	Olfactomedin-4	57280	211491	11695.9	0.8	22	3	3.66e-36
P05204	Non-histone chromosomal protein HMG-17	9393	211421	4476.03	0.38	12	3	7.53e-29
O75390	Citrate synthase, mitochondrial	51712	211413	234906	0.12	17	3	7.01e-26
P25398	40S ribosomal protein S12	14515	210759	15279.2	0.21	6	3	5.11e-20
Q15942	Zyxin	61277	210573	8303.68	0.31	21	3	7.67e-24
Q6UX41	Butyrophilin-like protein 8	56748	210531	48929.8	0.7	1	1	0.047853
P61421	V-type proton ATPase subunit d 1	40329	209882	21087.9	0.1	9	3	2.43e-12
Q9BQB6	Vitamin K epoxide reductase complex subunit 1	18235	209547	8306.66	0.21	1	1	1.22e-08
P30626	Sorcin	21676	208545	1.94662e+06	0.1	8	3	1.13e-16
Q9Y394	Dehydrogenase/reductase SDR family member 7	38299	208142	12460.8	0.21	12	3	2.43e-24
P28799	Granulins	63544	207692	7414.2	0.38	14	3	3.19e-23
P46782	40S ribosomal protein S5	22876	206947	17311.4	0.2	9	3	1.83e-16
P21730	C5a anaphylatoxin chemotactic receptor 1	39336	205446	2791.27	0.18	5	3	7.67e-11
Q9UL46	Proteasome activator complex subunit 2	27402	204963	52777.9	0.26	12	3	4.96e-25
Q9Y2Q5	Ragulator complex protein LAMTOR2	13508	204717	18273.3	0.12	4	3	7.45e-11
P05386	60S acidic ribosomal protein P1	11514	204706	3993.64	0.32	1	1	1e-33
P36543	V-type proton ATPase subunit E 1	26145	203483	18313.8	0.32	9	3	1.51e-14
Q9HBG6	Intraflagellar transport protein 122 homolog	141825	201451	57390.8	0.74	1	1	1.41e-09
P62701	40S ribosomal protein S4, X isoform	29598	201014	11766.4	0.21	12	3	2.08e-24
P01857	Ig gamma-1 chain C region	36106	200672	33062.3	0.63	5	3	2.79e-39
A6NHQ2	rRNA/tRNA 2'-O-methyltransferase fibrillarin-like protein 1	34803	200006	501466	0.3	1	1	5.13e-20
Q6P4A8	Phospholipase B-like 1	63255	196774	15323.6	0.37	21	3	4.87e-29
P82979	SAP domain-containing ribonucleoprotein	23671	196419	206218	0.2	7	3	2.37e-19
O14994	Synapsin-3	63303	196381	72194.1	0.4	1	1	2.57e-22
Q13510	Acid ceramidase	44660	195983	13150.2	0.18	16	3	6.26e-20
Q9Y3P9	Rab GTPase-activating protein 1	121737	195931	236678	3.5	1	1	0.0060156
Q06323	Proteasome activator complex subunit 1	28723	194977	15613.4	0.2	17	3	7.13e-28
P53634	Dipeptidyl peptidase 1	51854	193922	13916.4	0.19	12	3	6.02e-21
Q5PSV4	Breast cancer metastasis-suppressor 1-like protein	37629	193803	34437.8	0.54	1	1	0.00556398
P21333	Filamin-A	280739	193211	26185.7	0.13	150	3	7.3e-37
Q96KB5	Lymphokine-activated killer T-cell-originated protein kinase	36085	192292	27825.8	0.54	1	1	7.96e-16
P48595	Serpin B10	45403	191630	393188	0.37	24	3	6.64e-26
O75874	Isocitrate dehydrogenase [NADP] cytoplasmic	46659	191036	7444.87	0.13	17	3	2.8e-22
P14317	Hematopoietic lineage cell-specific protein	54014	190868	90770.5	0.34	28	3	3.26e-27
Q8IYT4	Katanin p60 ATPase-containing subunit A-like 2	61253	190222	12704.9	0.39	1	1	9.01e-10
O43516	WAS/WASL-interacting protein family member 1	51258	188815	18965	0.14	16	3	1.61e-19
Q86VI1	Exocyst complex component 3-like protein	81678	187303	117797	0.26	1	1	4.59e-18
P35244	Replication protein A 14 kDa subunit	13569	186825	206995	0.28	4	3	1.53e-19
P49458	Signal recognition particle 9 kDa protein	10112	186205	102134	0.24	4	3	5.84e-14
P24666	Low molecular weight phosphotyrosine protein phosphatase	18042	185297	17123.5	0.21	5	3	6.89e-10
Q86TJ2	Transcriptional adapter 2-beta	48470	184751	326103	0.78	1	1	4.25e-18
Q16563	Synaptophysin-like protein 1	28565	184186	39771.4	0.17	3	2	7.03e-14
Q7Z406	Myosin-14	227871	181496	12747	0.4	1	1	3.43e-21
Q9NRP0	Oligosaccharyltransferase complex subunit OSTC	16829	181434	16995	0.28	1	1	2.53e-09
Q15843	NEDD8	9072	181386	12155.5	0.37	2	2	4.71e-17
P62312	U6 snRNA-associated Sm-like protein LSm6	9128	179600	23279.6	0.11	5	3	4.05e-12
P11678	Eosinophil peroxidase	81040	179498	4917.05	0.51	13	3	5.57e-41
O75531	Barrier-to-autointegration factor	10059	178497	450103	0.26	2	2	3.76e-22
Q2TAK8	PWWP domain-containing protein MUM1	78636	178466	21521.7	0.4	1	1	0.0179632
Q9UBR2	Cathepsin Z	33868	178336	250287	0.15	8	3	2.42e-19
O43707	Alpha-actinin-4	104854	178321	16290.2	0.08	47	3	2.84e-40
P61981	14-3-3 protein gamma	28303	176947	41381.9	0.11	10	3	8.68e-17
P46781	40S ribosomal protein S9	22591	176609	55520.9	0.19	10	3	1.49e-26
P30520	Adenylosuccinate synthetase isozyme 2	50097	175439	2015.06	0.18	19	3	1.1e-25
P08575	Receptor-type tyrosine-protein phosphatase C	147486	175141	66741.6	0.12	56	3	2.8e-29
P13639	Elongation factor 2	95338	175140	157818	0.14	45	3	2.27e-29
Q08477	Docosahexaenoic acid omega-hydroxylase CYP4F3	59847	174481	28092	0.28	24	3	3.32e-27
P25705	ATP synthase subunit alpha, mitochondrial	59751	173766	11458.5	0.13	23	3	3.72e-29
P20339	Ras-related protein Rab-5A	23659	173735	8630.94	0.15	7	3	1.82e-20
Q9NVA1	Ubiquinol-cytochrome-c reductase complex assembly factor 1	34600	173262	15531.5	0.72	1	1	0.00612851
O00602	Ficolin-1	35078	172170	10842.1	0.7	14	3	7.66e-29
Q9Y6B6	GTP-binding protein SAR1b	22410	171769	17234.2	0.42	2	2	8.27e-11
Q9H3K6	BolA-like protein 2	10117	170998	36330.6	1.63	3	3	6.73e-20
Q9Y3U8	60S ribosomal protein L36	12254	170425	2051.11	0.21	4	3	4.43e-16
P61019	Ras-related protein Rab-2A	23546	170314	16256.6	0.11	13	3	7.45e-21
Q9H040	SprT-like domain-containing protein Spartan	55134	169890	40767.9	0.84	1	1	0.0264382
Q9H4M9	EH domain-containing protein 1	60627	168936	28031.1	0.11	26	3	2.55e-32
P25788	Proteasome subunit alpha type-3	28433	168623	20047.6	0.11	9	3	2.22e-19
Q13838	Spliceosome RNA helicase DDX39B	48991	168246	84191.9	0.16	16	3	5.79e-21
P62854	40S ribosomal protein S26	13015	167969	16003.3	0.16	3	3	1.46e-12
O00160	Unconventional myosin-If	124844	167951	9507.95	0.25	51	3	7.77e-27
P16949	Stathmin	17303	167527	5338.03	0.33	10	3	3.24e-26
Q9NYL9	Tropomodulin-3	39595	167230	42100.4	0.11	18	3	2.63e-21
P26373	60S ribosomal protein L13	24261	167203	9943.13	0.14	8	3	2.16e-21
P62136	Serine/threonine-protein phosphatase PP1-alpha catalytic subunit	37512	166689	27187.1	0.36	5	3	5.05e-20
P04179	Superoxide dismutase [Mn], mitochondrial	24750	166244	20052.5	0.2	10	3	3.04e-28
P42167	Lamina-associated polypeptide 2, isoforms beta/gamma	50670	165757	14613.8	0.13	16	3	5.55e-32
Q92820	Gamma-glutamyl hydrolase	35964	165350	19322.1	0.15	9	3	2.5e-20
P62330	ADP-ribosylation factor 6	20082	165201	39341.4	0.15	6	3	2.11e-15
P62993	Growth factor receptor-bound protein 2	25206	165004	7319.18	0.12	13	3	6.77e-22
Q14651	Plastin-1	70253	164839	7.12297e+06	0.14	5	3	1.84e-39
P52565	Rho GDP-dissociation inhibitor 1	23207	164607	36167.7	0.19	8	3	3.88e-32
P14625	Endoplasmin	92469	163907	148870	0.16	35	3	6.01e-34
Q9C005	Protein dpy-30 homolog	11250	163267	464513	0.43	2	2	5.02e-07
Q9UKM9	RNA-binding protein Raly	32463	162613	255130	0.08	10	3	4.14e-25
O75563	Src kinase-associated phosphoprotein 2	41217	162219	52568.8	0.12	11	3	1.35e-20
P59665	Neutrophil defensin 1	10201	160784	22737.3	1.08	3	3	5.68e-35
Q6XQN6	Nicotinate phosphoribosyltransferase	57578	160591	21467.7	0.21	21	3	4.22e-23
O95777	U6 snRNA-associated Sm-like protein LSm8	10403	160430	678897	0.31	2	2	6.15e-14
P62277	40S ribosomal protein S13	17222	160429	266716	0.18	6	3	1.35e-17
Q9Y277	Voltage-dependent anion-selective channel protein 3	30659	160337	69254.4	0.22	8	3	8.1e-24
P31943	Heterogeneous nuclear ribonucleoprotein H	49229	160284	1.96106e+06	0.1	12	3	1.1e-25
P49795	Regulator of G-protein signaling 19	24636	160275	1.64525e+06	0.18	6	3	2.28e-20
Q9BYN0	Sulfiredoxin-1	14259	160227	32534.7	0.2	1	1	4e-07
O75629	Protein CREG1	24075	160073	10378.9	0.28	4	3	2.16e-22
O75340	Programmed cell death protein 6	21868	159487	38763.9	0.18	7	3	3.65e-19
P18206	Vinculin	123799	159455	60775.1	0.13	67	3	7.59e-30
P62081	40S ribosomal protein S7	22127	159144	13639.4	0.25	8	3	2.76e-20
P03973	Antileukoproteinase	14326	157934	10647.1	0.34	2	1	8.2e-14
O60506	Heterogeneous nuclear ribonucleoprotein Q	69603	157604	1.23765e+06	0.15	18	3	4.69e-22
Q15185	Prostaglandin E synthase 3	18697	157199	114220	0.1	5	3	6.66e-19
P28066	Proteasome subunit alpha type-5	26411	156661	63291.3	0.24	7	3	9.19e-27
P15880	40S ribosomal protein S2	31324	156180	31610.2	0.14	10	3	5.46e-20
P20061	Transcobalamin-1	48207	156002	61024.4	0.25	10	3	3.75e-23
Q9UBQ0	Vacuolar protein sorting-associated protein 29	20506	155959	5785.5	0.11	7	3	1.19e-19
P62273	40S ribosomal protein S29	6677	155930	1.0702e+06	0.21	3	3	1.97e-20
P01834	Ig kappa chain C region	11765	155590	15089.6	0.68	3	3	1.54e-40
Q9Y4H4	G-protein-signaling modulator 3	17866	155512	131712	1.33	3	3	1.2e-14
Q12907	Vesicular integral-membrane protein VIP36	40229	153914	41101.9	0.08	12	3	1.73e-18
P01116	GTPase KRas	21656	153062	16313	0.2	5	3	2.89e-14
P61923	Coatomer subunit zeta-1	20198	152584	2749.63	0.33	3	3	2.03e-18
P26885	Peptidyl-prolyl cis-trans isomerase FKBP2	15649	151840	21338.3	0.17	4	3	1.35e-15
P56385	ATP synthase subunit e, mitochondrial	7933	150389	83452.4	0.34	2	2	2.22e-11
P48047	ATP synthase subunit O, mitochondrial	23277	150370	347774	0.19	10	3	3.88e-24
Q14254	Flotillin-2	47064	150343	110674	0.17	24	3	3.77e-23
P10124	Serglycin	17652	150186	432378	0.37	4	3	9.14e-22
O00584	Ribonuclease T2	29481	150004	18967.6	0.44	6	3	2.32e-25
Q9Y333	U6 snRNA-associated Sm-like protein LSm2	10835	149738	38142.8	0.26	3	3	7.85e-18
P27361	Mitogen-activated protein kinase 3	43136	149681	41487.8	0.15	12	3	3.86e-21
P61803	Dolichyl-diphosphooligosaccharide--protein glycosyltransferase subunit DAD1	12497	149672	59738.8	0.26	2	2	9.54e-16
P45984	Mitogen-activated protein kinase 9	48139	149605	53485.2	0.11	5	3	1.54e-12
P46940	Ras GTPase-activating-like protein IQGAP1	189252	148295	149104	0.16	83	3	1.75e-30
Q9NZN3	EH domain-containing protein 3	60887	148056	25928.6	0.1	12	3	1.2e-23
Q07020	60S ribosomal protein L18	21634	147767	21510.9	0.17	5	3	4.7e-22
P51668	Ubiquitin-conjugating enzyme E2 D1	16602	147315	11553	0.19	1	1	6.6e-11
P28065	Proteasome subunit beta type-9	23264	146602	101609	0.14	5	3	1.03e-21
P80217	Interferon-induced 35 kDa protein	31546	146356	605305	0.26	10	3	9.27e-18
Q71UM5	40S ribosomal protein S27-like	9477	145310	11158.6	0.29	2	2	3.02e-08
Q4KMP7	TBC1 domain family member 10B	87199	145241	21936	1.36	5	3	6.2e-07
Q9BUL8	Programmed cell death protein 10	24702	145209	2.17596e+06	0.14	7	3	1.25e-17
O14818	Proteasome subunit alpha type-7	27887	145183	4708.82	0.15	12	3	1.02e-22
Q16629	Serine/arginine-rich splicing factor 7	27367	145148	95581.9	0.27	7	3	9.66e-18
Q7L9L4	MOB kinase activator 1B	25091	145123	5.11013e+07	0.21	3	3	8.65e-14
Q9NT62	Ubiquitin-like-conjugating enzyme ATG3	35864	144873	9947.26	0.18	8	3	4.26e-17
P56377	AP-1 complex subunit sigma-2	18615	144435	88207.3	0.16	3	3	3.55e-12
O00560	Syntenin-1	32444	144421	8604.42	0.24	10	3	2.67e-22
P43487	Ran-specific GTPase-activating protein	23310	144252	142185	0.15	5	3	9.15e-19
P22314	Ubiquitin-like modifier-activating enzyme 1	117849	144242	6959.37	0.18	45	3	2.84e-30
Q92688	Acidic leucine-rich nuclear phosphoprotein 32 family member B	28788	144073	5918.99	0.11	6	3	1.35e-19
O43504	Ragulator complex protein LAMTOR5	9614	144017	93330.9	0.33	2	2	2.62e-16
Q8TDP1	Ribonuclease H2 subunit C	17840	143918	36268.2	0.32	2	1	9.27e-19
P83731	60S ribosomal protein L24	17779	143391	2.67984e+06	0.15	5	3	3.32e-17
Q9UKA9	Polypyrimidine tract-binding protein 2	57491	143087	34266.2	0.19	1	1	2.42e-07
Q14847	LIM and SH3 domain protein 1	29717	142606	27615.1	0.27	21	3	2.11e-23
P54920	Alpha-soluble NSF attachment protein	33233	142009	98378.9	0.18	17	3	7.66e-23
P04080	Cystatin-B	11140	141841	3.12877e+06	0.45	4	3	3.85e-23
P51858	Hepatoma-derived growth factor	26788	141583	61803.7	0.2	16	3	4.78e-26
P06307	Cholecystokinin	12669	141567	9.47965e+06	1.18	1	1	0.00678424
Q9Y6N5	Sulfide:quinone oxidoreductase, mitochondrial	49961	140421	48768	0.19	24	3	5.92e-20
Q9ULE3	DENN domain-containing protein 2A	113853	140229	163916	0.41	1	1	9.47e-18
P35268	60S ribosomal protein L22	14787	140227	7462.65	0.21	3	3	2.68e-21
Q8N5T2	TBC1 domain family member 19	60208	139976	18436.7	1.16	1	1	0.00532699
Q96CX2	BTB/POZ domain-containing protein KCTD12	35701	139879	129013	0.19	11	3	8.12e-16
Q96DZ5	CAP-Gly domain-containing linker protein 3	59560	139807	30854.3	1.06	1	1	0.000424765
Q9UM00	Transmembrane and coiled-coil domain-containing protein 1	21175	139376	8108.1	0.18	3	3	3.55e-15
Q9H444	Charged multivesicular body protein 4b	24950	139348	337589	0.15	6	3	4.3e-17
P47224	Guanine nucleotide exchange factor MSS4	13839	138803	90581.9	0.24	2	2	1.17e-06
P23396	40S ribosomal protein S3	26688	138744	1.05309e+07	0.2	15	3	8.42e-22
O14745	Na(+)/H(+) exchange regulatory cofactor NHE-RF1	38868	138742	49117	0.17	19	3	3.55e-23
Q9BPX5	Actin-related protein 2/3 complex subunit 5-like protein	16941	138594	14340.6	0.32	2	2	2.51e-24
P56378	6.8 kDa mitochondrial proteolipid	6662	138410	274144	0.53	1	1	1.19e-07
Q8WUM4	Programmed cell death 6-interacting protein	96023	138397	290009	0.14	45	3	1.07e-20
Q9H1Z9	Tetraspanin-10	36498	138369	251565	0.14	1	1	1.33e-13
Q00610	Clathrin heavy chain 1	191615	138169	59838.5	0.17	53	3	1.07e-26
P28482	Mitogen-activated protein kinase 1	41390	138139	2.02812e+06	0.1	10	3	1.92e-22
Q7L591	Docking protein 3	53288	138124	318130	0.24	14	3	1.64e-18
Q9Y3E0	Vesicle transport protein GOT1B	15426	138113	6188.15	0.62	2	2	1.75e-12
P50990	T-complex protein 1 subunit theta	59621	137327	52655.5	0.18	33	3	2.42e-22
Q8N5W9	Filamin-interacting protein FAM101B	22882	137217	6173.37	0.29	4	3	2.28e-12
P22748	Carbonic anhydrase 4	35032	137078	759097	0.2	8	3	2.95e-18
P42766	60S ribosomal protein L35	14551	137023	89066	0.16	2	2	3.13e-17
P55084	Trifunctional enzyme subunit beta, mitochondrial	51294	136468	2.88369e+06	0.11	19	3	7.1e-22
Q7Z5J8	Ankyrin and armadillo repeat-containing protein	162026	136270	4.03204e+07	0.41	1	1	0.00647198
O43914	TYRO protein tyrosine kinase-binding protein	12179	135589	42427.7	0.35	2	2	9.19e-14
Q02878	60S ribosomal protein L6	32728	134850	428064	0.19	11	3	5.16e-23
P53004	Biliverdin reductase A	33428	134694	30726.7	0.13	8	3	2.32e-22
Q7LBR1	Charged multivesicular body protein 1b	22109	133640	3.41784e+07	0.22	3	3	7.37e-15
Q9H4A4	Aminopeptidase B	72596	133498	38535.2	0.21	31	3	1.95e-28
P20073	Annexin A7	52739	132900	33965.7	0.12	21	3	2.77e-19
P20700	Lamin-B1	66408	132860	88074.3	0.19	39	3	6.06e-25
Q13637	Ras-related protein Rab-32	24997	132501	81537	0.18	10	3	1.53e-19
P62899	60S ribosomal protein L31	14463	132180	19588.3	0.32	2	3	2.62e-18
P62888	60S ribosomal protein L30	12784	131707	92795.8	0.14	6	3	7.03e-19
Q9UBK5	Hematopoietic cell signal transducer	9489	131035	145588	0.43	1	1	0.000519878
Q7Z3S7	Voltage-dependent calcium channel subunit alpha-2/delta-4	127938	130504	99323.5	0.99	1	1	1.26e-21
P61247	40S ribosomal protein S3a	29945	130155	35509.6	0.19	12	3	1.41e-19
O43236	Septin-4	55098	129984	12413.3	0.13	1	1	9.22e-14
P38159	RNA-binding motif protein, X chromosome	42332	129946	97556.3	0.07	14	3	2.43e-19
P15531	Nucleoside diphosphate kinase A	17149	129612	186156	0.23	4	3	2.78e-22
P49773	Histidine triad nucleotide-binding protein 1	13802	129504	7616.6	0.14	4	3	1.11e-14
Q9Y5U9	Immediate early response 3-interacting protein 1	8969	129112	32781.1	0.51	1	2	1.66e-13
O43759	Synaptogyrin-1	25456	129088	118527	0.26	1	1	5.99e-07
P62829	60S ribosomal protein L23	14865	128886	3.67397e+06	0.19	4	3	4.88e-17
P30475	HLA class I histocompatibility antigen, B-39 alpha chain	40328	128320	26496.7	0.44	1	1	0.00170422
Q13561	Dynactin subunit 2	44231	127550	526129	0.15	11	3	8.22e-20
Q9C037	E3 ubiquitin-protein ligase TRIM4	57461	127358	1.2976e+07	0.36	2	1	2.01e-06
P62834	Ras-related protein Rap-1A	20987	125883	1.81477e+06	0.12	3	3	4.67e-25
P0CG39	POTE ankyrin domain family member J	117390	125734	25636.1	0.38	2	2	8.53e-24
Q99829	Copine-1	59059	125658	8.17893e+06	0.43	12	3	6.06e-24
Q07812	Apoptosis regulator BAX	21184	125545	1.60013e+06	0.18	6	3	6.16e-22
Q7L5N7	Lysophosphatidylcholine acyltransferase 2	60208	125008	2.07583e+06	0.11	25	3	2.64e-23
Q00325	Phosphate carrier protein, mitochondrial	40095	124944	82629.8	0.1	9	3	7.68e-21
Q9Y276	Mitochondrial chaperone BCS1	47534	124872	1.16316e+06	0.35	2	2	1.4e-06
O15533	Tapasin	47626	124611	147785	0.33	8	3	4.48e-16
Q9BTT0	Acidic leucine-rich nuclear phosphoprotein 32 family member E	30692	124603	8.75096e+06	0.21	6	3	8.53e-26
Q9NP97	Dynein light chain roadblock-type 1	10922	123551	49945.6	0.2	3	3	2.45e-16
Q9Y4Z0	U6 snRNA-associated Sm-like protein LSm4	15350	123449	21112.5	0.22	4	3	5.21e-18
P20702	Integrin alpha-X	127829	123427	1.26568e+06	0.21	19	3	3.21e-27
P49755	Transmembrane emp24 domain-containing protein 10	24976	123054	3577.66	0.15	8	3	5.86e-20
O60262	Guanine nucleotide-binding protein G(I)/G(S)/G(O) subunit gamma-7	7522	122646	23941.3	0.32	2	2	1.45e-12
Q96GE4	Centrosomal protein of 95 kDa	95297	121716	1.07933e+06	0.35	1	1	1.11e-07
Q8TF46	DIS3-like exonuclease 1	120787	121628	2.72158e+06	1.11	1	1	0.00315998
P35659	Protein DEK	42674	121005	1.38149e+06	0.16	13	3	3e-21
Q9Y3C8	Ubiquitin-fold modifier-conjugating enzyme 1	19458	120738	14761.3	0.11	7	3	1.21e-21
P60891	Ribose-phosphate pyrophosphokinase 1	34834	120543	90441.2	0.13	10	3	1.6e-17
Q9Y253	DNA polymerase eta	78413	119900	204349	0.49	1	1	0.0100895
O60664	Perilipin-3	47075	119878	16434.4	0.23	16	3	1.31e-24
Q5T280	Putative methyltransferase C9orf114	42009	119686	782830	0.89	1	1	0.00612851
P78380	Oxidized low-density lipoprotein receptor 1	30959	119419	1.21707e+06	0.34	9	3	6.28e-23
P63208	S-phase kinase-associated protein 1	18658	119000	234185	0.17	6	3	6.34e-13
Q16539	Mitogen-activated protein kinase 14	41293	118853	1.08081e+06	0.13	17	3	2.42e-22
P24539	ATP synthase F(0) complex subunit B1, mitochondrial	28909	118619	83769.1	0.16	6	3	6.33e-17
Q86XS8	E3 ubiquitin-protein ligase RNF130	46405	118402	2.09929e+07	0.26	1	1	2.87e-14
Q9H3N1	Thioredoxin-related transmembrane protein 1	31791	118322	429646	0.2	9	3	1.29e-13
P63244	Receptor of activated protein C kinase 1	35077	118273	24951	0.15	13	3	9.44e-25
Q9ULV4	Coronin-1C	53249	118140	57654.2	0.13	21	3	1.83e-19
Q8NFU3	Thiosulfate sulfurtransferase/rhodanese-like domain-containing protein 1	12530	118080	149592	0.2	3	3	4.19e-14
P63165	Small ubiquitin-related modifier 1	11557	117930	380992	0.18	2	2	0.000330595
Q9HC38	Glyoxalase domain-containing protein 4	34793	117630	40531.8	0.16	11	3	1.5e-20
P04839	Cytochrome b-245 heavy chain	65336	117181	760893	0.22	19	3	1.14e-30
P55008	Allograft inflammatory factor 1	16703	116568	19334.1	0.24	7	3	1.15e-18
O43617	Trafficking protein particle complex subunit 3	20274	116303	13232.2	0.15	7	3	6.95e-08
O75352	Mannose-P-dolichol utilization defect 1 protein	26638	115819	119519	0.2	3	3	6.2e-08
Q5TBC7	Bcl-2-like protein 15	17725	115526	35647	0.41	4	3	8.66e-16
Q9NP72	Ras-related protein Rab-18	22977	115418	5322.98	0.13	8	3	8.68e-17
P07900	Heat shock protein HSP 90-alpha	84660	114998	60764.4	0.11	31	3	5.82e-32
P07339	Cathepsin D	44552	114896	3.26768e+06	0.31	11	3	6.89e-26
O95881	Thioredoxin domain-containing protein 12	19206	114876	38250.9	0.28	4	3	4.11e-17
Q92841	Probable ATP-dependent RNA helicase DDX17	80272	114568	61390.5	0.18	29	3	1.45e-24
P51148	Ras-related protein Rab-5C	23483	114461	9074.34	0.14	5	3	2.94e-17
P07864	L-lactate dehydrogenase C chain	36311	114309	333728	0.57	1	1	0.0310804
P50991	T-complex protein 1 subunit delta	57924	114040	103613	0.33	25	3	5.2e-24
P08236	Beta-glucuronidase	74732	114028	1.18556e+06	0.17	12	3	2.56e-15
P20340	Ras-related protein Rab-6A	23593	113774	12438.2	0.27	8	3	4.81e-13
O75955	Flotillin-1	47355	113340	15061.8	0.33	27	3	5.02e-26
Q6IBS0	Twinfilin-2	39548	113221	2.03534e+07	0.22	13	3	3.08e-34
P14866	Heterogeneous nuclear ribonucleoprotein L	64133	112568	4.18866e+07	0.13	16	3	1.43e-27
Q9NV96	Cell cycle control protein 50A	40684	112167	168458	0.14	9	3	2e-17
Q6IAA8	Ragulator complex protein LAMTOR1	17745	112158	31438.4	0.13	6	3	5.3e-17
P09488	Glutathione S-transferase Mu 1	25712	111825	43760.9	1.12	8	3	1.38e-18
Q6UWY2	Serine protease 57	30334	111561	154238	0.35	6	3	8.57e-14
O95747	Serine/threonine-protein kinase OSR1	58022	111521	28678.2	0.23	14	3	1.31e-16
Q14728	Major facilitator superfamily domain-containing protein 10	48339	111477	41852.5	0.28	5	3	1.18e-12
P53801	Pituitary tumor-transforming gene 1 protein-interacting protein	20324	111339	1.00802e+06	0.4	1	1	1.03e-06
Q02750	Dual specificity mitogen-activated protein kinase kinase 1	43439	111130	9182.65	0.13	15	3	1.09e-20
Q9UJU6	Drebrin-like protein	48207	110988	99043.6	0.24	24	3	4.34e-35
Q03252	Lamin-B2	69948	109759	1.1175e+06	0.11	32	3	1.38e-17
P00387	NADH-cytochrome b5 reductase 3	34235	109020	506046	0.23	13	3	2.07e-25
Q9NZV6	Methionine-R-sulfoxide reductase B1	12760	108712	1.63215e+07	0.53	1	1	1.36e-13
P12268	Inosine-5'-monophosphate dehydrogenase 2	55805	108182	33720.2	0.16	20	3	3.04e-26
P19971	Thymidine phosphorylase	49955	108155	99362	0.36	14	3	2.2e-22
Q5VYY1	Ankyrin repeat domain-containing protein 22	21849	107953	1.42017e+06	0.26	3	3	4.44e-13
P08865	40S ribosomal protein SA	32854	107947	136336	0.16	7	3	2.55e-24
Q2M3G0	ATP-binding cassette sub-family B member 5	138641	107784	47212.5	0.48	1	1	0.0060569
O43847	Nardilysin	131572	107580	228672	0.72	4	3	7.4e-09
Q9Y6H1	Coiled-coil-helix-coiled-coil-helix domain-containing protein 2	15513	107382	67377.2	0.26	3	3	1.5e-12
O43683	Mitotic checkpoint serine/threonine-protein kinase BUB1	122375	107056	98232.7	0.22	1	1	6.64e-05
P56537	Eukaryotic translation initiation factor 6	26599	106794	168927	0.14	5	3	3.57e-14
P07550	Beta-2 adrenergic receptor	46459	106741	1763.83	0.73	1	1	0.0329385
P60900	Proteasome subunit alpha type-6	27399	106698	2.96114e+06	0.18	10	3	1.27e-19
P10809	60 kDa heat shock protein, mitochondrial	61055	106458	24564	0.13	27	3	2.19e-23
Q04760	Lactoylglutathione lyase	20778	106234	23177.9	0.2	6	3	9.6e-21
Q99653	Calcineurin B homologous protein 1	22456	105754	137687	0.23	8	3	1.81e-13
P19338	Nucleolin	76614	105546	46048.7	0.08	26	3	9.35e-20
P55769	NHP2-like protein 1	14174	105513	510204	0.11	5	3	4.71e-15
P62906	60S ribosomal protein L10a	24831	105183	54285.4	0.22	8	3	8.91e-24
Q86SZ2	Trafficking protein particle complex subunit 6B	17983	105062	109745	0.31	6	3	1.25e-09
Q14520	Hyaluronan-binding protein 2	62672	104885	548769	0.34	1	1	6.68e-10
P63220	40S ribosomal protein S21	9111	104882	100807	0.37	2	2	1.02e-12
Q14697	Neutral alpha-glucosidase AB	106874	104820	30763.2	0.17	34	3	3.55e-31
Q9BRV8	Suppressor of IKBKE 1	23721	104521	925300	1.03	1	1	0.000592234
P37235	Hippocalcin-like protein 1	22313	104493	19619.3	0.19	4	3	1.62e-12
P09917	Arachidonate 5-lipoxygenase	77983	104155	75785.9	0.24	32	3	2.58e-26
Q9ULI0	ATPase family AAA domain-containing protein 2B	164914	104124	63099.3	0.89	1	1	0.00546772
Q9BUN8	Derlin-1	28801	103933	53008.2	0.32	3	3	2.27e-05
P10768	S-formylglutathione hydrolase	31463	103396	15947.6	0.21	11	3	1.29e-31
P36578	60S ribosomal protein L4	47697	103377	22072.3	0.14	13	3	4.55e-19
P02792	Ferritin light chain	20020	103330	526250	0.46	4	3	1.67e-18
P39019	40S ribosomal protein S19	16060	103228	32968.5	0.14	9	3	8.36e-19
P30085	UMP-CMP kinase	22222	103187	57876.6	0.24	6	3	6.26e-13
Q14974	Importin subunit beta-1	97170	102770	324902	0.14	28	3	2.08e-25
Q86Y34	Adhesion G protein-coupled receptor G3	60861	102626	1.83632e+06	0.3	8	3	2.88e-16
P61020	Ras-related protein Rab-5B	23707	102367	339675	0.16	5	3	2.07e-22
P50749	Ras association domain-containing protein 2	37790	102142	8089.98	0.11	13	3	1.03e-12
P47914	60S ribosomal protein L29	17752	102085	1.05764e+06	0.26	2	2	2.48e-11
P05114	Non-histone chromosomal protein HMG-14	10659	101939	1.1781e+08	0.22	7	3	4.75e-15
P43353	Aldehyde dehydrogenase family 3 member B1	51840	101604	8295.02	0.16	12	3	1.22e-16
P50502	Hsc70-interacting protein	41332	101038	117813	0.23	6	3	1.49e-11
Q9HBI0	Gamma-parvin	37485	100807	5603.35	0.13	6	3	4.35e-21
O43865	Adenosylhomocysteinase 2	58951	100633	44537.1	0.14	9	3	2.63e-12
P17980	26S protease regulatory subunit 6A	49204	100416	20871.5	0.21	16	3	2.37e-19
P25787	Proteasome subunit alpha type-2	25899	100232	2.20859e+06	0.17	11	3	1.08e-20
P09496	Clathrin light chain A	27077	100076	621547	0.19	6	3	2.64e-20
O95295	SNARE-associated protein Snapin	14874	99867	10188.4	0.22	3	3	2.62e-09
Q96FW1	Ubiquitin thioesterase OTUB1	31284	99488	127380	0.19	10	3	8.47e-23
Q9BUH6	Protein PAXX	21640	99279	3.05149e+06	0.14	7	3	1.61e-11
Q5QGZ9	C-type lectin domain family 12 member A	30762	99237	486233	0.2	5	3	2.93e-13
Q99418	Cytohesin-2	46546	99021	105791	0.24	2	2	6.97e-10
P42574	Caspase-3	31608	98662	847041	0.13	6	3	5.34e-13
P54840	Glycogen [starch] synthase, liver	80989	98553	50907.4	0.14	1	1	5e-16
P29466	Caspase-1	45159	98502	14353.7	0.18	14	3	1.17e-18
P14550	Alcohol dehydrogenase [NADP(+)]	36573	98256	5468	0.16	14	3	6.85e-17
O43399	Tumor protein D54	22238	97993	1.66535e+07	0.25	10	3	1.13e-15
O60888	Protein CutA	19116	97930	9025.82	0.2	2	3	5.01e-09
Q96IX5	Up-regulated during skeletal muscle growth protein 5	6458	97832	22715.3	0.15	1	1	4.59e-13
P09110	3-ketoacyl-CoA thiolase, peroxisomal	44292	97482	766249	0.31	10	3	6.36e-19
P27918	Properdin	51276	97240	32584.2	0.17	13	3	8.21e-20
P35908	Keratin, type II cytoskeletal 2 epidermal	65433	96949	96800.3	1.86	12	3	1.85e-35
Q04941	Proteolipid protein 2	16691	96844	61032.4	0.55	2	2	5.64e-18
Q96J66	ATP-binding cassette sub-family C member 11	154301	96805	124346	0.8	1	1	0.00218312
Q8IYS5	Osteoclast-associated immunoglobulin-like receptor	30481	96601	129479	0.35	3	3	2.02e-15
P12956	X-ray repair cross-complementing protein 6	69843	96386	249422	0.08	27	3	2.43e-24
P61457	Pterin-4-alpha-carbinolamine dehydratase	12000	96322	24909.8	0.35	1	1	9.99e-06
O00161	Synaptosomal-associated protein 23	23354	96242	19515.5	0.34	7	3	3.37e-18
O94903	Proline synthase co-transcribed bacterial homolog protein	30344	96113	681382	0.14	7	3	5.88e-12
O95498	Vascular non-inflammatory molecule 2	58503	95966	57571.7	0.27	11	3	3.73e-41
P08567	Pleckstrin	40125	95830	26190.1	0.28	9	3	6.44e-28
Q99623	Prohibitin-2	33296	95656	794303	0.46	16	3	3.39e-18
Q8NHL6	Leukocyte immunoglobulin-like receptor subfamily B member 1	70819	95588	1.03799e+06	0.44	2	1	1.09e-17
P62750	60S ribosomal protein L23a	17695	95550	16952.3	0.11	7	3	6.05e-17
P40394	Alcohol dehydrogenase class 4 mu/sigma chain	41481	94916	24435	0.2	1	1	1.08e-11
P15311	Ezrin	69413	94864	49751.4	0.15	22	3	2.25e-20
Q7Z401	C-myc promoter-binding protein	209244	94580	4.03609e+06	0.62	1	1	1.46e-05
Q9Y224	UPF0568 protein C14orf166	28068	94425	51518.4	0.32	9	3	1.05e-16
Q9UBP0	Spastin	67197	94145	1.56512e+06	0.22	4	2	4.63e-06
P04843	Dolichyl-diphosphooligosaccharide--protein glycosyltransferase subunit 1	68569	93368	21529.1	0.14	28	3	2.72e-27
O00231	26S proteasome non-ATPase regulatory subunit 11	47464	93345	53485.1	0.16	15	3	3.18e-19
O43681	ATPase ASNA1	38793	92853	388560	0.17	7	3	7.17e-22
P33121	Long-chain-fatty-acid--CoA ligase 1	77943	92745	8438.99	0.17	27	3	3.91e-27
P13807	Glycogen [starch] synthase, muscle	83786	92728	151664	0.08	26	3	3.56e-22
P47755	F-actin-capping protein subunit alpha-2	32949	92626	38890.6	0.26	9	3	1.3e-22
P02647	Apolipoprotein A-I	30778	92188	82257.3	0.91	14	3	8.3e-38
P17900	Ganglioside GM2 activator	20838	91981	1.68304e+06	0.24	8	3	2.75e-17
P61081	NEDD8-conjugating enzyme Ubc12	20900	91816	196439	0.14	7	3	6.66e-11
P42768	Wiskott-Aldrich syndrome protein	52913	91307	643344	0.1	14	3	2.48e-17
Q08999	Retinoblastoma-like protein 2	128367	90934	45572	0.46	1	1	0.00110244
P62917	60S ribosomal protein L8	28025	90868	54873.8	0.13	6	3	3.57e-20
P10620	Microsomal glutathione S-transferase 1	17599	90854	19922	0.2	4	3	1.25e-18
P50914	60S ribosomal protein L14	23432	90836	172708	0.14	5	3	1.57e-17
P54727	UV excision repair protein RAD23 homolog B	43171	90709	39832.7	0.15	11	3	1.3e-16
Q13247	Serine/arginine-rich splicing factor 6	39587	90687	36391.3	0.14	6	3	1.72e-17
Q6UW68	Transmembrane protein 205	21198	90683	12844	0.23	2	2	7.37e-10
P46776	60S ribosomal protein L27a	16561	90327	236013	0.19	4	3	2.17e-18
O14773	Tripeptidyl-peptidase 1	61248	90299	8989.63	0.23	11	3	2.41e-37
Q00688	Peptidyl-prolyl cis-trans isomerase FKBP3	25177	89997	113471	0.11	7	3	4.18e-13
Q15233	Non-POU domain-containing octamer-binding protein	54232	89807	1.03237e+07	0.12	17	3	3.21e-21
Q8TD46	Cell surface glycoprotein CD200 receptor 1	36620	89691	12091	0.35	3	2	1.31e-05
P39748	Flap endonuclease 1	42593	89267	4.77933e+06	0.13	10	3	2.81e-34
Q05655	Protein kinase C delta type	77505	88984	5.4396e+06	0.12	32	3	6.09e-26
P63027	Vesicle-associated membrane protein 2	12663	88615	163806	0.25	2	2	4.54e-11
O75436	Vacuolar protein sorting-associated protein 26A	38170	88373	25556	0.12	8	3	4.08e-16
P46783	40S ribosomal protein S10	18898	88280	263161	0.34	6	3	5.75e-20
P62314	Small nuclear ribonucleoprotein Sm D1	13282	88026	1.32319e+06	0.57	2	3	5.95e-22
P28070	Proteasome subunit beta type-4	29204	87996	228695	0.17	5	3	2.67e-13
P14314	Glucosidase 2 subunit beta	59425	87844	177774	0.16	16	3	1.09e-24
Q16181	Septin-7	50680	87438	52854.2	0.09	13	3	1.09e-25
Q9H0R4	Haloacid dehalogenase-like hydrolase domain-containing protein 2	28536	87278	10564.2	0.31	5	3	1.62e-13
Q14764	Major vault protein	99327	87268	1.52692e+06	0.15	35	3	9.45e-31
P34910	Protein EVI2B	48666	87062	558432	0.42	6	3	8.85e-20
Q9P0L0	Vesicle-associated membrane protein-associated protein A	27893	86808	372061	0.16	9	3	8.31e-24
Q9NS85	Carbonic anhydrase-related protein 10	37563	86604	635491	0.56	1	1	3.33e-06
Q15404	Ras suppressor protein 1	31540	86373	167951	0.25	6	3	1.97e-15
P35232	Prohibitin	29804	86156	15667.4	0.16	12	3	7.24e-18
P48444	Coatomer subunit delta	57210	85570	95475.7	0.24	17	3	8.19e-18
P14854	Cytochrome c oxidase subunit 6B1	10192	84800	2.83671e+06	0.32	4	3	5.19e-16
P18124	60S ribosomal protein L7	29226	84487	56987.3	0.21	13	3	3.13e-19
P11279	Lysosome-associated membrane glycoprotein 1	44882	84330	86770.7	0.25	6	3	2.12e-19
Q9Y3A6	Transmembrane emp24 domain-containing protein 5	26005	84244	448050	0.19	3	3	3.65e-10
Q9Y490	Talin-1	269767	84196	14472.5	0.14	135	3	4.73e-29
P00441	Superoxide dismutase [Cu-Zn]	15936	84189	9584.03	0.34	3	3	3.23e-13
Q13177	Serine/threonine-protein kinase PAK 2	58043	83926	1.31331e+07	0.2	16	3	2.25e-19
P68106	Peptidyl-prolyl cis-trans isomerase FKBP1B	11783	83842	2.36725e+06	0.61	1	1	0.00557834
P16930	Fumarylacetoacetase	46374	83734	120599	0.21	11	3	1.79e-17
Q9UQ80	Proliferation-associated protein 2G4	43787	83641	83032.9	0.16	20	3	2.09e-25
P04264	Keratin, type II cytoskeletal 1	66039	83589	300063	1.86	24	3	3.59e-36
O95466	Formin-like protein 1	121854	83342	23769.5	0.16	36	3	2.83e-26
P52597	Heterogeneous nuclear ribonucleoprotein F	45672	83020	2.89601e+06	0.15	9	3	1.4e-18
A8MVU1	Putative neutrophil cytosol factor 1C	41851	82956	2193.51	0.47	2	1	3.84e-20
Q6P589	Tumor necrosis factor alpha-induced protein 8-like protein 2	20556	82735	235638	0.31	6	3	1.16e-23
P84090	Enhancer of rudimentary homolog	12259	82584	94495	0.24	3	3	1.41e-18
P50570	Dynamin-2	98064	82542	2.7717e+06	0.13	36	3	2.47e-23
P21281	V-type proton ATPase subunit B, brain isoform	56501	82531	200046	0.11	20	3	3.53e-19
Q96QK1	Vacuolar protein sorting-associated protein 35	91707	82212	10876	0.12	26	3	3.67e-20
Q32P51	Heterogeneous nuclear ribonucleoprotein A1-like 2	34225	82110	390998	0.15	14	3	7.01e-25
P42785	Lysosomal Pro-X carboxypeptidase	55800	81841	66798.7	0.29	11	3	2.15e-21
Q96D96	Voltage-gated hydrogen channel 1	31683	81759	120290	0.33	6	3	2.05e-21
P41240	Tyrosine-protein kinase CSK	50704	81616	139694	0.14	17	3	2.73e-21
P0DMM9	Sulfotransferase 1A3	34196	81600	1.49391e+06	0.79	1	1	1.49e-07
P21796	Voltage-dependent anion-selective channel protein 1	30773	81563	1.30013e+07	0.09	11	3	2.32e-20
Q8WUW1	Protein BRICK1	8745	81560	611510	0.26	4	3	1.29e-08
P12318	Low affinity immunoglobulin gamma Fc region receptor II-a	35001	81457	2.92755e+06	0.22	5	3	2.2e-14
Q15257	Serine/threonine-protein phosphatase 2A activator	40668	81331	273673	0.34	9	3	7.08e-17
Q9UN37	Vacuolar protein sorting-associated protein 4A	48898	81206	9837.01	0.18	11	3	1.51e-16
Q13573	SNW domain-containing protein 1	61494	81201	9.35314e+06	0.9	4	3	7.36e-06
P61254	60S ribosomal protein L26	17258	80852	33029.5	0.17	5	3	1.36e-18
Q8IX04	Ubiquitin-conjugating enzyme E2 variant 3	52264	80789	279948	0.47	4	3	6.39e-13
O95168	NADH dehydrogenase [ubiquinone] 1 beta subcomplex subunit 4	15209	80775	77656.1	0.24	1	1	2.19e-11
Q99714	3-hydroxyacyl-CoA dehydrogenase type-2	26923	80723	17200.2	0.16	10	3	1.73e-22
P39656	Dolichyl-diphosphooligosaccharide--protein glycosyltransferase 48 kDa subunit	50801	80623	22640.2	0.16	9	3	5.96e-21
Q13185	Chromobox protein homolog 3	20811	80432	79315.1	0.2	8	3	6.73e-24
P49207	60S ribosomal protein L34	13293	80430	151579	0.26	4	3	3.79e-15
Q9NVA2	Septin-11	49398	80367	4.85172e+06	0.12	8	3	3.79e-15
O15162	Phospholipid scramblase 1	35049	80358	19086.6	0.25	5	3	4.15e-20
Q8NE86	Calcium uniporter protein, mitochondrial	39867	80129	14732	0.27	13	3	1.32e-18
Q05315	Galectin-10	16453	80068	39586.5	0.57	2	2	4.85e-18
Q9NPA8	Transcription and mRNA export factor ENY2	11529	80056	11647.1	0.71	1	1	0.000157651
P52272	Heterogeneous nuclear ribonucleoprotein M	77516	79760	248002	0.16	31	3	4.99e-22
Q15181	Inorganic pyrophosphatase	32660	79759	49848	0.21	12	3	5.72e-19
P52789	Hexokinase-2	102380	79600	148408	0.29	18	3	1.36e-21
Q9ULC4	Malignant T-cell-amplified sequence 1	20555	79587	7168.89	0.2	9	3	7.68e-21
P51809	Vesicle-associated membrane protein 7	24935	79548	20042.4	0.11	8	3	1.5e-16
P61009	Signal peptidase complex subunit 3	20313	79493	87442	0.13	3	3	6.86e-10
P63092	Guanine nucleotide-binding protein G(s) subunit alpha isoforms short	45665	79465	140154	0.12	10	3	1.09e-13
P13164	Interferon-induced transmembrane protein 1	13964	79430	28766.5	0.7	1	1	2.02e-26
Q8N5K1	CDGSH iron-sulfur domain-containing protein 2	15278	79387	31846.6	0.22	4	3	2.94e-10
P19652	Alpha-1-acid glycoprotein 2	23603	79219	191335	0.53	3	3	9.63e-27
Q8IWA5	Choline transporter-like protein 2	80124	79196	21559	0.21	14	3	1.21e-21
Q9Y2V2	Calcium-regulated heat-stable protein 1	15892	79179	35284.6	0.4	3	3	4.64e-13
P27348	14-3-3 protein theta	27764	79090	80143	0.17	11	3	6.36e-19
Q96SI9	Spermatid perinuclear RNA-binding protein	73653	79033	40079.4	0.22	1	1	2.33e-06
Q29865	HLA class I histocompatibility antigen, Cw-18 alpha chain	40933	78996	1.76205e+06	0.7	2	1	1.17e-11
O75348	V-type proton ATPase subunit G 1	13758	78906	444468	0.18	5	3	7.76e-17
O95372	Acyl-protein thioesterase 2	24737	78338	68562.5	0.26	7	3	1.29e-18
O75369	Filamin-B	278164	78084	15652.9	0.14	6	3	5.24e-13
Q15056	Eukaryotic translation initiation factor 4H	27385	77951	25769	0.28	6	3	3.55e-13
Q9NTK5	Obg-like ATPase 1	44744	77886	37235	0.15	13	3	2.16e-15
P55786	Puromycin-sensitive aminopeptidase	103276	77885	50508.1	0.17	34	3	1.12e-19
Q16799	Reticulon-1	83618	77761	92663.7	0.33	1	1	9.84e-14
Q8TCT9	Minor histocompatibility antigen H13	41488	77683	310334	0.28	3	3	3.7e-05
P62877	E3 ubiquitin-protein ligase RBX1	12274	77660	1.17118e+07	0.29	1	1	9.86e-06
Q9NWV4	UPF0587 protein C1orf123	18048	77627	21216.4	0.13	5	3	4.56e-11
Q7Z614	Sorting nexin-20	36178	77221	172276	0.39	1	2	2.62e-05
Q8NBN3	Transmembrane protein 87A	63430	77167	77651.6	0.36	1	1	0.00572638
Q96R05	Retinoid-binding protein 7	15536	76670	40513.6	0.26	5	3	1.54e-12
Q12905	Interleukin enhancer-binding factor 2	43062	76571	167432	0.26	11	3	4.72e-21
P26368	Splicing factor U2AF 65 kDa subunit	53501	76532	153646	0.19	9	3	4.4e-20
Q13418	Integrin-linked protein kinase	51419	76498	113542	0.17	16	3	1.51e-23
P43403	Tyrosine-protein kinase ZAP-70	69872	76478	7447.96	0.12	1	1	1.38e-09
P0C7V0	Putative uncharacterized protein encoded by LINC00271	29146	76198	1.29229e+06	1.08	1	1	1.67e-09
P60866	40S ribosomal protein S20	13373	76071	21844.2	0.15	3	3	9.43e-20
P32121	Beta-arrestin-2	46106	75990	1.55757e+06	0.15	15	3	5.5e-22
P40227	T-complex protein 1 subunit zeta	58024	75773	25033.6	0.09	19	3	3e-21
O75935	Dynactin subunit 3	21119	75761	24233.3	0.13	6	3	5.89e-11
Q8NBX0	Saccharopine dehydrogenase-like oxidoreductase	47151	75759	84326.8	0.17	7	3	3.26e-20
P84085	ADP-ribosylation factor 5	20530	75707	9.71237e+06	0.17	4	3	1.66e-12
Q96HE7	ERO1-like protein alpha	54393	75695	8146.55	0.16	17	3	7.96e-22
P61326	Protein mago nashi homolog	17164	75672	8179.57	0.23	4	3	3.29e-16
P31948	Stress-induced-phosphoprotein 1	62639	75483	21116.6	0.28	27	3	1.48e-21
Q9Y2Q3	Glutathione S-transferase kappa 1	25497	75364	6708.43	0.35	8	3	1.61e-20
P57088	Transmembrane protein 33	27978	75304	187885	0.23	5	3	1.1e-16
O43768	Alpha-endosulfine	13389	75274	13793	0.22	4	3	1.32e-09
P21964	Catechol O-methyltransferase	30037	75260	45395.2	0.35	11	3	4.15e-25
P42685	Tyrosine-protein kinase FRK	58254	75206	51575.3	0.15	1	1	1.19e-10
P32119	Peroxiredoxin-2	21892	75127	62884.8	0.49	6	3	1.65e-22
P29218	Inositol monophosphatase 1	30189	75080	75555.3	0.23	8	3	9.99e-10
P78371	T-complex protein 1 subunit beta	57488	74960	139892	0.15	29	3	3.9e-22
P63173	60S ribosomal protein L38	8218	74801	314360	0.33	3	2	1.32e-18
Q9BRG1	Vacuolar protein-sorting-associated protein 25	20748	74797	91705.2	0.3	5	3	3.13e-19
P49902	Cytosolic purine 5'-nucleotidase	64970	74399	186175	0.24	16	3	2.78e-17
O75964	ATP synthase subunit g, mitochondrial	11428	74219	133777	0.17	4	3	2.86e-13
P10644	cAMP-dependent protein kinase type I-alpha regulatory subunit	42982	74215	51867.2	0.21	18	3	2.13e-20
P17661	Desmin	53536	74212	31626.3	0.71	1	1	0.0187589
Q9UKY7	Protein CDV3 homolog	27335	74083	2.71382e+06	0.23	4	3	5.29e-19
Q9HAU4	E3 ubiquitin-protein ligase SMURF2	86196	74036	184189	0.53	1	1	1.63e-11
P05388	60S acidic ribosomal protein P0	34274	73680	98716.4	0.14	6	3	2.17e-18
P49591	Serine--tRNA ligase, cytoplasmic	58777	73502	7721.69	0.37	15	3	9.2e-22
O75396	Vesicle-trafficking protein SEC22b	24593	73314	760250	0.17	10	3	2.29e-15
P28062	Proteasome subunit beta type-8	30354	73312	20272.9	0.22	9	3	1.93e-18
P36969	Phospholipid hydroperoxide glutathione peroxidase, mitochondrial	22175	73178	20005.6	0.29	5	3	9.23e-10
P17947	Transcription factor PU.1	31083	73037	13122.8	0.53	4	3	7.59e-13
Q5TF21	Protein SOGA3	103199	72940	8202.22	0.56	1	1	0.00681072
Q9Y6A9	Signal peptidase complex subunit 1	11805	72637	49746.1	0.2	2	2	1.89e-16
Q8IXM6	Nurim	29379	72321	4.49103e+06	0.24	1	1	3.48e-17
P13010	X-ray repair cross-complementing protein 5	82705	72118	41536.3	0.13	27	3	1.7e-23
P61163	Alpha-centractin	42614	71978	25359.7	0.11	14	3	1.6e-20
P41227	N-alpha-acetyltransferase 10	26459	71793	167596	0.64	3	3	1.62e-20
O14735	CDP-diacylglycerol--inositol 3-phosphatidyltransferase	23539	71755	869890	0.27	4	3	1.23e-14
P13693	Translationally-controlled tumor protein	19595	71733	23294.6	0.24	5	3	3.99e-19
Q13488	V-type proton ATPase 116 kDa subunit a isoform 3	92968	71697	313811	0.11	19	3	9.5e-20
P49247	Ribose-5-phosphate isomerase	33269	71691	156983	0.18	10	3	2.33e-18
O00391	Sulfhydryl oxidase 1	82578	71663	19201.8	0.35	24	3	1.03e-20
Q01432	AMP deaminase 3	88812	71661	8030.57	0.12	25	3	4.92e-20
O15116	U6 snRNA-associated Sm-like protein LSm1	15179	71619	41088.6	0.44	1	1	3.69e-05
P56278	Protein p13 MTCP-1	12600	71295	42426.4	0.61	1	1	1.94e-09
O75923	Dysferlin	237295	71241	2282.85	0.15	75	3	3.79e-31
P02750	Leucine-rich alpha-2-glycoprotein	38178	71184	105642	0.23	9	3	9.07e-21
Q9NTJ5	Phosphatidylinositide phosphatase SAC1	66967	71144	6517.29	0.27	21	3	1.37e-17
Q96BX8	MOB kinase activator 3A	25464	71101	95277.9	0.16	7	3	7.13e-15
Q15102	Platelet-activating factor acetylhydrolase IB subunit gamma	25734	70920	25206.1	0.19	4	3	1.59e-14
Q9BZL1	Ubiquitin-like protein 5	8547	70837	9458.98	0.17	3	3	2.06e-06
Q15691	Microtubule-associated protein RP/EB family member 1	29999	70817	73055.6	0.15	12	3	3.87e-25
Q9H1E3	Nuclear ubiquitous casein and cyclin-dependent kinase substrate 1	27296	70646	26039.8	0.32	2	1	2.7e-11
P21462	fMet-Leu-Phe receptor	38446	70457	18245.5	0.17	3	3	3.5e-30
Q13153	Serine/threonine-protein kinase PAK 1	60647	70194	60411.6	0.19	15	3	5.55e-23
Q8WZA0	Protein LZIC	21495	69953	8669.23	0.16	4	3	1.12e-11
O75947	ATP synthase subunit d, mitochondrial	18491	69620	742680	0.32	7	3	5.93e-16
Q15370	Transcription elongation factor B polypeptide 2	13133	69484	220794	0.2	6	3	2.5e-13
O75884	Putative hydrolase RBBP9	21000	68985	19489.4	0.19	4	3	5.89e-14
Q99729	Heterogeneous nuclear ribonucleoprotein A/B	36225	68873	42616.9	0.28	8	3	1.02e-11
O00487	26S proteasome non-ATPase regulatory subunit 14	34577	68673	289864	0.12	2	1	9.15e-10
P68871	Hemoglobin subunit beta	15998	68502	274572	1.93	6	3	1.4e-38
O75223	Gamma-glutamylcyclotransferase	21008	68484	16527.4	0.12	6	3	9.19e-13
O95352	Ubiquitin-like modifier-activating enzyme ATG7	77960	68251	5.43628e+06	0.16	25	3	1.61e-19
Q92945	Far upstream element-binding protein 2	73115	68045	2.12933e+06	0.36	15	3	9.54e-23
P58546	Myotrophin	12895	67908	438747	0.29	5	3	1.14e-26
P30049	ATP synthase subunit delta, mitochondrial	17490	67828	438747	0.31	2	2	3.49e-10
O60869	Endothelial differentiation-related factor 1	16369	67683	163809	0.17	3	3	1.29e-21
Q9UH92	Max-like protein X	33300	67638	98405.8	0.27	1	1	1.43e-15
Q9NUV9	GTPase IMAP family member 4	37534	67628	2964.82	0.54	9	3	1.79e-15
Q99417	C-Myc-binding protein	11967	67613	63121.3	0.22	4	3	3.08e-08
O43583	Density-regulated protein	22092	67495	33368.3	0.22	4	3	2.15e-16
Q9P0J0	NADH dehydrogenase [ubiquinone] 1 alpha subcomplex subunit 13	16698	67094	276216	0.29	3	3	2.32e-11
Q5T653	39S ribosomal protein L2, mitochondrial	33301	67062	17147.7	0.23	1	1	0.00563202
Q9Y3E7	Charged multivesicular body protein 3	25073	66802	352949	0.23	4	3	3.49e-09
Q86XL3	Ankyrin repeat and LEM domain-containing protein 2	104114	66400	29431.4	0.2	1	1	3.34e-16
Q8WVV9	Heterogeneous nuclear ribonucleoprotein L-like	60083	66249	614177	0.41	8	3	3.51e-14
Q9NTJ4	Alpha-mannosidase 2C1	115835	66213	81185.4	0.24	5	3	3.6e-27
P06748	Nucleophosmin	32575	66143	60040.2	0.19	7	3	7.38e-24
P61313	60S ribosomal protein L15	24146	65697	8744.76	0.15	5	3	3.41e-17
P62424	60S ribosomal protein L7a	29996	65682	20483.5	0.14	13	3	5.56e-21
O95415	Brain protein I3	13645	65576	9409.34	0.15	2	2	2.33e-12
O95197	Reticulon-3	112611	65513	3234.88	0.45	6	3	1.08e-26
P04198	N-myc proto-oncogene protein	49561	65495	9583.91	0.18	1	1	9.89e-11
Q6RW13	Type-1 angiotensin II receptor-associated protein	17419	65488	182598	0.46	4	3	4.34e-20
Q9Y6W5	Wiskott-Aldrich syndrome protein family member 2	54284	65333	59582.4	0.2	8	3	1.22e-20
P01033	Metalloproteinase inhibitor 1	23171	65259	37985.7	0.38	1	1	7.91e-22
Q9BVJ7	Dual specificity protein phosphatase 23	16588	65249	2.12708e+06	0.28	5	3	3.35e-06
Q53EL6	Programmed cell death protein 4	51735	65204	22786.1	0.29	3	3	1.56e-13
P57737	Coronin-7	100605	65186	104488	0.12	26	3	1.77e-21
O43760	Synaptogyrin-2	24810	65070	314438	0.24	3	3	2.5e-17
O60784	Target of Myb protein 1	53818	65064	97724.4	0.24	12	3	2.85e-18
P45974	Ubiquitin carboxyl-terminal hydrolase 5	95786	64654	48638.9	0.13	16	3	1.19e-20
P08754	Guanine nucleotide-binding protein G(k) subunit alpha	40532	64278	84902.2	0.13	9	3	5.45e-16
Q9Y3L5	Ras-related protein Rap-2c	20745	64071	14506.1	0.3	5	3	6.52e-12
Q9BRR9	Rho GTPase-activating protein 9	83260	64042	330267	0.09	16	3	7.39e-21
Q6YN16	Hydroxysteroid dehydrogenase-like protein 2	45395	64005	76499.2	0.19	11	3	5.98e-21
P09669	Cytochrome c oxidase subunit 6C	8781	63857	56288.3	0.21	5	3	2.62e-14
Q96GN5	Cell division cycle-associated 7-like protein	52206	63741	69028.7	0.4	1	1	0.00436626
Q8N386	Leucine-rich repeat-containing protein 25	33179	63499	113258	0.53	5	3	1.05e-13
P28907	ADP-ribosyl cyclase/cyclic ADP-ribose hydrolase 1	34328	63351	627595	0.49	1	1	2.54e-09
Q8IXM2	Chromatin complexes subunit BAP18	17900	63331	759381	0.28	5	3	2.86e-13
P49643	DNA primase large subunit	58806	63250	1.49437e+06	0.32	1	1	9.42e-26
P46459	Vesicle-fusing ATPase	82594	63192	3161.81	0.17	29	3	9.2e-22
O75438	NADH dehydrogenase [ubiquinone] 1 beta subcomplex subunit 1	6961	63146	104806	2.1	1	1	0.000949901
O14683	Tumor protein p53-inducible protein 11	21054	63123	89021.2	0.21	4	3	9.88e-20
P00846	ATP synthase subunit a	24817	63064	43097	0.29	1	1	6.06e-11
Q02978	Mitochondrial 2-oxoglutarate/malate carrier protein	34062	63009	22072.9	0.22	13	3	3.22e-13
P13716	Delta-aminolevulinic acid dehydratase	36295	62898	187311	0.18	12	3	8.91e-24
Q09028	Histone-binding protein RBBP4	47656	62850	553255	0.14	8	3	2.3e-21
P06865	Beta-hexosaminidase subunit alpha	60703	62843	13353.1	0.23	12	3	2.1e-19
P40616	ADP-ribosylation factor-like protein 1	20418	62716	129573	0.19	1	1	6.6e-05
P05198	Eukaryotic translation initiation factor 2 subunit 1	36112	62654	29779.5	0.1	10	3	1.16e-19
Q9UJ68	Mitochondrial peptide methionine sulfoxide reductase	26132	62413	598465	0.22	8	3	7.27e-23
P30495	HLA class I histocompatibility antigen, B-56 alpha chain	40478	62364	145347	0.84	2	2	1.61e-19
Q04837	Single-stranded DNA-binding protein, mitochondrial	17260	62273	97723.5	0.19	5	3	1.32e-12
P46734	Dual specificity mitogen-activated protein kinase kinase 3	39318	62257	142005	0.16	10	3	5.82e-17
P11940	Polyadenylate-binding protein 1	70671	61980	4527.96	0.14	23	3	1.08e-22
Q15631	Translin	26183	61966	36475.4	0.18	12	3	8.49e-22
Q15005	Signal peptidase complex subunit 2	25003	61844	68334.3	0.19	8	3	1.26e-17
O00217	NADH dehydrogenase [ubiquinone] iron-sulfur protein 8, mitochondrial	23705	61713	28440	0.37	2	2	2.11e-08
P18077	60S ribosomal protein L35a	12538	61632	450592	0.28	3	3	3.93e-13
P48739	Phosphatidylinositol transfer protein beta isoform	31540	61552	3.58274e+06	0.14	8	3	1.5e-13
P01011	Alpha-1-antichymotrypsin	47651	61497	50329.7	0.35	6	3	4.1e-33
P49368	T-complex protein 1 subunit gamma	60534	61402	21042.6	0.13	26	3	3.77e-23
P60468	Protein transport protein Sec61 subunit beta	9974	61324	81265	0.17	3	3	1.81e-07
Q0VDD5	Putative uncharacterized protein encoded by MIR22HG	6478	61301	31849.3	0.23	1	1	3.66e-08
P43405	Tyrosine-protein kinase SYK	72066	61122	40549.4	0.12	22	3	4.09e-22
P63172	Dynein light chain Tctex-type 1	12452	60990	772.932	0.19	1	1	0.00135566
P31942	Heterogeneous nuclear ribonucleoprotein H3	36926	60940	288808	0.19	7	3	1.7e-28
Q5EG05	Caspase recruitment domain-containing protein 16	22625	60828	4.01161e+07	0.25	1	1	1.76e-07
Q13576	Ras GTPase-activating-like protein IQGAP2	180578	60778	263446	0.14	43	3	7.63e-25
Q6UB98	Ankyrin repeat domain-containing protein 12	235652	60671	130673	0.69	1	1	0.0103314
P83916	Chromobox protein homolog 1	21418	60652	115272	0.22	2	2	4.12e-11
P26196	Probable ATP-dependent RNA helicase DDX6	54417	60603	126160	0.17	9	3	3.39e-16
O75015	Low affinity immunoglobulin gamma Fc region receptor III-B	26216	60525	47877.9	0.73	4	3	5.01e-32
Q9H0W9	Ester hydrolase C11orf54	35117	60294	18909.1	0.37	6	3	2.38e-21
O43451	Maltase-glucoamylase, intestinal	209852	59985	21795.3	0.31	38	3	1.21e-21
P18621	60S ribosomal protein L17	21397	59983	21292.2	0.27	6	3	1.21e-17
Q9H5X1	MIP18 family protein FAM96A	18355	59981	42626	0.16	3	3	4.27e-10
Q969H8	Myeloid-derived growth factor	18795	59898	62858.1	0.18	3	3	6.27e-14
P14151	L-selectin	42187	59830	71497.3	0.45	4	3	1.82e-15
P38606	V-type proton ATPase catalytic subunit A	68304	59801	156625	0.28	27	3	2.35e-22
P10606	Cytochrome c oxidase subunit 5B, mitochondrial	13696	59742	30389.7	0.32	4	3	5.8e-10
P62280	40S ribosomal protein S11	18431	59658	4056.86	0.28	8	3	1.64e-17
Q7Z4G1	COMM domain-containing protein 6	9638	59637	47314.5	0.29	1	1	8.53e-09
Q8IZ83	Aldehyde dehydrogenase family 16 member A1	85127	59543	113270	0.35	15	3	3.71e-14
P22087	rRNA 2'-O-methyltransferase fibrillarin	33784	59406	29663.5	0.17	8	3	1.22e-16
P52737	Zinc finger protein 136	62784	59404	21784.6	0.27	1	1	0.00585657
P48556	26S proteasome non-ATPase regulatory subunit 8	39612	59362	399726	0.22	6	3	3.35e-14
Q86V81	THO complex subunit 4	26888	59235	310186	0.15	6	3	2.53e-23
Q9NR45	Sialic acid synthase	40308	59230	250210	0.27	8	3	6.86e-18
P13804	Electron transfer flavoprotein subunit alpha, mitochondrial	35080	59136	102813	0.24	8	3	1.41e-16
P38117	Electron transfer flavoprotein subunit beta	27844	59130	185395	0.19	12	3	2.99e-15
Q9UBI1	COMM domain-containing protein 3	22151	59031	342884	0.24	5	3	8e-13
Q99598	Translin-associated protein X	33112	58984	930281	0.26	8	3	2.19e-19
Q9NQP4	Prefoldin subunit 4	15314	58924	445595	0.67	1	1	1.04e-07
Q9BQA9	Uncharacterized protein C17orf62	20774	58885	2.98119e+06	0.17	4	3	3.73e-16
P19013	Keratin, type II cytoskeletal 4	57285	58848	128846	1.06	1	1	2.61e-16
P11234	Ras-related protein Ral-B	23409	58756	133829	0.13	9	3	4.33e-23
Q7Z5R6	Amyloid beta A4 precursor protein-binding family B member 1-interacting protein	73183	58731	157187	0.13	18	3	2.19e-25
P55145	Mesencephalic astrocyte-derived neurotrophic factor	20700	58597	155272	0.28	7	3	1.85e-22
P16152	Carbonyl reductase [NADPH] 1	30375	58515	25490.6	0.21	11	3	1.44e-18
O14609	Testis-specific XK-related protein, Y-linked	18083	58476	1.57524e+06	0.41	1	1	0.00602907
P15586	N-acetylglucosamine-6-sulfatase	62082	58169	18692.5	0.12	14	3	2.68e-22
P49411	Elongation factor Tu, mitochondrial	49542	58137	457958	0.16	15	3	1.45e-23
Q8N1D5	Uncharacterized protein C1orf158	23067	58111	114078	0.39	1	1	0.00915339
Q9P016	Thymocyte nuclear protein 1	25697	57850	58420.3	0.21	8	3	3.28e-13
P17987	T-complex protein 1 subunit alpha	60344	57717	25520.5	0.09	23	3	4.13e-22
Q96F07	Cytoplasmic FMR1-interacting protein 2	148399	57506	514225	0.47	24	3	8.01e-16
Q68D86	Coiled-coil domain-containing protein 102B	60448	57434	92233.2	0.85	1	1	2.64e-12
Q96FH0	Protein MEF2BNB	13403	57426	3.35944e+06	0.34	1	1	0.00104276
P17096	High mobility group protein HMG-I/HMG-Y	11676	57414	86571.8	0.26	4	3	1.38e-22
P55263	Adenosine kinase	40545	57412	251803	0.26	10	3	2.52e-11
Q8WXI8	C-type lectin domain family 4 member D	24704	57410	17131.6	0.32	1	1	4.42e-12
P15121	Aldose reductase	35853	57229	192368	0.19	3	3	3.21e-12
P23368	NAD-dependent malic enzyme, mitochondrial	65444	57176	697073	0.14	21	3	6.24e-23
Q9Y315	Deoxyribose-phosphate aldolase	35231	57169	38111.5	0.24	9	3	1.62e-14
P45880	Voltage-dependent anion-selective channel protein 2	31567	57095	29414.5	0.2	10	3	2.56e-18
Q8WVY7	Ubiquitin-like domain-containing CTD phosphatase 1	36805	56617	420684	0.18	6	3	3.22e-16
P03886	NADH-ubiquinone oxidoreductase chain 1	35661	56371	28870.1	1.24	1	2	0.000116491
P62333	26S protease regulatory subunit 10B	44173	56298	17760.3	0.13	16	3	4.44e-16
Q86YS6	Ras-related protein Rab-43	23339	56120	127294	0.32	6	3	9.54e-16
P84098	60S ribosomal protein L19	23466	56098	888421	0.31	2	2	1.92e-12
P07108	Acyl-CoA-binding protein	10044	56085	13005.7	0.5	6	3	1.13e-26
Q9UL33	Trafficking protein particle complex subunit 2-like protein	16146	55906	807546	0.34	1	1	0.00612851
Q8N9N7	Leucine-rich repeat-containing protein 57	26754	55897	196860	0.14	5	3	1.05e-10
P30153	Serine/threonine-protein phosphatase 2A 65 kDa regulatory subunit A alpha isoform	65309	55813	16486.5	0.17	30	3	1.23e-25
Q9UBW5	Bridging integrator 2	61874	55787	87713.2	0.14	16	3	1.23e-20
Q8IWI9	MAX gene-associated protein	331836	55714	134423	0.64	1	1	0.0122319
Q9Y5R8	Trafficking protein particle complex subunit 1	16832	55586	160030	0.15	3	3	2.77e-10
P55212	Caspase-6	33310	55492	98265.7	0.14	5	3	8.75e-13
P08708	40S ribosomal protein S17	15550	55244	45726.8	0.13	5	3	2.44e-17
Q01459	Di-N-acetylchitobiase	43760	55237	7149.47	0.17	10	3	7.68e-21
Q9NYU1	UDP-glucose:glycoprotein glucosyltransferase 2	174735	54998	16315.8	0.57	1	1	0.00583823
O95544	NAD kinase	49228	54959	20632.2	0.18	13	3	3.08e-19
Q96JJ3	Engulfment and cell motility protein 2	82615	54940	30483	0.15	13	3	5.55e-14
P09012	U1 small nuclear ribonucleoprotein A	31280	54819	219911	0.13	5	3	3.67e-13
P62266	40S ribosomal protein S23	15808	54658	6.53179e+06	0.31	5	3	1.91e-17
O15212	Prefoldin subunit 6	14583	54653	2597.31	0.23	3	3	1.27e-07
P31150	Rab GDP dissociation inhibitor alpha	50583	54488	508178	0.11	13	3	1.25e-19
C9JVW0	Putative transmembrane protein INAFM1	14668	54445	84288	0.93	1	1	0.000145973
Q8WU79	Stromal membrane-associated protein 2	46786	54318	90216.7	0.13	7	3	1.37e-13
P06454	Prothymosin alpha	12203	54290	6234.29	0.26	5	3	1.21e-21
Q9NPE3	H/ACA ribonucleoprotein complex subunit 3	7706	54241	27794.6	0.24	2	2	2.19e-06
P49593	Protein phosphatase 1F	49831	54205	87704.6	0.24	11	3	2.14e-19
Q9H2U2	Inorganic pyrophosphatase 2, mitochondrial	37920	54069	988147	0.23	8	3	5.69e-24
P01859	Ig gamma-2 chain C region	35901	53931	19717	0.86	2	1	2.44e-39
Q9NPA2	Matrix metalloproteinase-25	62554	53819	24328.4	0.18	11	3	7.66e-10
P62263	40S ribosomal protein S14	16273	53797	5074.23	0.25	4	3	1.95e-25
P09104	Gamma-enolase	47269	53685	4.66896e+06	0.37	1	1	9.16e-07
Q9HAV0	Guanine nucleotide-binding protein subunit beta-4	37567	53652	171316	0.23	6	3	4.48e-23
Q8TD55	Pleckstrin homology domain-containing family O member 2	53350	53634	12632.7	0.18	13	3	7.54e-22
O15173	Membrane-associated progesterone receptor component 2	23818	53465	75288.2	0.23	6	3	4.29e-15
P22694	cAMP-dependent protein kinase catalytic subunit beta	40623	53436	60698.9	0.24	9	3	2.82e-16
P46926	Glucosamine-6-phosphate isomerase 1	32669	53415	632282	0.14	8	3	1.26e-19
Q9H1I8	Activating signal cointegrator 1 complex subunit 2	86360	53174	21391	0.35	1	1	2.54e-14
Q9Y5L4	Mitochondrial import inner membrane translocase subunit Tim13	10500	53046	46635.2	0.28	3	3	1.46e-08
P60983	Glia maturation factor beta	16713	52924	361519	0.33	2	3	2.79e-12
P43307	Translocon-associated protein subunit alpha	32235	52910	1.32675e+06	0.21	2	3	9.08e-11
Q8NG11	Tetraspanin-14	30691	52879	29345.6	0.37	4	3	4.75e-16
P62140	Serine/threonine-protein phosphatase PP1-beta catalytic subunit	37187	52751	32741	0.15	5	3	4.31e-17
Q9BVK6	Transmembrane emp24 domain-containing protein 9	27277	52586	3.0859e+06	0.14	6	3	3.06e-16
P07948	Tyrosine-protein kinase Lyn	58574	52502	355956	0.17	20	3	1.37e-28
Q96B97	SH3 domain-containing kinase-binding protein 1	73126	52351	668637	0.19	21	3	1.51e-19
P51571	Translocon-associated protein subunit delta	18999	52332	42818.3	0.2	4	3	9.98e-15
O15127	Secretory carrier-associated membrane protein 2	36649	52274	157711	0.15	3	3	6.58e-19
P63151	Serine/threonine-protein phosphatase 2A 55 kDa regulatory subunit B alpha isoform	51692	52218	23076.1	0.24	9	3	5.15e-15
P40939	Trifunctional enzyme subunit alpha, mitochondrial	83000	52214	90718.9	0.12	30	3	5.29e-19
P68036	Ubiquitin-conjugating enzyme E2 L3	17862	52120	560724	0.16	6	3	1.11e-19
Q92572	AP-3 complex subunit sigma-1	21732	52105	833009	0.31	5	3	5.88e-08
P49720	Proteasome subunit beta type-3	22949	51918	137589	0.28	6	3	5.31e-23
P61106	Ras-related protein Rab-14	23897	51829	37882.5	0.15	13	3	8.8e-20
Q8NFY4	Semaphorin-6D	119872	51766	407662	0.33	1	1	0.000412444
Q9UL45	Biogenesis of lysosome-related organelles complex 1 subunit 6	19744	51660	4766.45	0.49	1	1	1.29e-15
Q13148	TAR DNA-binding protein 43	44740	51653	12350.2	0.22	6	3	6.23e-13
Q53H12	Acylglycerol kinase, mitochondrial	47137	51586	207469	0.34	3	3	8.39e-07
Q9Y3B3	Transmembrane emp24 domain-containing protein 7	25172	51581	42216.8	0.22	6	3	6.57e-19
P26599	Polypyrimidine tract-binding protein 1	57221	51548	104107	0.12	12	3	5.23e-29
Q2TAA2	Isoamyl acetate-hydrolyzing esterase 1 homolog	27599	51545	372756	0.22	5	3	2.92e-16
O43598	2'-deoxynucleoside 5'-phosphate N-hydrolase 1	19108	51542	15435.7	1.11	3	3	3.77e-12
P11586	C-1-tetrahydrofolate synthase, cytoplasmic	101559	51368	16208.8	0.18	33	3	3.64e-20
Q00765	Receptor expression-enhancing protein 5	21493	51355	344999	0.25	6	3	7.32e-12
Q15029	116 kDa U5 small nuclear ribonucleoprotein component	109436	51046	5307.51	0.12	17	3	2.01e-22
Q9NTM9	Copper homeostasis protein cutC homolog	29341	50715	355742	0.17	1	1	0.00076935
Q9BTE1	Dynactin subunit 5	20127	50516	76965.2	0.42	2	3	1.58e-07
P50225	Sulfotransferase 1A1	34165	50456	17154.9	0.44	12	3	1.32e-22
P08621	U1 small nuclear ribonucleoprotein 70 kDa	51557	50382	173540	0.28	9	3	2.01e-13
Q16864	V-type proton ATPase subunit F	13370	50231	7.70044e+06	0.24	4	3	1e-05
P19397	Leukocyte surface antigen CD53	24341	49908	21413.3	0.67	1	1	1.92e-10
Q9BS40	Latexin	25750	49846	16342	0.19	3	3	4.59e-18
Q92604	Acyl-CoA:lysophosphatidylglycerol acyltransferase 1	43089	49762	1.23923e+07	0.32	10	3	1.24e-19
Q6Y1H2	Very-long-chain (3R)-3-hydroxyacyl-CoA dehydratase 2	28368	49676	106141	2.76	1	1	0.00253207
Q15052	Rho guanine nucleotide exchange factor 6	87499	49563	1.11368e+06	0.22	20	3	5.6e-14
O43566	Regulator of G-protein signaling 14	61447	49521	18734	0.15	14	3	2.18e-12
P15374	Ubiquitin carboxyl-terminal hydrolase isozyme L3	26183	49465	34805.8	0.17	9	3	4.4e-10
Q96QH2	PML-RARA-regulated adapter molecule 1	73969	49360	17591.3	0.17	31	3	8.6e-23
P19474	E3 ubiquitin-protein ligase TRIM21	54170	49278	29554.4	0.27	11	3	1.4e-12
Q59H18	Serine/threonine-protein kinase TNNI3K	92851	49276	26472.7	0.29	1	1	4.2e-16
Q8N4L2	Type 2 phosphatidylinositol 4,5-bisphosphate 4-phosphatase	28081	49265	33184.9	0.22	6	3	6.63e-13
P25098	Beta-adrenergic receptor kinase 1	79574	49142	13564.4	0.22	23	3	5.86e-20
Q96AZ6	Interferon-stimulated gene 20 kDa protein	20363	48999	108183	0.64	4	3	1.51e-12
P08473	Neprilysin	85514	48884	87690.6	0.33	18	3	4.74e-17
Q96AE4	Far upstream element-binding protein 1	67560	48826	300755	0.18	20	3	1.05e-18
Q9NVZ3	Adaptin ear-binding coat-associated protein 2	28339	48688	5.44717e+06	0.23	2	2	1.74e-15
Q99986	Serine/threonine-protein kinase VRK1	45476	48615	194226	0.23	11	3	6.52e-18
Q9H4Y5	Glutathione S-transferase omega-2	28254	48461	2.97157e+06	0.2	1	1	0.00609141
O43924	Retinal rod rhodopsin-sensitive cGMP 3',5'-cyclic phosphodiesterase subunit delta	17420	48332	391738	0.18	1	1	8.83e-07
P42702	Leukemia inhibitory factor receptor	123743	48285	67607.8	1.87	1	1	0.00612851
Q9UHV9	Prefoldin subunit 2	16648	48246	136601	0.29	3	3	7.47e-16
Q8IZP0	Abl interactor 1	55081	48223	14546.1	0.11	10	3	2.82e-21
P11049	Leukocyte antigen CD37	31703	48076	387145	0.22	3	2	2.22e-08
P60673	Profilin-3	14596	48067	31989.6	0.55	1	1	8.36e-06
O43390	Heterogeneous nuclear ribonucleoprotein R	70943	48020	30626.9	0.18	14	3	7.59e-19
Q1KMD3	Heterogeneous nuclear ribonucleoprotein U-like protein 2	85105	48019	5639.01	0.1	21	3	1.28e-19
Q15722	Leukotriene B4 receptor 1	37557	47974	519334	0.2	5	3	5.99e-17
P24557	Thromboxane-A synthase	60518	47867	17125	0.26	15	3	1.05e-11
Q9Y3C0	WASH complex subunit CCDC53	21173	47701	281161	0.22	2	2	3.09e-06
Q9UMY4	Sorting nexin-12	19730	47632	32600.6	0.18	4	3	1.21e-05
P09661	U2 small nuclear ribonucleoprotein A'	28416	47593	8170.04	0.12	8	3	2.08e-15
O14638	Ectonucleotide pyrophosphatase/phosphodiesterase family member 3	100124	47589	875278	0.84	1	1	0.00421534
P43686	26S protease regulatory subunit 6B	47366	47553	10068.3	0.2	13	3	2.97e-14
O43704	Sulfotransferase family cytosolic 1B member 1	34899	47525	110661	0.16	9	3	7.79e-17
Q8ND71	GTPase IMAP family member 8	74890	47501	19692	0.9	1	1	1.86e-06
P34059	N-acetylgalactosamine-6-sulfatase	58026	47473	14374.7	0.32	9	3	1.13e-15
B0I1T2	Unconventional myosin-Ig	116442	47433	174037	0.14	36	3	8.94e-28
O15427	Monocarboxylate transporter 4	49469	47405	80665.5	0.31	4	3	1.38e-14
P25090	N-formyl peptide receptor 2	38964	47215	10779.8	0.2	3	3	5.26e-28
Q8N6C8	Leukocyte immunoglobulin-like receptor subfamily A member 3	47472	47185	100751	0.36	8	3	4.45e-24
Q9H1E5	Thioredoxin-related transmembrane protein 4	38952	47184	48207.6	0.29	6	3	7.32e-18
Q6ZTN6	Ankyrin repeat domain-containing protein 13D	58476	47172	472871	0.72	2	1	8.31e-10
Q6NUK1	Calcium-binding mitochondrial carrier protein SCaMC-1	53354	47155	864132	0.27	13	3	4.64e-25
Q96IU4	Protein ABHD14B	22346	47106	104448	0.14	7	3	3.59e-21
P62847	40S ribosomal protein S24	15423	47036	7394.38	0.31	4	3	1.79e-12
Q53TN4	Cytochrome b reductase 1	31641	47024	4480.12	0.37	2	2	7.16e-10
Q96N66	Lysophospholipid acyltransferase 7	52765	46968	5998.24	0.15	8	3	1.37e-13
O00442	RNA 3'-terminal phosphate cyclase	39337	46948	79634.5	0.23	7	3	4.84e-17
P13727	Bone marrow proteoglycan	25206	46926	16205.3	2.56	5	3	3.02e-45
P21291	Cysteine and glycine-rich protein 1	20567	46885	109481	0.27	6	3	4.3e-17
P22307	Non-specific lipid-transfer protein	58994	46797	232762	0.3	13	3	1.82e-20
Q96IV0	Peptide-N(4)-(N-acetyl-beta-glucosaminyl)asparagine amidase	74390	46773	128334	0.38	3	3	9.26e-05
O75937	DnaJ homolog subfamily C member 8	29842	46731	3.89458e+06	0.31	4	3	1.18e-11
P69905	Hemoglobin subunit alpha	15258	46718	107946	1.51	4	3	2.19e-42
Q15836	Vesicle-associated membrane protein 3	11309	46707	186671	0.43	2	1	5.71e-10
Q9NQR4	Omega-amidase NIT2	30608	46615	143339	0.35	14	3	2.84e-20
P09417	Dihydropteridine reductase	25790	46614	61418.7	0.16	4	3	4.63e-11
P23381	Tryptophan--tRNA ligase, cytoplasmic	53165	46596	84978.4	0.25	22	3	5.77e-35
O15400	Syntaxin-7	29816	46434	6945.73	0.17	7	3	1.54e-16
Q96AT9	Ribulose-phosphate 3-epimerase	24928	46421	202824	0.36	3	3	5.24e-15
P62910	60S ribosomal protein L32	15860	46355	1.02035e+06	0.33	4	3	3.72e-12
Q96L92	Sorting nexin-27	61265	46344	51045.8	0.14	16	3	2.39e-14
P07919	Cytochrome b-c1 complex subunit 6, mitochondrial	10739	46281	452136	0.36	2	2	1.43e-14
P57721	Poly(rC)-binding protein 3	39465	46254	24151.3	0.14	2	2	3.47e-17
P17174	Aspartate aminotransferase, cytoplasmic	46248	46113	66564.2	0.12	15	3	2.63e-17
P28072	Proteasome subunit beta type-6	25358	46068	660078	0.22	4	3	2.89e-14
O95497	Pantetheinase	57012	45948	68521.6	0.77	7	3	9.8e-15
Q9NPY3	Complement component C1q receptor	68560	45768	42240.3	0.24	9	3	3.83e-21
Q13303	Voltage-gated potassium channel subunit beta-2	41000	45718	67243	0.16	16	3	9.69e-25
P35609	Alpha-actinin-2	103854	45645	35257.5	0.17	1	1	3.45e-24
Q7Z5G4	Golgin subfamily A member 7	15824	45588	56363.9	0.17	4	3	1.5e-13
Q93084	Sarcoplasmic/endoplasmic reticulum calcium ATPase 3	113977	45480	204678	0.14	22	3	1.06e-16
Q8NB37	Parkinson disease 7 domain-containing protein 1	23298	45369	38404.9	0.24	4	3	1.44e-16
O14561	Acyl carrier protein, mitochondrial	17417	45249	192216	0.38	2	2	1.11e-18
P51665	26S proteasome non-ATPase regulatory subunit 7	37025	45218	23371	0.32	9	3	2.4e-20
Q13158	FAS-associated death domain protein	23279	45210	669625	0.38	4	3	2.08e-21
Q9Y296	Trafficking protein particle complex subunit 4	24340	45200	315841	0.19	6	3	7.41e-07
Q15717	ELAV-like protein 1	36092	45158	6450.81	0.1	7	3	4.44e-19
O94804	Serine/threonine-protein kinase 10	112135	45073	63088.7	0.15	26	3	5.28e-18
P48637	Glutathione synthetase	52385	45061	62465.1	0.12	13	3	2.98e-13
P04066	Tissue alpha-L-fucosidase	53689	45046	310022	0.28	3	3	9.16e-17
Q13094	Lymphocyte cytosolic protein 2	60188	45017	49860.5	0.1	17	3	9.1e-16
P35611	Alpha-adducin	80955	45013	90376.2	0.18	16	3	2.41e-12
Q9H098	Protein FAM107B	15558	44761	427468	0.24	10	3	1.55e-11
P51572	B-cell receptor-associated protein 31	27992	44742	3.90234e+06	0.18	11	3	6.6e-17
Q8IX90	Spindle and kinetochore-associated protein 3	46359	44728	65536.6	0.55	1	1	0.00398095
Q9BUP3	Oxidoreductase HTATIP2	27049	44672	212261	0.16	10	3	2.25e-12
Q5VWC8	Very-long-chain (3R)-3-hydroxyacyl-CoA dehydratase 4	27520	44583	2846.58	0.29	3	3	3.72e-08
O00743	Serine/threonine-protein phosphatase 6 catalytic subunit	35144	44523	156473	0.17	8	3	8.98e-18
P48507	Glutamate--cysteine ligase regulatory subunit	30727	44478	81980.2	0.35	6	3	1.35e-17
Q08209	Serine/threonine-protein phosphatase 2B catalytic subunit alpha isoform	58688	44412	80976.3	0.22	7	3	5.05e-14
Q9H0E2	Toll-interacting protein	30282	44387	1.32621e+06	0.2	6	3	2.5e-15
P04350	Tubulin beta-4A chain	49586	44267	65298.7	0.52	1	1	1.94e-28
P13645	Keratin, type I cytoskeletal 10	58827	44252	45637.6	1.43	17	3	3.48e-32
Q9BXS5	AP-1 complex subunit mu-1	48587	44197	155762	0.12	13	3	7.59e-16
Q9BRJ7	Protein syndesmos	23338	44044	654285	0.39	1	1	2.02e-05
Q969J3	Loss of heterozygosity 12 chromosomal region 1 protein	22222	44034	144472	0.23	4	3	3.09e-10
Q9Y237	Peptidyl-prolyl cis-trans isomerase NIMA-interacting 4	13810	44019	537144	0.36	4	3	1.33e-12
Q53GQ0	Very-long-chain 3-oxoacyl-CoA reductase	34324	43997	8444.09	0.17	11	3	4.66e-22
P23246	Splicing factor, proline- and glutamine-rich	76149	43905	960778	0.11	20	3	7.57e-21
P38919	Eukaryotic initiation factor 4A-III	46871	43904	170696	0.12	14	3	1.25e-19
P23919	Thymidylate kinase	23819	43799	43256.8	0.12	7	3	8.72e-09
P31939	Bifunctional purine biosynthesis protein PURH	64616	43772	24804	0.21	16	3	1.01e-23
Q8TAM6	Ermin	32783	43761	156471	0.51	1	1	4.64e-15
Q9GZM8	Nuclear distribution protein nudE-like 1	38375	43745	39281.6	0.55	2	1	9.88e-11
Q9H8H3	Methyltransferase-like protein 7A	28319	43666	50070.7	0.33	3	2	2.7e-07
O43447	Peptidyl-prolyl cis-trans isomerase H	19208	43638	73286.1	0.22	3	3	1e-06
P63272	Transcription elongation factor SPT4	13193	43615	3728.51	0.51	1	1	0.000649144
Q9BR76	Coronin-1B	54235	43597	870099	0.14	10	3	1.17e-17
Q9NR12	PDZ and LIM domain protein 7	49845	43594	503189	0.19	9	3	3.27e-17
P43034	Platelet-activating factor acetylhydrolase IB subunit alpha	46638	43512	11469.1	0.16	17	3	1.76e-20
Q13191	E3 ubiquitin-protein ligase CBL-B	109450	43501	171278	0.23	4	3	9.69e-14
P10619	Lysosomal protective protein	54466	43319	65375.3	0.22	8	3	8.57e-22
Q9Y5S9	RNA-binding protein 8A	19889	43065	8003.26	0.26	3	3	2.52e-12
P36542	ATP synthase subunit gamma, mitochondrial	32996	42919	9.07069e+06	0.17	9	3	2.87e-13
P40429	60S ribosomal protein L13a	23577	42885	13224.3	0.23	5	3	1.07e-09
Q9H254	Spectrin beta chain, non-erythrocytic 4	288985	42854	45017.8	0.8	1	1	0.00611186
Q9UHD8	Septin-9	65401	42832	65883.4	0.17	16	3	3.98e-15
O43286	Beta-1,4-galactosyltransferase 5	45119	42790	6153.61	0.25	1	1	8.61e-09
Q96IJ6	Mannose-1-phosphate guanyltransferase alpha	46291	42480	162999	0.18	10	3	5.36e-18
O95989	Diphosphoinositol polyphosphate phosphohydrolase 1	19471	42464	53315.4	2.2	4	3	8.44e-20
P67870	Casein kinase II subunit beta	24942	42459	78690.8	0.15	5	3	7.99e-23
Q92665	28S ribosomal protein S31, mitochondrial	45318	42418	16356	0.15	1	1	1.25e-10
Q8IYJ3	Synaptotagmin-like protein 1	61857	42336	7.64059e+06	0.22	11	3	1.16e-15
Q92619	Minor histocompatibility protein HA-1	124614	42335	49709.4	0.16	26	3	3.83e-16
Q96KP4	Cytosolic non-specific dipeptidase	52878	42317	20532.8	0.25	13	3	6.53e-17
Q7L311	Armadillo repeat-containing X-linked protein 2	65683	42287	4105.75	0.2	1	1	0.00611226
Q5JTV8	Torsin-1A-interacting protein 1	66248	42224	318782	0.23	17	3	1.22e-20
Q9BS26	Endoplasmic reticulum resident protein 44	46971	42084	89286.9	0.22	8	3	2.31e-27
Q12906	Interleukin enhancer-binding factor 3	95338	42050	15030.4	0.09	18	3	3.85e-22
Q9HD64	X antigen family member 1	9078	41979	74763.4	0.38	1	1	1.58e-05
O60762	Dolichol-phosphate mannosyltransferase subunit 1	29634	41952	6845.75	0.24	2	3	1.2e-08
P16083	Ribosyldihydronicotinamide dehydrogenase [quinone]	25919	41787	81099.7	0.56	7	3	1.31e-23
Q96KR1	Zinc finger RNA-binding protein	117012	41747	26979.2	0.53	2	1	1.04e-06
O43174	Cytochrome P450 26A1	56199	41639	25871.9	0.55	1	1	0.00612851
P46779	60S ribosomal protein L28	15748	41630	57862.7	0.16	5	3	1.38e-11
P35527	Keratin, type I cytoskeletal 9	62064	41620	57984.8	2.44	14	3	3.72e-26
O60925	Prefoldin subunit 1	14210	41498	119676	0.33	2	2	1.99e-07
P09651	Heterogeneous nuclear ribonucleoprotein A1	38747	41448	11854.4	0.13	7	3	1.17e-19
Q4G0F5	Vacuolar protein sorting-associated protein 26B	39155	41405	173088	0.23	9	3	2.44e-14
Q9NX08	COMM domain-containing protein 8	21090	41312	7998.77	0.19	2	2	1.97e-15
Q92890	Ubiquitin fusion degradation protein 1 homolog	34500	41294	627412	0.22	4	3	3.97e-11
Q16718	NADH dehydrogenase [ubiquinone] 1 alpha subcomplex subunit 5	13459	41281	6863.85	0.36	1	1	1.95e-07
O00571	ATP-dependent RNA helicase DDX3X	73243	41252	52561	0.3	6	3	6.61e-14
Q9Y3A3	MOB-like protein phocein	26032	41239	76810.1	0.25	4	3	4.1e-10
Q9Y5P6	Mannose-1-phosphate guanyltransferase beta	39834	41180	187626	0.14	11	3	8.25e-20
Q9NR56	Muscleblind-like protein 1	41817	41005	178362	0.19	7	3	4.49e-11
P50148	Guanine nucleotide-binding protein G(q) subunit alpha	42142	41001	2209.42	0.19	12	3	6.5e-18
Q9HB19	Pleckstrin homology domain-containing family A member 2	47255	40998	79077.4	0.21	7	3	3.33e-10
P19404	NADH dehydrogenase [ubiquinone] flavoprotein 2, mitochondrial	27392	40960	79219.9	0.36	2	2	3.47e-10
P49137	MAP kinase-activated protein kinase 2	45568	40954	5086.33	0.27	11	3	2.71e-16
O43488	Aflatoxin B1 aldehyde reductase member 2	39589	40950	45671.2	0.17	11	3	1.19e-18
P21912	Succinate dehydrogenase [ubiquinone] iron-sulfur subunit, mitochondrial	31630	40944	81749.4	0.27	7	3	9.52e-13
O95166	Gamma-aminobutyric acid receptor-associated protein	13918	40839	68159.9	0.23	1	1	7.59e-11
Q02539	Histone H1.1	21842	40826	203117	0.49	1	1	1.88e-08
Q16769	Glutaminyl-peptide cyclotransferase	40877	40814	45006.9	0.18	10	3	6.84e-19
P05091	Aldehyde dehydrogenase, mitochondrial	56381	40781	207378	0.2	16	3	1.13e-19
Q6JBY9	CapZ-interacting protein	44504	40750	169190	0.16	15	3	7.88e-24
Q9NY12	H/ACA ribonucleoprotein complex subunit 1	22348	40717	128817	0.41	2	1	8.73e-19
Q15172	Serine/threonine-protein phosphatase 2A 56 kDa regulatory subunit alpha isoform	56194	40660	656469	0.23	11	3	5.62e-15
Q3LXA3	Triokinase/FMN cyclase	58947	40570	83011.6	0.2	16	3	3.34e-14
Q96F24	Nuclear receptor-binding factor 2	32378	40567	4050.2	0.16	4	3	6.72e-09
P35637	RNA-binding protein FUS	53426	40551	67655.5	0.14	8	3	3.43e-18
O75663	TIP41-like protein	31444	40468	18786.1	0.21	9	3	8.06e-17
Q92542	Nicastrin	78411	40412	236767	0.18	7	3	7.63e-17
Q53FA7	Quinone oxidoreductase PIG3	35536	40404	277210	0.56	7	3	4.38e-11
Q96CN7	Isochorismatase domain-containing protein 1	32237	40401	20940.6	0.19	4	3	2.46e-14
Q92484	Acid sphingomyelinase-like phosphodiesterase 3a	51260	40352	31740.5	2.66	1	1	0.00110603
P40261	Nicotinamide N-methyltransferase	29574	40300	15251.5	0.42	1	2	5.58e-07
Q13045	Protein flightless-1 homolog	144751	40091	40894.3	0.14	37	3	9.44e-24
P16298	Serine/threonine-protein phosphatase 2B catalytic subunit beta isoform	59024	40053	2742.79	0.16	8	3	1.57e-12
Q9NP79	Vacuolar protein sorting-associated protein VTA1 homolog	33879	40043	26950	0.25	5	3	6.59e-13
Q70J99	Protein unc-13 homolog D	123282	40006	30490.6	0.12	37	3	1.09e-25
Q96AG4	Leucine-rich repeat-containing protein 59	34930	39943	202235	0.27	5	3	1.02e-15
P54709	Sodium/potassium-transporting ATPase subunit beta-3	31513	39924	2202.61	0.18	3	3	1.55e-11
P62820	Ras-related protein Rab-1A	22678	39891	94695.7	0.4	4	3	7.56e-20
Q9NZL9	Methionine adenosyltransferase 2 subunit beta	37552	39741	13850.3	0.15	5	3	9.21e-10
Q9UBV8	Peflin	30381	39674	58051.5	0.25	5	3	5.06e-15
Q6ZS72	Putative uncharacterized protein C19orf35	50509	39660	30158.1	0.15	7	3	9e-14
Q9UKK9	ADP-sugar pyrophosphatase	24328	39396	14989.7	0.14	6	3	3.4e-18
P62841	40S ribosomal protein S15	17040	39378	25796.6	0.25	1	1	1.5e-09
P19367	Hexokinase-1	102486	39358	163237	0.14	21	3	7.22e-16
P53396	ATP-citrate synthase	120839	39263	181869	0.23	42	3	1.18e-26
Q5TEJ8	Protein THEMIS2	72049	39202	68583.5	0.24	17	3	2.17e-40
Q9Y5Y2	Cytosolic Fe-S cluster assembly factor NUBP2	28825	39017	68073.8	0.22	3	3	1.58e-16
O00170	AH receptor-interacting protein	37636	38892	14019.7	0.22	8	3	2.11e-10
P55036	26S proteasome non-ATPase regulatory subunit 4	40737	38887	14403.4	0.18	6	3	1.37e-09
O43678	NADH dehydrogenase [ubiquinone] 1 alpha subcomplex subunit 2	10922	38741	1.1091e+06	0.24	2	2	3.02e-08
Q6GMV3	Putative peptidyl-tRNA hydrolase PTRHD1	15805	38719	1.04202e+06	0.33	4	3	3.47e-16
P16035	Metalloproteinase inhibitor 2	24399	38664	38082.9	0.3	8	3	3.35e-14
Q9UK76	Hematological and neurological expressed 1 protein	16015	38615	73007.1	0.45	3	3	2.28e-20
P01766	Ig heavy chain V-III region BRO	12506	38597	118764	0.79	1	2	3.33e-28
Q9BZQ8	Protein Niban	103135	38594	1.19903e+06	0.13	19	3	7.88e-22
P61758	Prefoldin subunit 3	22658	38589	22140.3	0.28	4	3	4.55e-12
Q9Y2Z9	Ubiquinone biosynthesis monooxygenase COQ6, mitochondrial	50870	38587	49096.6	0.39	1	1	2.66e-11
Q99961	Endophilin-A2	41490	38572	67323.6	0.2	8	3	3.28e-14
P35475	Alpha-L-iduronidase	72670	38549	36006.2	0.27	3	3	1.2e-08
P25025	C-X-C chemokine receptor type 2	40759	38467	135042	0.16	4	3	1.94e-13
Q8IUR0	Trafficking protein particle complex subunit 5	20783	38344	54142.6	0.23	3	3	3.14e-06
Q8NAA5	Leucine-rich repeat-containing protein 75A	37780	38311	111873	1.4	1	1	0.00151355
P30043	Flavin reductase (NADPH)	22119	38188	28437.1	0.29	7	3	2.67e-15
P07858	Cathepsin B	37822	38093	59570.5	0.43	4	3	3.83e-21
P27635	60S ribosomal protein L10	24604	38071	193235	0.28	6	3	5.79e-19
P15498	Proto-oncogene vav	98314	38012	16719.5	0.18	27	3	1.38e-16
Q8TDX7	Serine/threonine-protein kinase Nek7	34551	38009	59399.9	0.11	10	3	2.28e-13
Q96FN4	Copine-2	61190	38008	11290	0.2	15	3	1.61e-27
Q9UK41	Vacuolar protein sorting-associated protein 28 homolog	25425	37960	91628.9	0.14	5	3	1.22e-10
Q969Q5	Ras-related protein Rab-24	23124	37947	378893	0.18	5	3	3.01e-14
P48059	LIM and senescent cell antigen-like-containing domain protein 1	37251	37937	91818	0.16	11	3	4.66e-19
P19525	Interferon-induced, double-stranded RNA-activated protein kinase	62094	37883	79788.4	0.31	12	3	3.46e-15
Q9BVC6	Transmembrane protein 109	26210	37848	41138.1	0.19	3	3	8.42e-13
P13798	Acylamino-acid-releasing enzyme	81225	37814	92653.2	0.09	18	3	1.44e-17
Q86WV6	Stimulator of interferon genes protein	42193	37790	14816.1	0.27	6	3	1.09e-24
P60981	Destrin	18506	37730	476783	0.26	4	3	1.72e-13
Q9H2H8	Peptidyl-prolyl cis-trans isomerase-like 3	18155	37664	16336.2	0.69	2	2	3.82e-09
Q9H939	Proline-serine-threonine phosphatase-interacting protein 2	38858	37664	75498.2	0.22	14	3	1.07e-18
O43633	Charged multivesicular body protein 2a	25104	37654	71946.1	0.13	5	3	1.4e-17
O14737	Programmed cell death protein 5	14285	37612	11576.9	0.31	4	3	7.13e-09
O60613	15 kDa selenoprotein	18092	37594	38061.2	0.33	3	3	9.36e-08
O95782	AP-2 complex subunit alpha-1	107546	37533	65035.7	0.11	31	3	5.61e-21
P41567	Eukaryotic translation initiation factor 1	12732	37522	49439.8	0.52	1	1	5.49e-08
Q15628	Tumor necrosis factor receptor type 1-associated DEATH domain protein	34247	37412	40822.8	0.21	6	3	2.17e-14
Q13277	Syntaxin-3	33155	37368	94504.4	0.19	7	3	5.11e-19
P22234	Multifunctional protein ADE2	47079	37346	53810.5	0.18	12	3	5.05e-14
P00505	Aspartate aminotransferase, mitochondrial	47518	37331	40197.8	0.15	11	3	1.84e-18
Q9GZP4	PITH domain-containing protein 1	24178	37258	27396.7	0.21	3	3	5.06e-15
Q9H9B4	Sideroflexin-1	35619	37136	37931.6	0.14	8	3	4.59e-15
Q687X5	Metalloreductase STEAP4	51981	37125	36081.4	0.26	10	3	2.51e-22
Q15287	RNA-binding protein with serine-rich domain 1	34208	37034	24117.9	0.12	4	3	1.8e-09
P35613	Basigin	42200	37008	146747	0.29	4	3	2.8e-12
P25325	3-mercaptopyruvate sulfurtransferase	33178	37005	9636.71	0.23	9	3	6.11e-17
P01892	HLA class I histocompatibility antigen, A-2 alpha chain	40922	36761	112655	0.65	4	3	1.07e-17
Q92888	Rho guanine nucleotide exchange factor 1	102435	36710	51048.3	0.18	38	3	1.24e-18
P62191	26S protease regulatory subunit 4	49185	36491	74718	0.12	13	3	2.3e-18
Q9Y2B0	Protein canopy homolog 2	20652	36450	22547.4	0.29	5	3	2.33e-18
P09234	U1 small nuclear ribonucleoprotein C	17394	36407	15740.4	0.28	2	2	4.04e-12
Q9NZZ3	Charged multivesicular body protein 5	24571	36357	20080.4	0.37	1	1	0.000817868
Q9UNF0	Protein kinase C and casein kinase substrate in neurons protein 2	55739	36205	27599.6	0.12	12	3	3.49e-19
P09622	Dihydrolipoyl dehydrogenase, mitochondrial	54177	36173	183528	0.25	10	3	1.83e-16
Q68DX3	FERM and PDZ domain-containing protein 2	144282	36084	107735	0.68	1	1	0.00611344
P30566	Adenylosuccinate lyase	54889	36071	143565	0.18	11	3	5.02e-19
Q86X83	COMM domain-containing protein 2	22745	36070	30203	0.39	3	3	4.95e-08
P15144	Aminopeptidase N	109540	36030	16605.5	0.19	28	3	1.13e-27
Q16774	Guanylate kinase	21726	35964	45864.8	0.44	2	2	1.49e-13
P83881	60S ribosomal protein L36a	12441	35908	234239	0.25	4	3	4.75e-09
Q9Y3D6	Mitochondrial fission 1 protein	16938	35882	59105.9	0.29	3	3	1.76e-14
Q8IV04	Carabin	49712	35831	37026.2	0.11	9	3	3.31e-13
P48060	Glioma pathogenesis-related protein 1	30366	35798	118295	1.89	3	3	4.51e-05
Q16543	Hsp90 co-chaperone Cdc37	44468	35797	39561.9	0.15	12	3	1.28e-14
Q96G03	Phosphoglucomutase-2	68283	35793	54112.6	0.21	28	3	3.09e-22
P11766	Alcohol dehydrogenase class-3	39724	35761	21025.7	0.31	10	3	2.68e-14
P09467	Fructose-1,6-bisphosphatase 1	36842	35748	69200	0.34	4	3	1.31e-14
Q00535	Cyclin-dependent-like kinase 5	33304	35740	17043.2	0.3	3	3	7.1e-11
Q14166	Tubulin--tyrosine ligase-like protein 12	74404	35711	16716.3	0.19	18	3	1.4e-20
P53990	IST1 homolog	39751	35681	147621	0.15	7	3	6.38e-15
A4D1S5	Ras-related protein Rab-19	24400	35659	7170.46	0.22	2	1	5.87e-06
Q8IZQ5	Selenoprotein H	13453	35572	27411.6	0.49	1	1	3.61e-05
P50583	Bis(5'-nucleosyl)-tetraphosphatase [asymmetrical]	16829	35563	15402.5	0.46	3	3	2.28e-15
Q99611	Selenide, water dikinase 2	47305	35560	5454.12	0.41	4	3	2.09e-06
O94905	Erlin-2	37840	35557	197131	0.18	9	3	2.94e-13
P35998	26S protease regulatory subunit 7	48634	35542	25374	0.13	17	3	4.44e-19
Q13526	Peptidyl-prolyl cis-trans isomerase NIMA-interacting 1	18243	35538	1.29767e+07	0.21	3	3	3.06e-14
P14324	Farnesyl pyrophosphate synthase	48275	35516	8306.06	0.14	7	3	2.38e-19
Q9BZF1	Oxysterol-binding protein-related protein 8	101196	35506	24956.7	0.25	15	3	6.74e-17
P47813	Eukaryotic translation initiation factor 1A, X-chromosomal	16460	35497	26337.9	0.18	6	3	1.49e-11
Q9NZ01	Very-long-chain enoyl-CoA reductase	36034	35497	10557.1	0.19	7	3	8.81e-15
Q13151	Heterogeneous nuclear ribonucleoprotein A0	30841	35441	4.23882e+06	0.25	5	3	3.37e-16
Q9Y3D3	28S ribosomal protein S16, mitochondrial	15345	35356	48899.6	0.28	1	1	0.0061633
P48643	T-complex protein 1 subunit epsilon	59671	35208	68313.8	0.18	21	3	6.11e-21
P62913	60S ribosomal protein L11	20252	35151	101210	0.42	4	3	5.63e-18
Q15369	Transcription elongation factor B polypeptide 1	12473	35013	12717.3	0.35	5	3	9.06e-21
P61086	Ubiquitin-conjugating enzyme E2 K	22407	34997	74283.2	0.27	5	3	1.07e-19
P55209	Nucleosome assembly protein 1-like 1	45374	34960	53606.6	0.32	3	3	3.33e-11
Q86U42	Polyadenylate-binding protein 2	32749	34954	1.26316e+06	0.19	4	3	6.72e-12
Q7L523	Ras-related GTP-binding protein A	36566	34913	8908.9	0.19	7	3	6.71e-15
Q03169	Tumor necrosis factor alpha-induced protein 2	72661	34910	10574.5	0.28	15	3	8.46e-12
Q96K17	Transcription factor BTF3 homolog 4	17271	34881	1.88405e+06	0.61	2	1	3.21e-18
Q9Y230	RuvB-like 2	51157	34876	39607.2	0.11	14	3	3.69e-15
P62195	26S protease regulatory subunit 8	45626	34856	163594	0.37	14	3	1.99e-20
Q9NUU6	Inactive ubiquitin thioesterase FAM105A	42196	34851	752698	0.21	6	3	3.59e-17
P21283	V-type proton ATPase subunit C 1	43942	34758	312244	0.19	16	3	2.22e-16
Q7RTV0	PHD finger-like domain-containing protein 5A	12405	34711	8444.98	0.23	5	3	9.25e-07
O75688	Protein phosphatase 1B	52643	34545	25157.8	0.16	9	3	6.41e-17
Q00839	Heterogeneous nuclear ribonucleoprotein U	90584	34536	152333	0.11	28	3	6.96e-34
Q9P2H0	Centrosomal protein of 126 kDa	125870	34419	13854.7	0.53	1	1	0.0329592
Q9ULC5	Long-chain-fatty-acid--CoA ligase 5	75991	34413	11828.2	0.24	4	3	1.61e-13
Q8WXX5	DnaJ homolog subfamily C member 9	29910	34397	83058.3	0.29	7	3	1.44e-14
Q96C86	m7GpppX diphosphatase	38609	34305	320471	0.21	7	3	1.19e-17
Q99719	Septin-5	42777	34283	268131	0.11	10	3	1.19e-15
Q15363	Transmembrane emp24 domain-containing protein 2	22761	34271	1.0818e+06	0.24	5	3	3.57e-33
Q99832	T-complex protein 1 subunit eta	59367	34108	13649	0.17	19	3	2.17e-19
P36405	ADP-ribosylation factor-like protein 3	20456	34060	3396.32	1.01	4	3	2.26e-09
P14868	Aspartate--tRNA ligase, cytoplasmic	57136	34009	23087.9	0.15	21	3	2.69e-21
Q13155	Aminoacyl tRNA synthase complex-interacting multifunctional protein 2	35349	33981	105987	0.13	5	3	7.91e-09
Q9BXV9	Uncharacterized protein C14orf142	10859	33958	1.32418e+06	0.28	1	2	1.26e-07
P55061	Bax inhibitor 1	26538	33859	8878.92	0.4	2	1	4.94e-12
O95210	Starch-binding domain-containing protein 1	39007	33857	17959.5	0.32	11	3	1.47e-13
P12004	Proliferating cell nuclear antigen	28769	33763	1.81812e+06	0.27	7	3	6.06e-26
Q99952	Tyrosine-protein phosphatase non-receptor type 18	50482	33755	10632.2	0.34	2	1	1.48e-05
Q15435	Protein phosphatase 1 regulatory subunit 7	41564	33754	7860.42	0.18	14	3	1.09e-22
Q01844	RNA-binding protein EWS	68478	33678	19881.5	0.13	7	3	2.06e-17
Q96EX1	Small integral membrane protein 12	10799	33659	6868.76	0.68	1	1	4.11e-06
P48426	Phosphatidylinositol 5-phosphate 4-kinase type-2 alpha	46225	33624	18338.9	0.15	10	3	7.67e-14
Q16698	2,4-dienoyl-CoA reductase, mitochondrial	36068	33599	38511.6	0.24	9	3	8.48e-23
Q96I24	Far upstream element-binding protein 3	61640	33590	49853.4	0.19	2	3	6.7e-10
O96000	NADH dehydrogenase [ubiquinone] 1 beta subcomplex subunit 10	20777	33556	12769.2	0.35	2	3	4.96e-08
Q8TCT8	Signal peptide peptidase-like 2A	58143	33542	36456.7	0.22	1	1	2.93e-06
Q13813	Spectrin alpha chain, non-erythrocytic 1	284539	33517	18770.6	0.25	112	3	1.37e-24
P07686	Beta-hexosaminidase subunit beta	63111	33505	10027.5	0.24	12	3	1.29e-15
P41091	Eukaryotic translation initiation factor 2 subunit 3	51109	33482	48329.2	0.09	9	3	4.76e-19
A6NDG6	Glycerol-3-phosphate phosphatase	34006	33477	14923.6	0.18	9	3	5.24e-14
P51580	Thiopurine S-methyltransferase	28180	33461	48821.4	0.5	1	1	6.2e-05
Q9NY25	C-type lectin domain family 5 member A	21521	33409	67795.7	0.32	4	3	3.01e-10
O75494	Serine/arginine-rich splicing factor 10	31301	33397	97208.4	0.38	2	3	6e-15
Q13867	Bleomycin hydrolase	52562	33381	92050.1	0.19	5	3	8.43e-13
Q99426	Tubulin-folding cofactor B	27326	33291	11197	0.18	6	3	3.54e-12
P36957	Dihydrolipoyllysine-residue succinyltransferase component of 2-oxoglutarate dehydrogenase complex, mitochondrial	48755	33289	75545	0.1	6	3	1.52e-12
Q14088	Ras-related protein Rab-33A	26593	33268	85797.5	0.38	1	1	0.00311322
O43324	Eukaryotic translation elongation factor 1 epsilon-1	19811	33254	34847.6	0.23	3	3	7.18e-18
Q14790	Caspase-8	55391	33240	1.20538e+06	0.25	9	3	9.58e-14
Q08752	Peptidyl-prolyl cis-trans isomerase D	40764	33222	146617	0.2	9	3	8.87e-09
O00232	26S proteasome non-ATPase regulatory subunit 12	52904	33219	2.85504e+06	0.32	8	3	1.41e-15
Q96SL4	Glutathione peroxidase 7	20996	33211	3495.71	0.49	1	1	0.000302573
Q12913	Receptor-type tyrosine-protein phosphatase eta	145941	33110	16725	0.11	26	3	3.9e-22
Q14558	Phosphoribosyl pyrophosphate synthase-associated protein 1	39394	33082	13060.9	0.22	11	3	1.51e-16
Q15041	ADP-ribosylation factor-like protein 6-interacting protein 1	23363	32973	4.8584e+06	0.26	1	1	1.77e-08
Q9H3M7	Thioredoxin-interacting protein	43661	32957	240457	0.31	5	3	2.39e-11
Q96CP2	FLYWCH family member 2	14564	32925	2848.76	0.53	2	1	0.00202353
P07311	Acylphosphatase-1	11261	32899	8167.8	0.29	2	3	4.49e-05
Q8NF37	Lysophosphatidylcholine acyltransferase 1	59151	32862	10417.8	0.2	8	3	2.4e-21
P28838	Cytosol aminopeptidase	56166	32860	34095.5	0.64	13	3	1.02e-22
Q8N0U8	Vitamin K epoxide reductase complex subunit 1-like protein 1	19836	32855	149107	0.3	3	3	5.66e-08
P42765	3-ketoacyl-CoA thiolase, mitochondrial	41924	32828	3.39493e+06	0.17	8	3	1.64e-23
Q9UBF2	Coatomer subunit gamma-2	97622	32827	69641.8	0.21	16	3	1.28e-14
O15389	Sialic acid-binding Ig-like lectin 5	60715	32817	145069	0.39	10	3	1.57e-19
Q9UFN0	Protein NipSnap homolog 3A	28467	32815	19015.7	0.24	8	3	3.16e-18
P11177	Pyruvate dehydrogenase E1 component subunit beta, mitochondrial	39233	32788	10330.5	0.14	5	3	5.7e-13
Q9Y5K8	V-type proton ATPase subunit D	28263	32770	141768	0.22	5	3	7.47e-13
O14949	Cytochrome b-c1 complex subunit 8	9906	32752	30977.4	0.38	3	2	3.3e-11
Q15438	Cytohesin-1	46413	32686	53228.2	0.21	9	3	8.48e-11
P13667	Protein disulfide-isomerase A4	72932	32643	31822.7	0.23	24	3	7.16e-22
O75351	Vacuolar protein sorting-associated protein 4B	49302	32601	325664	0.11	10	3	9.47e-18
O43772	Mitochondrial carnitine/acylcarnitine carrier protein	32944	32595	1.97828e+06	0.16	7	3	1.66e-11
P05771	Protein kinase C beta type	76869	32582	13483.6	0.17	19	3	1.52e-16
P47985	Cytochrome b-c1 complex subunit Rieske, mitochondrial	29668	32582	17813.3	0.27	6	3	5.98e-09
Q9NY33	Dipeptidyl peptidase 3	82589	32473	2.08703e+06	0.1	18	3	7.43e-16
O14672	Disintegrin and metalloproteinase domain-containing protein 10	84142	32459	29148.4	0.11	14	3	3.14e-11
Q9Y6E0	Serine/threonine-protein kinase 24	49308	32420	173774	0.23	12	3	4.39e-24
Q9NZJ9	Diphosphoinositol polyphosphate phosphohydrolase 2	20306	32319	7485.56	0.34	2	1	5.55e-06
P14927	Cytochrome b-c1 complex subunit 7	13530	32315	20344.9	0.25	3	3	2.94e-10
Q9NS69	Mitochondrial import receptor subunit TOM22 homolog	15522	32274	2748.72	0.33	1	2	2.01e-07
P57764	Gasdermin-D	52801	32261	33447.7	0.3	9	3	4.29e-18
O60884	DnaJ homolog subfamily A member 2	45746	32172	9091.72	0.12	8	3	1.03e-09
Q9UBQ5	Eukaryotic translation initiation factor 3 subunit K	25060	32153	188078	0.15	3	3	7.58e-16
O15258	Protein RER1	22958	32090	9930.03	0.19	2	3	1.81e-05
Q01105	Protein SET	33489	32081	25558.8	0.18	4	3	1.03e-21
Q9Y6G5	COMM domain-containing protein 10	22966	32046	10449	0.35	1	1	2.9e-06
Q9NS91	E3 ubiquitin-protein ligase RAD18	56223	32038	6132.51	0.53	1	1	1.9e-07
Q05193	Dynamin-1	97408	32033	94391.4	0.3	2	1	9.88e-06
Q9NQW7	Xaa-Pro aminopeptidase 1	69918	32012	134823	0.19	11	3	2.12e-17
Q93033	Immunoglobulin superfamily member 2	115109	31994	390422	0.42	12	3	4.4e-08
Q969T9	WW domain-binding protein 2	28087	31962	7422.41	0.2	6	3	3.62e-13
P02766	Transthyretin	15887	31935	120616	0.48	3	1	3.83e-22
Q9UHQ9	NADH-cytochrome b5 reductase 1	34095	31861	20363.6	0.25	4	3	7.61e-12
Q86X76	Nitrilase homolog 1	35896	31738	93629.4	0.18	9	3	2.33e-11
O95861	3'(2'),5'-bisphosphate nucleotidase 1	33392	31730	2231.7	0.16	10	3	6.73e-11
Q99733	Nucleosome assembly protein 1-like 4	42823	31668	53711.3	0.22	8	3	3.15e-14
Q13287	N-myc-interactor	35057	31649	52006.8	0.28	14	3	2.84e-13
O00764	Pyridoxal kinase	35102	31604	164101	0.23	15	3	2.55e-27
P35813	Protein phosphatase 1A	42448	31597	689197	0.16	11	3	6.74e-14
O75427	Leucine-rich repeat and calponin homology domain-containing protein 4	73450	31591	43909.7	0.29	16	3	6.55e-20
P02787	Serotransferrin	77064	31539	11794.2	0.49	25	3	6.13e-34
O00303	Eukaryotic translation initiation factor 3 subunit F	37564	31449	13693.8	0.18	7	3	2.32e-17
Q13547	Histone deacetylase 1	55103	31436	50975.7	0.13	7	3	3.67e-13
Q12982	BCL2/adenovirus E1B 19 kDa protein-interacting protein 2	36018	31372	16875	0.33	3	3	6.39e-09
Q14919	Dr1-associated corepressor	22350	31315	33665.8	0.35	2	3	1.75e-11
Q92608	Dedicator of cytokinesis protein 2	211948	31283	917557	0.28	61	3	1.57e-25
Q9NZD2	Glycolipid transfer protein	23850	31283	49936.3	0.18	6	3	1.31e-10
Q16877	6-phosphofructo-2-kinase/fructose-2,6-bisphosphatase 4	54040	31275	31899.2	0.29	9	3	6.79e-11
O43813	LanC-like protein 1	45283	31249	149557	0.28	8	3	1.33e-24
P52594	Arf-GAP domain and FG repeat-containing protein 1	58260	31248	6906.68	0.15	7	3	1.78e-15
Q8NB90	Spermatogenesis-associated protein 5	97904	31201	1.96886e+06	0.16	2	1	3.96e-10
O15120	1-acyl-sn-glycerol-3-phosphate acyltransferase beta	30914	31113	416332	0.26	3	3	0.00368767
Q96DE0	U8 snoRNA-decapping enzyme	21273	31097	307415	0.34	5	3	2.68e-15
Q96CW1	AP-2 complex subunit mu	49655	31068	185247	0.13	10	3	3.53e-17
P62979	Ubiquitin-40S ribosomal protein S27a	17965	31040	72088.3	0.25	2	2	1.09e-20
P98171	Rho GTPase-activating protein 4	105026	31018	35403.6	0.14	28	3	1.57e-21
O75558	Syntaxin-11	33196	30989	60744.8	0.28	6	3	3.5e-11
Q9P0R6	GSK3-beta interaction protein	15648	30819	13686.4	0.35	2	2	0.00149979
P09497	Clathrin light chain B	25190	30807	61229.3	0.29	5	3	4.3e-14
Q16555	Dihydropyrimidinase-related protein 2	62294	30798	40629.6	0.17	13	3	1.23e-17
Q99627	COP9 signalosome complex subunit 8	23226	30797	965024	0.33	3	3	1.44e-09
Q9NPJ3	Acyl-coenzyme A thioesterase 13	14960	30797	4718.58	0.23	3	3	4.93e-10
Q99828	Calcium and integrin-binding protein 1	21703	30783	278887	0.31	5	3	1.78e-08
Q9NV56	MRG/MORF4L-binding protein	22417	30760	47549.6	0.24	1	1	0.00612851
Q13630	GDP-L-fucose synthase	35893	30720	81228.8	0.21	3	2	6.28e-10
Q8TBC4	NEDD8-activating enzyme E1 catalytic subunit	51852	30489	66132.1	0.18	8	3	9.09e-12
P35236	Tyrosine-protein phosphatase non-receptor type 7	40529	30446	71337.9	0.31	10	3	1.85e-12
P63146	Ubiquitin-conjugating enzyme E2 B	17312	30400	94811.4	0.44	1	1	6.18e-06
P29622	Kallistatin	48542	30368	25196.7	0.64	1	1	5.53e-12
Q7Z4V5	Hepatoma-derived growth factor-related protein 2	74317	30363	7020.12	0.23	5	3	1.8e-19
Q01082	Spectrin beta chain, non-erythrocytic 1	274609	30301	4571.87	0.18	95	3	5.1e-39
Q8WUZ0	B-cell CLL/lymphoma 7 protein family member C	23468	30216	2022.93	0.22	2	2	2.15e-07
Q8ND76	Cyclin-Y	39337	30189	38798.2	0.37	2	1	3.03e-12
Q9UFW8	CGG triplet repeat-binding protein 1	18820	30160	57458.1	1.59	4	3	4.94e-07
O75323	Protein NipSnap homolog 2	33743	30059	320406	0.28	1	1	3.71e-07
Q99685	Monoglyceride lipase	33261	30040	41680.8	0.19	10	3	1.73e-09
Q13188	Serine/threonine-protein kinase 3	56301	30006	6139.64	0.4	5	3	7.2e-17
O15305	Phosphomannomutase 2	28082	30004	67448.6	0.36	3	3	7.72e-13
Q5TAT6	Collagen alpha-1(XIII) chain	69950	29977	48432.1	2.61	1	1	3.19e-25
P08574	Cytochrome c1, heme protein, mitochondrial	35422	29922	200209	0.22	4	3	2.44e-14
Q13043	Serine/threonine-protein kinase 4	55630	29894	293819	0.15	16	3	1.74e-20
Q9GZT8	NIF3-like protein 1	41968	29892	69359.3	0.29	3	2	4.26e-10
Q5JSP0	FYVE, RhoGEF and PH domain-containing protein 3	79401	29864	8022.25	0.19	15	3	3.13e-16
Q9Y265	RuvB-like 1	50228	29806	29322.2	0.14	12	3	3.77e-20
Q07021	Complement component 1 Q subcomponent-binding protein, mitochondrial	31362	29800	104525	0.32	2	2	4.11e-16
Q9NNW7	Thioredoxin reductase 2, mitochondrial	56507	29797	37759.2	0.39	1	1	1.92e-08
P49459	Ubiquitin-conjugating enzyme E2 A	17315	29788	49738.2	0.47	1	1	0.00645164
Q6UWD8	Transmembrane protein C16orf54	24360	29764	46467	0.27	3	3	8.24e-10
Q8WWN9	Interactor protein for cytohesin exchange factors 1	48993	29544	4729.57	0.19	4	3	2.07e-12
Q9NXR7	BRCA1-A complex subunit BRE	43552	29544	111367	0.21	5	3	1.57e-10
Q03405	Urokinase plasminogen activator surface receptor	36978	29500	15600.3	0.22	7	3	4.52e-24
Q9HD42	Charged multivesicular body protein 1a	21703	29476	7711.65	2.17	3	3	5.77e-08
Q13492	Phosphatidylinositol-binding clathrin assembly protein	70755	29470	82552.4	0.17	11	3	2.35e-14
P55899	IgG receptor FcRn large subunit p51	39743	29410	70411.1	0.42	2	2	6.77e-08
Q9UHY1	Nuclear receptor-binding protein	59845	29392	257363	0.18	5	3	5.93e-16
P08237	ATP-dependent 6-phosphofructokinase, muscle type	85183	29268	20023.1	0.46	1	1	3.07e-11
Q6PI73	Leukocyte immunoglobulin-like receptor subfamily A member 6	52399	29237	63341.2	0.52	4	3	4.6e-30
Q13823	Nucleolar GTP-binding protein 2	83655	29220	8310.81	0.24	1	1	2.38e-10
Q3YEC7	Rab-like protein 6	79549	29203	12605.7	0.21	9	3	2.02e-13
Q9HB71	Calcyclin-binding protein	26210	29202	41908.3	0.16	9	3	1.06e-15
Q9Y5H3	Protocadherin gamma-A10	101447	29109	34349	0.14	1	1	0.00123413
Q9UBF8	Phosphatidylinositol 4-kinase beta	91379	29103	1.61158e+06	0.34	1	1	0.00612851
Q9BZZ5	Apoptosis inhibitor 5	59005	29102	102576	0.19	10	3	4.24e-36
Q9BRT3	Migration and invasion enhancer 1	12403	29075	1.22502e+08	1.05	1	1	1.52e-05
Q13952	Nuclear transcription factor Y subunit gamma	50302	29038	116921	0.17	1	1	3.73e-07
Q9BWD1	Acetyl-CoA acetyltransferase, cytosolic	41351	29006	3.53744e+06	0.47	9	3	4.74e-19
P53680	AP-2 complex subunit sigma	17018	28999	2308.96	0.35	2	2	1.1e-07
P20042	Eukaryotic translation initiation factor 2 subunit 2	38388	28953	25089.2	0.22	7	3	2.48e-14
P55735	Protein SEC13 homolog	35541	28940	1.75369e+06	0.16	4	3	3.29e-14
P38646	Stress-70 protein, mitochondrial	73680	28908	36710.4	0.18	17	3	6.64e-20
Q15349	Ribosomal protein S6 kinase alpha-2	83239	28892	24071.8	0.17	8	3	8.68e-15
P20810	Calpastatin	76573	28807	9123.62	0.26	15	3	1.86e-15
Q9UHY7	Enolase-phosphatase E1	28933	28756	28739.9	0.36	4	3	2.43e-19
Q15027	Arf-GAP with coiled-coil, ANK repeat and PH domain-containing protein 1	81536	28755	7684.36	0.14	24	3	2.83e-18
Q7L1Q6	Basic leucine zipper and W2 domain-containing protein 1	48043	28727	2.94846e+06	0.19	9	3	5.21e-13
P16333	Cytoplasmic protein NCK1	42864	28720	24047.3	1.18	4	3	1.74e-06
Q8NCW5	NAD(P)H-hydrate epimerase	31675	28710	7.68083e+07	0.3	3	3	4.05e-11
A8MVS5	Protein HIDE1	24753	28634	409203	0.14	2	2	1.32e-18
Q8IVM8	Solute carrier family 22 member 9	62169	28583	40177.8	0.17	1	1	1.52e-13
O94819	Kelch repeat and BTB domain-containing protein 11	65720	28570	163432	0.18	10	3	3.1e-19
Q96P48	Arf-GAP with Rho-GAP domain, ANK repeat and PH domain-containing protein 1	162192	28561	112903	0.25	31	3	3.75e-16
Q04446	1,4-alpha-glucan-branching enzyme	80474	28509	1.57147e+06	0.08	23	3	6.6e-21
P42331	Rho GTPase-activating protein 25	73435	28488	28233.3	0.17	28	3	3.79e-22
Q13596	Sorting nexin-1	59070	28471	34202.6	0.19	13	3	6.46e-23
P61289	Proteasome activator complex subunit 3	29506	28432	243708	0.16	4	3	4.35e-10
P20839	Inosine-5'-monophosphate dehydrogenase 1	55406	28387	62123.6	0.19	17	3	4.34e-27
P25024	C-X-C chemokine receptor type 1	39791	28375	11552.3	0.18	2	2	3.66e-11
Q8N697	Solute carrier family 15 member 4	62034	28325	22547.4	0.28	6	3	2.86e-13
P07203	Glutathione peroxidase 1	22088	28288	153098	0.25	6	3	1.99e-20
Q9NVV5	Androgen-induced gene 1 protein	28222	28211	90814.7	0.74	1	1	0.000254394
Q9H4E7	Differentially expressed in FDCP 6 homolog	73910	28184	513673	0.14	18	3	1.35e-17
O43396	Thioredoxin-like protein 1	32251	28171	336155	0.2	7	3	6.82e-13
Q9NRI5	Disrupted in schizophrenia 1 protein	93611	28160	74749.1	0.47	1	1	0.0233188
P30042	ES1 protein homolog, mitochondrial	28170	28146	29453.3	0.21	7	3	3.85e-35
Q9Y6C9	Mitochondrial carrier homolog 2	33331	28115	523766	0.3	5	3	1.95e-17
P49441	Inositol polyphosphate 1-phosphatase	43998	28088	48000.4	0.33	5	3	2.64e-07
Q8WVJ2	NudC domain-containing protein 2	17676	28020	1.73042e+06	0.24	3	3	5.8e-11
Q6ICL3	Transport and Golgi organization protein 2 homolog	30937	27913	371261	0.23	5	3	2.38e-05
P24752	Acetyl-CoA acetyltransferase, mitochondrial	45200	27811	121842	0.19	13	3	1.66e-16
Q8NBS9	Thioredoxin domain-containing protein 5	47629	27741	34997.5	0.28	8	3	1.79e-15
P35606	Coatomer subunit beta'	102487	27683	472725	0.16	26	3	8.12e-20
P16885	1-phosphatidylinositol 4,5-bisphosphate phosphodiesterase gamma-2	147870	27671	2.21147e+06	0.21	42	3	3.57e-20
Q9Y371	Endophilin-B1	40796	27611	185181	0.21	10	3	7.9e-14
Q7Z6P3	Ras-related protein Rab-44	77638	27578	18593.6	0.29	12	3	2.09e-18
Q8TCU3	Solute carrier family 7 member 13	52114	27549	148287	0.34	1	1	1.79e-10
Q86V88	Magnesium-dependent phosphatase 1	20109	27522	54246.9	0.2	2	3	0.000180422
O14579	Coatomer subunit epsilon	34482	27518	33123.8	0.17	7	3	2.25e-19
Q7Z4W1	L-xylulose reductase	25913	27510	61259	0.23	9	3	4.62e-12
Q96RU3	Formin-binding protein 1	71307	27497	50927.8	0.18	13	3	5.28e-15
O14980	Exportin-1	123386	27488	275404	0.19	26	3	1.12e-17
Q96EE4	Coiled-coil domain-containing protein 126	15668	27426	322907	0.7	1	1	0.00465639
O60684	Importin subunit alpha-7	60030	27390	45233.9	0.21	6	3	2.48e-07
Q15382	GTP-binding protein Rheb	20497	27374	5153.7	0.13	4	3	1.38e-08
P22681	E3 ubiquitin-protein ligase CBL	99633	27345	1.4184e+06	0.17	18	3	1.52e-19
Q86UP2	Kinectin	156275	27310	166256	0.77	1	1	6.1e-08
Q9Y3C6	Peptidyl-prolyl cis-trans isomerase-like 1	18237	27247	47323.8	0.24	3	3	3.85e-07
Q32NB8	CDP-diacylglycerol--glycerol-3-phosphate 3-phosphatidyltransferase, mitochondrial	62730	27203	3.08812e+07	0.5	1	1	0.00396533
A8MT19	Putative rhophilin-2-like protein RHPN2P1	65945	27184	36411.2	0.56	1	1	0.00613333
P17152	Transmembrane protein 11, mitochondrial	21541	27135	178709	0.56	2	2	6.7e-10
Q13011	Delta(3,5)-Delta(2,4)-dienoyl-CoA isomerase, mitochondrial	35816	26996	76912.4	0.26	8	3	2.28e-14
Q9ULY5	C-type lectin domain family 4 member E	25073	26977	198165	0.23	2	2	1.1e-06
P01876	Ig alpha-1 chain C region	37655	26920	115544	0.59	4	3	1.75e-41
O60610	Protein diaphanous homolog 1	141347	26914	133390	0.33	37	3	2.55e-20
C4AMC7	Putative WAS protein family homolog 3	49995	26888	110913	0.17	6	3	1.28e-09
Q96P65	Pyroglutamylated RFamide peptide receptor	49488	26807	4875.14	0.33	1	1	9.25e-07
Q96FZ7	Charged multivesicular body protein 6	23485	26736	11995.4	0.14	4	3	7.81e-11
O00264	Membrane-associated progesterone receptor component 1	21671	26657	8883.86	0.23	4	3	2.1e-08
Q15904	V-type proton ATPase subunit S1	52026	26629	196139	0.29	4	3	4.6e-10
Q9UNH7	Sorting nexin-6	46649	26603	1.57227e+06	0.23	14	3	1.62e-12
Q5F1R6	DnaJ homolog subfamily C member 21	62028	26583	191907	0.3	1	1	0.00331902
Q9P258	Protein RCC2	56085	26563	131785	0.14	13	3	1.25e-19
P43304	Glycerol-3-phosphate dehydrogenase, mitochondrial	80853	26548	270564	0.15	23	3	8.39e-15
Q08211	ATP-dependent RNA helicase A	140958	26544	77022.5	0.12	33	3	2.3e-18
Q9NX76	CKLF-like MARVEL transmembrane domain-containing protein 6	20419	26524	550136	0.48	1	1	1.37e-06
Q9H9E1	Ankyrin repeat family A protein 2	34272	26511	71223.9	1.39	1	1	0.00037677
Q9UMX0	Ubiquilin-1	62519	26418	59331.6	0.2	6	3	2.39e-15
Q13126	S-methyl-5'-thioadenosine phosphorylase	31236	26386	267786	0.28	8	3	7.77e-20
Q9UNM6	26S proteasome non-ATPase regulatory subunit 13	42945	26372	171794	0.1	13	3	7.3e-17
P51812	Ribosomal protein S6 kinase alpha-3	83736	26367	181385	0.12	21	3	1.41e-19
O43169	Cytochrome b5 type B	16332	26346	18522.3	0.7	2	3	8.82e-15
Q9H7C9	Mth938 domain-containing protein	13332	26282	596308	0.46	2	2	3.18e-07
Q9UBS4	DnaJ homolog subfamily B member 11	40514	26267	34639.7	0.2	5	3	4.97e-15
P18031	Tyrosine-protein phosphatase non-receptor type 1	49967	26234	31606.9	0.16	13	3	2.06e-14
P08559	Pyruvate dehydrogenase E1 component subunit alpha, somatic form, mitochondrial	43296	26230	159501	0.16	8	3	8.35e-17
P61244	Protein max	18275	26191	40117.7	0.31	2	2	3.22e-07
P06730	Eukaryotic translation initiation factor 4E	25097	26177	107211	0.18	3	3	2.21e-08
Q9P289	Serine/threonine-protein kinase 26	46529	26109	41308	0.14	8	3	1.17e-16
Q8WZ82	Esterase OVCA2	24418	26108	386777	0.22	3	3	4.29e-07
Q8IUI8	Cytokine receptor-like factor 3	49766	26059	108220	0.24	11	3	9.79e-26
Q96M11	Hydrolethalus syndrome protein 1	34359	26055	219760	3.22	1	1	0.00620348
Q8N5J2	Protein FAM63A	51778	26041	63486.5	0.22	5	3	7.15e-09
Q15208	Serine/threonine-protein kinase 38	54190	25983	74074.3	0.26	7	3	1.14e-12
Q9BW83	Intraflagellar transport protein 27 homolog	20480	25961	113971	0.28	2	2	6.48e-07
O95479	GDH/6PGL endoplasmic bifunctional protein	88893	25953	119906	0.24	19	3	1.22e-22
Q02543	60S ribosomal protein L18a	20762	25938	98994.1	0.27	6	3	2.17e-18
P16435	NADPH--cytochrome P450 reductase	76690	25935	127908	0.15	13	3	2.44e-14
P51692	Signal transducer and activator of transcription 5B	89866	25920	96464.9	0.41	8	3	3.82e-19
Q9UIJ7	GTP:AMP phosphotransferase AK3, mitochondrial	25565	25908	10653.8	1.58	3	2	5.58e-05
O60825	6-phosphofructo-2-kinase/fructose-2,6-bisphosphatase 2	58477	25827	77093.5	0.24	14	3	3.38e-15
Q14331	Protein FRG1	29172	25798	8937.29	0.23	1	1	1.31e-05
P20674	Cytochrome c oxidase subunit 5A, mitochondrial	16762	25755	768818	0.35	5	3	2.85e-18
Q7L576	Cytoplasmic FMR1-interacting protein 1	145182	25721	33561.4	0.13	16	3	1.63e-17
Q9UKX7	Nuclear pore complex protein Nup50	50144	25669	3709.53	0.38	8	3	1.16e-09
Q16401	26S proteasome non-ATPase regulatory subunit 5	56196	25617	232713	0.36	8	3	2.12e-14
Q99471	Prefoldin subunit 5	17328	25603	341173	0.24	6	3	3.33e-13
P07332	Tyrosine-protein kinase Fes/Fps	93497	25582	1.16637e+07	0.13	21	3	1.81e-16
Q9BRR6	ADP-dependent glucokinase	54089	25568	65320.8	1.46	10	3	9.99e-15
Q8NBM8	Prenylcysteine oxidase-like	54646	25567	279454	0.44	4	3	4.21e-11
O60603	Toll-like receptor 2	89838	25494	4.36089e+07	0.26	17	3	2.04e-13
P53621	Coatomer subunit alpha	138346	25466	35157.7	0.1	40	3	5.93e-21
P36406	E3 ubiquitin-protein ligase TRIM23	64067	25443	797953	0.43	1	1	6.55e-09
Q9Y2Q0	Phospholipid-transporting ATPase IA	131369	25344	73181.2	0.15	23	3	7.11e-18
Q9H3H3	UPF0696 protein C11orf68	27355	25266	103453	2.82	5	3	2.23e-08
Q9UH99	SUN domain-containing protein 2	80311	25249	26164	0.15	23	3	1.45e-22
Q10567	AP-1 complex subunit beta-1	104637	25227	28896.9	0.2	33	3	1.74e-16
P50453	Serpin B9	42404	25180	195496	0.5	3	2	3.43e-17
Q9NPP4	NLR family CARD domain-containing protein 4	116159	25099	83416.2	0.14	30	3	7.49e-14
P23743	Diacylglycerol kinase alpha	82630	25098	127616	0.09	18	3	5.51e-15
Q14161	ARF GTPase-activating protein GIT2	84543	25078	169327	0.11	15	3	2.93e-15
P39023	60S ribosomal protein L3	46109	24991	360749	0.14	10	3	3.31e-18
Q9HAB8	Phosphopantothenate--cysteine ligase	34005	24984	37420.9	0.13	6	3	1.37e-07
O00244	Copper transport protein ATOX1	7402	24982	931009	0.68	1	1	1.23e-06
P01137	Transforming growth factor beta-1	44341	24979	67126.5	0.24	4	3	6.39e-10
O95865	N(G),N(G)-dimethylarginine dimethylaminohydrolase 2	29644	24918	57271.5	0.18	5	3	1.27e-10
P30479	HLA class I histocompatibility antigen, B-41 alpha chain	40539	24889	74468.7	0.27	7	3	1.35e-28
Q9Y3L3	SH3 domain-binding protein 1	75713	24887	99111.2	0.22	18	3	1.69e-16
Q8NC96	Adaptin ear-binding coat-associated protein 1	29737	24851	28112.7	0.29	2	1	0.00136456
Q969Q4	ADP-ribosylation factor-like protein 11	21391	24827	28979.4	0.22	3	3	3.29e-09
Q9NQE9	Histidine triad nucleotide-binding protein 3	20361	24787	99935.1	0.2	3	3	4.06e-09
Q53FT3	Protein Hikeshi	21628	24770	2.25143e+06	0.3	2	3	2.54e-06
P04424	Argininosuccinate lyase	51658	24734	613686	0.16	14	3	6.86e-12
Q9UGI8	Testin	47996	24729	21665.9	0.31	18	3	7.86e-17
P07902	Galactose-1-phosphate uridylyltransferase	43363	24634	590382	0.23	6	3	3.84e-12
Q9Y2T2	AP-3 complex subunit mu-1	46939	24609	159309	0.11	7	3	6.25e-16
Q7Z4H3	HD domain-containing protein 2	23390	24549	26130.8	0.51	3	3	2.7e-13
A6NE52	WD repeat-containing protein 97	180307	24537	7.58947e+06	0.26	1	1	1.06e-20
Q15833	Syntaxin-binding protein 2	66453	24532	91467.2	0.14	30	3	8.27e-21
O43586	Proline-serine-threonine phosphatase-interacting protein 1	47591	24468	44980.8	0.15	13	3	7.55e-17
Q9BXK5	Bcl-2-like protein 13	52723	24467	140913	0.35	4	3	1.69e-08
P61619	Protein transport protein Sec61 subunit alpha isoform 1	52265	24452	14585.9	0.3	5	3	4.02e-16
P16070	CD44 antigen	81538	24380	1.22896e+06	0.17	6	3	1.01e-25
P48668	Keratin, type II cytoskeletal 6C	60025	24371	22353.5	1.49	9	3	2.38e-26
Q99436	Proteasome subunit beta type-7	29965	24370	106043	0.19	5	3	1.34e-18
O60831	PRA1 family protein 2	19258	24357	51547.8	0.37	2	2	7.54e-08
O00148	ATP-dependent RNA helicase DDX39A	49130	24312	209596	0.45	3	3	2.48e-14
Q13347	Eukaryotic translation initiation factor 3 subunit I	36502	24255	29552.2	0.23	8	3	9.14e-17
Q13951	Core-binding factor subunit beta	21508	24242	24717.9	0.27	4	3	3.18e-12
Q92982	Ninjurin-1	16345	24224	86533.6	0.48	3	3	3.94e-11
P61018	Ras-related protein Rab-4B	23587	24210	181937	0.29	5	3	5.02e-23
Q0VD83	Apolipoprotein B receptor	114874	24192	38021.4	0.22	35	3	2.86e-21
P67809	Nuclease-sensitive element-binding protein 1	35924	24191	251410	0.15	5	3	1.09e-13
P60033	CD81 antigen	25809	24188	158275	0.23	1	1	5.12e-07
P00813	Adenosine deaminase	40764	24181	4.68242e+06	0.35	6	3	1.52e-08
Q13426	DNA repair protein XRCC4	38287	24068	22239.4	0.27	4	3	2.93e-07
P49189	4-trimethylaminobutyraldehyde dehydrogenase	53802	24064	191526	0.16	12	3	1.13e-15
Q8WVM8	Sec1 family domain-containing protein 1	72380	24026	29938.6	0.3	12	3	2.07e-21
P52757	Beta-chimaerin	53924	23993	33900	0.51	1	1	0.00519413
Q9NRV9	Heme-binding protein 1	21097	23992	186780	0.44	6	3	3.18e-11
Q9H1C4	Protein unc-93 homolog B1	66631	23968	40840.1	0.31	1	1	1.66e-12
O95758	Polypyrimidine tract-binding protein 3	59690	23939	14848.8	0.17	8	3	1.12e-16
P15291	Beta-1,4-galactosyltransferase 1	43920	23857	35877.8	0.19	3	3	4.4e-09
Q92994	Transcription factor IIIB 90 kDa subunit	73840	23836	2.69846e+06	0.31	1	1	7.28e-24
O00479	High mobility group nucleosome-binding domain-containing protein 4	9539	23766	44727	0.34	2	2	2.72e-11
O75489	NADH dehydrogenase [ubiquinone] iron-sulfur protein 3, mitochondrial	30242	23765	521064	0.22	5	3	2.27e-14
Q9H3Z4	DnaJ homolog subfamily C member 5	22149	23762	2.2436e+06	0.16	4	3	6.07e-19
P07099	Epoxide hydrolase 1	52949	23724	2.18185e+06	0.22	7	3	5.75e-12
Q8WUJ0	Serine/threonine/tyrosine-interacting protein	25492	23687	31835	0.29	1	1	8.82e-09
O15523	ATP-dependent RNA helicase DDX3Y	73154	23678	390990	0.31	14	3	2.49e-18
P49257	Protein ERGIC-53	57549	23667	6.41163e+06	0.23	10	3	6.74e-17
Q9HBH0	Rho-related GTP-binding protein RhoF	23625	23603	98538.6	0.18	4	3	8.63e-08
P11233	Ras-related protein Ral-A	23567	23538	12970.2	0.14	2	2	1.01e-15
Q9Y316	Protein MEMO1	33733	23508	50302.1	0.21	7	3	1.39e-16
P54619	5'-AMP-activated protein kinase subunit gamma-1	37579	23499	12980.9	0.2	7	3	3.91e-11
P11387	DNA topoisomerase 1	90726	23480	47692.8	0.12	14	3	6.05e-13
P52564	Dual specificity mitogen-activated protein kinase kinase 6	37492	23452	62393.5	0.12	3	3	4.13e-11
Q9UHX1	Poly(U)-binding-splicing factor PUF60	59875	23444	4768.53	0.24	6	3	1.11e-14
Q9UHL4	Dipeptidyl peptidase 2	54341	23367	73291.3	0.38	8	3	8.34e-19
Q9UNZ2	NSFL1 cofactor p47	40573	23354	222626	0.19	12	3	7.49e-16
Q9NRX4	14 kDa phosphohistidine phosphatase	13833	23350	21436.4	0.26	3	3	8.92e-12
Q712K3	Ubiquitin-conjugating enzyme E2 R2	27166	23321	5968.21	0.29	1	1	0.0038489
Q92530	Proteasome inhibitor PI31 subunit	29817	23309	162754	0.17	4	3	4.56e-12
Q9Y3I0	tRNA-splicing ligase RtcB homolog	55210	23235	143508	0.11	13	3	1.37e-20
Q92556	Engulfment and cell motility protein 1	83829	23223	17713.3	0.21	20	3	4.67e-21
Q16795	NADH dehydrogenase [ubiquinone] 1 alpha subcomplex subunit 9, mitochondrial	42510	23186	1.79297e+06	0.2	7	3	7.52e-19
Q9Y6X5	Bis(5'-adenosyl)-triphosphatase ENPP4	51641	23165	216990	0.25	6	3	2.89e-09
Q9H2I8	Leucine-rich repeat-containing protein C10orf11	22568	23069	17574.7	0.57	3	2	6.5e-17
Q9UBP9	PTB domain-containing engulfment adapter protein 1	34490	23060	1.00726e+07	0.22	1	1	4.64e-15
Q07092	Collagen alpha-1(XVI) chain	157751	22966	182019	0.65	1	1	0.0107521
P22695	Cytochrome b-c1 complex subunit 2, mitochondrial	48443	22958	38910.8	0.12	12	3	6.93e-20
O15552	Free fatty acid receptor 2	37144	22885	23243.8	0.27	1	1	1.24e-06
O14966	Ras-related protein Rab-7L1	23155	22807	138015	0.73	1	1	0.000732263
Q9NXE4	Sphingomyelin phosphodiesterase 4	97810	22729	1.68576e+06	0.48	2	2	1.19e-08
Q8TB03	Uncharacterized protein CXorf38	36670	22725	399480	0.22	5	3	1.12e-08
P62256	Ubiquitin-conjugating enzyme E2 H	20655	22719	9362.12	0.21	2	2	4.81e-08
Q99747	Gamma-soluble NSF attachment protein	34746	22675	18014.9	0.35	5	3	3.65e-11
P53618	Coatomer subunit beta	107142	22668	5442.93	0.17	28	3	4.9e-21
Q6WKZ4	Rab11 family-interacting protein 1	137167	22653	10066.5	0.12	23	3	1.7e-15
Q9BVG4	Protein PBDC1	26057	22630	3951.09	0.22	3	3	5.37e-06
P63010	AP-2 complex subunit beta	104553	22626	171958	0.1	15	3	1.38e-22
Q15397	Pumilio homolog 3	73584	22596	22762.5	0.28	1	1	0.00665627
Q16762	Thiosulfate sulfurtransferase	33429	22590	99123.6	0.24	3	3	2.99e-17
Q7Z7H5	Transmembrane emp24 domain-containing protein 4	25943	22580	16765.9	0.36	4	3	7.47e-16
Q99504	Eyes absent homolog 3	62663	22575	50954.7	0.35	1	1	1.29e-10
Q9H9Q2	COP9 signalosome complex subunit 7b	29622	22551	60657.3	0.28	2	1	4.71e-05
P08174	Complement decay-accelerating factor	41400	22547	40119.8	0.35	6	3	7.01e-14
Q9UGN4	CMRF35-like molecule 8	33201	22533	770668	0.31	4	3	2.6e-09
P49748	Very long-chain specific acyl-CoA dehydrogenase, mitochondrial	70390	22531	53356.3	0.29	22	3	2.06e-17
Q8IXJ6	NAD-dependent protein deacetylase sirtuin-2	43182	22483	1162.09	0.27	3	3	2.26e-07
P34932	Heat shock 70 kDa protein 4	94331	22455	291010	0.16	30	3	3.94e-18
O75251	NADH dehydrogenase [ubiquinone] iron-sulfur protein 7, mitochondrial	23564	22438	314880	0.26	1	1	1.7e-07
Q49MI3	Ceramide kinase-like protein	62622	22431	9595.3	0.28	1	1	2.15e-11
O60256	Phosphoribosyl pyrophosphate synthase-associated protein 2	40926	22330	1327.87	0.19	6	3	1.11e-12
Q6ICG6	Uncharacterized protein KIAA0930	45794	22329	125003	3.24	1	1	0.00161943
Q8WWW0	Ras association domain-containing protein 5	47090	22303	1254.47	0.15	8	3	8.98e-16
Q9UIC8	Leucine carboxyl methyltransferase 1	38379	22302	11946.1	0.16	3	3	2.03e-07
Q8TCT1	Phosphoethanolamine/phosphocholine phosphatase	29713	22277	20679.2	0.39	4	1	7.48e-05
Q86VP6	Cullin-associated NEDD8-dissociated protein 1	136376	22268	102908	0.12	36	3	2.14e-33
P18754	Regulator of chromosome condensation	44969	22212	35690.6	0.37	3	3	1.04e-14
Q9NVI1	Fanconi anemia group I protein	149324	22197	23402.5	0.23	2	2	1.09e-14
Q14258	E3 ubiquitin/ISG15 ligase TRIM25	70973	22188	12829	0.14	15	3	2.08e-18
P54577	Tyrosine--tRNA ligase, cytoplasmic	59143	22128	194751	0.15	16	3	9.55e-16
P82909	28S ribosomal protein S36, mitochondrial	11466	22113	12212.4	0.36	1	1	4.84e-07
P81605	Dermcidin	11284	22088	30348.4	1.28	1	1	1.51e-11
O94972	E3 ubiquitin-protein ligase TRIM37	107906	22080	48071.9	0.22	1	1	3.88e-22
Q8IZD9	Dedicator of cytokinesis protein 3	233103	22061	13791.8	0.66	1	1	8.32e-15
Q7Z2Y8	Interferon-induced very large GTPase 1	279048	22059	1.07395e+06	0.22	1	1	0.00650717
P46777	60S ribosomal protein L5	34363	22053	3000.67	0.17	6	3	2.1e-17
Q6PCB8	Embigin	36881	22045	88461.3	0.23	3	3	6.23e-15
Q9H0R8	Gamma-aminobutyric acid receptor-associated protein-like 1	14044	22010	114537	0.33	1	1	8.7e-06
Q9Y2Z0	Protein SGT1 homolog	41024	21996	41421	0.2	5	3	1.67e-10
Q9NSD9	Phenylalanine--tRNA ligase beta subunit	66116	21995	28076.9	0.25	12	3	4.59e-18
Q7KZF4	Staphylococcal nuclease domain-containing protein 1	101997	21960	123873	0.14	21	3	1.13e-17
Q9NTX5	Ethylmalonyl-CoA decarboxylase	33698	21960	12141.6	0.27	2	1	1.93e-05
Q9Y587	AP-4 complex subunit sigma-1	17005	21942	335204	0.25	1	1	0.000612573
O00757	Fructose-1,6-bisphosphatase isozyme 2	36743	21932	17369.6	0.46	1	1	1.69e-06
Q96LL4	Uncharacterized protein C8orf48	36790	21912	40675.4	0.85	1	1	9.69e-06
O43670	BUB3-interacting and GLEBS motif-containing protein ZNF207	50751	21905	262469	0.19	4	3	7.38e-16
Q9UKL6	Phosphatidylcholine transfer protein	24843	21807	34784.6	0.3	2	2	0.000254114
P42025	Beta-centractin	42293	21805	242349	1.3	3	3	4.42e-19
P40763	Signal transducer and activator of transcription 3	88068	21733	76457	0.19	24	3	2.78e-17
P04844	Dolichyl-diphosphooligosaccharide--protein glycosyltransferase subunit 2	69284	21659	252452	0.17	16	3	1.35e-28
O94886	CSC1-like protein 1	92126	21650	94501.2	0.14	11	3	1.2e-12
Q00722	1-phosphatidylinositol 4,5-bisphosphate phosphodiesterase beta-2	134024	21624	356463	0.19	23	3	6.89e-12
Q13242	Serine/arginine-rich splicing factor 9	25542	21585	4.00325e+06	0.23	6	3	1.54e-09
O95563	Mitochondrial pyruvate carrier 2	14279	21533	14533.6	1.11	2	2	8.6e-06
O60763	General vesicular transport factor p115	107895	21531	184372	0.13	17	3	5.84e-14
Q9Y259	Choline/ethanolamine kinase	45271	21516	280883	0.28	6	3	1.26e-08
O43776	Asparagine--tRNA ligase, cytoplasmic	62943	21495	22975	0.11	9	3	3.36e-18
Q53T59	HCLS1-binding protein 3	42780	21488	90550.4	0.17	5	3	6.82e-07
O43684	Mitotic checkpoint protein BUB3	37155	21483	24721.1	0.3	7	3	9.49e-10
O14972	Down syndrome critical region protein 3	33010	21472	7537.56	0.12	4	3	1.15e-08
P42224	Signal transducer and activator of transcription 1-alpha/beta	87335	21472	5391.95	0.65	16	3	6.39e-27
O96019	Actin-like protein 6A	47461	21471	42458.3	0.17	11	3	3.67e-20
O14933	Ubiquitin/ISG15-conjugating enzyme E2 L6	17769	21453	29058.4	0.87	4	3	6.81e-15
P11310	Medium-chain specific acyl-CoA dehydrogenase, mitochondrial	46588	21435	28680.7	0.28	12	3	9.34e-15
P49354	Protein farnesyltransferase/geranylgeranyltransferase type-1 subunit alpha	44409	21379	71364.1	0.31	5	3	9.21e-10
Q9P107	GEM-interacting protein	106683	21377	35529	0.16	22	3	7.58e-16
P19256	Lymphocyte function-associated antigen 3	28147	21360	21898.8	0.2	2	2	2.28e-09
P54725	UV excision repair protein RAD23 homolog A	39609	21333	186424	0.51	1	1	4.94e-08
Q00059	Transcription factor A, mitochondrial	29097	21329	14758.2	0.24	1	1	4.35e-11
Q96NU0	Contactin-associated protein-like 3B	140415	21303	25577.8	0.59	1	2	0.000736038
O43809	Cleavage and polyadenylation specificity factor subunit 5	26227	21295	172905	0.18	6	3	4.96e-17
P16402	Histone H1.3	22350	21266	89870.2	0.73	2	2	7.78e-12
P42229	Signal transducer and activator of transcription 5A	90647	21256	86997.6	0.12	17	3	1.65e-16
Q8NBU5	ATPase family AAA domain-containing protein 1	40744	21235	102254	0.4	1	2	0.000997691
Q9NW15	Anoctamin-10	76329	21221	3792.34	0.2	7	3	6.42e-10
Q9H008	Phospholysine phosphohistidine inorganic pyrophosphate phosphatase	29165	21173	294576	0.82	2	2	4.73e-12
Q07666	KH domain-containing, RNA-binding, signal transduction-associated protein 1	48227	21144	41596.9	0.13	7	3	6.15e-19
Q9UNK0	Syntaxin-8	26907	21142	31131.9	0.28	3	3	6.74e-11
Q53EU6	Glycerol-3-phosphate acyltransferase 3	48705	21122	47002.7	0.26	12	3	5.88e-18
P43243	Matrin-3	94623	21116	33082.6	0.28	15	3	3.51e-23
P09326	CD48 antigen	27683	21105	8907.84	0.22	4	3	3.27e-17
P49961	Ectonucleoside triphosphate diphosphohydrolase 1	57965	21089	19428.7	0.3	2	1	0.000583241
P55795	Heterogeneous nuclear ribonucleoprotein H2	49264	21084	88181.8	0.3	5	3	6.69e-14
B9A064	Immunoglobulin lambda-like polypeptide 5	23063	21078	14700.7	0.88	1	1	6.41e-24
O75995	SAM and SH3 domain-containing protein 3	41595	21065	3069.15	0.4	7	3	5.97e-17
Q969E2	Secretory carrier-associated membrane protein 4	25728	21063	5967.97	0.28	1	1	1.34e-05
Q9UBQ7	Glyoxylate reductase/hydroxypyruvate reductase	35668	21027	31590.2	0.32	9	3	5.65e-21
P58335	Anthrax toxin receptor 2	53666	20994	3.79729e+07	0.42	3	3	5.49e-09
Q15125	3-beta-hydroxysteroid-Delta(8),Delta(7)-isomerase	26353	20944	86524.2	0.45	2	2	5.62e-06
Q9H2G2	STE20-like serine/threonine-protein kinase	142695	20910	42755.5	0.09	25	3	1.56e-20
Q3ZCN5	Otogelin-like protein	262091	20904	11534.2	0.35	1	1	3e-21
Q9BV20	Methylthioribose-1-phosphate isomerase	39150	20904	243434	0.32	5	3	2e-08
O43920	NADH dehydrogenase [ubiquinone] iron-sulfur protein 5	12518	20880	62649.1	0.2	2	3	1.51e-07
Q13618	Cullin-3	88930	20876	9457.19	0.19	18	3	1.52e-14
Q9BPX6	Calcium uptake protein 1, mitochondrial	54351	20842	122543	0.31	4	1	5.23e-20
Q9Y2I8	WD repeat-containing protein 37	54665	20787	33434.1	0.15	7	3	8.97e-11
P37198	Nuclear pore glycoprotein p62	53255	20764	57914.1	0.47	5	3	1.99e-20
O76071	Probable cytosolic iron-sulfur protein assembly protein CIAO1	37840	20709	109617	0.13	3	2	1.34e-08
P10155	60 kDa SS-A/Ro ribonucleoprotein	60671	20696	50713.3	0.35	10	3	1.92e-13
P46778	60S ribosomal protein L21	18565	20669	268338	0.25	4	3	1.06e-11
Q9C0E8	Protein lunapark	47740	20666	23220.6	0.56	5	3	3.76e-10
P04433	Ig kappa chain V-III region VG (Fragment)	12575	20621	25385.3	0.96	1	1	2.89e-28
Q7Z602	Probable G-protein coupled receptor 141	35464	20615	32204.5	0.27	1	1	8.76e-06
Q8WTS1	1-acylglycerol-3-phosphate O-acyltransferase ABHD5	39096	20609	3286.51	0.25	2	3	7.3e-17
Q9H6R3	Acyl-CoA synthetase short-chain family member 3, mitochondrial	74778	20595	19346.1	0.26	1	1	3.61e-11
P31483	Nucleolysin TIA-1 isoform p40	42963	20525	222028	0.17	4	3	1.22e-08
P36507	Dual specificity mitogen-activated protein kinase kinase 2	44424	20524	23906.6	0.22	8	3	1.54e-08
P67775	Serine/threonine-protein phosphatase 2A catalytic subunit alpha isoform	35594	20470	12296.9	0.42	2	2	7.61e-15
P25105	Platelet-activating factor receptor	39203	20443	16618.4	0.5	1	1	0.00116244
Q9Y3C4	EKC/KEOPS complex subunit TPRKB	19661	20435	1995.7	0.37	2	1	2.58e-10
Q9NRR8	CDC42 small effector protein 1	8925	20434	219654	0.34	1	1	5.99e-09
O00429	Dynamin-1-like protein	81877	20427	126227	0.16	18	3	2.75e-15
Q8NHP6	Motile sperm domain-containing protein 2	59746	20420	35710	0.27	10	3	8.21e-13
P40306	Proteasome subunit beta type-10	28936	20405	17280.7	0.31	6	3	6.75e-27
Q13724	Mannosyl-oligosaccharide glucosidase	91918	20378	109912	0.28	15	3	3.96e-22
Q96JJ7	Protein disulfide-isomerase TMX3	51872	20346	39236.3	0.17	4	3	8.89e-12
P78324	Tyrosine-protein phosphatase non-receptor type substrate 1	54967	20325	103429	0.29	12	3	7.62e-19
Q16644	MAP kinase-activated protein kinase 3	42987	20321	12456.7	0.22	3	3	7.7e-20
Q8N6M0	OTU domain-containing protein 6B	33813	20316	90926.1	1.05	2	2	1.55e-05
Q8TDZ2	Protein-methionine sulfoxide oxidase MICAL1	117875	20275	25343.5	0.16	30	3	5.64e-18
P51153	Ras-related protein Rab-13	22774	20251	248768	0.21	3	3	1.07e-08
Q9Y673	Dolichyl-phosphate beta-glucosyltransferase	36946	20226	532502	0.24	2	2	4.92e-10
O14974	Protein phosphatase 1 regulatory subunit 12A	115281	20152	5905.88	0.21	28	3	3.54e-16
O95721	Synaptosomal-associated protein 29	28970	20140	103689	0.32	4	3	6.95e-08
Q9UII2	ATPase inhibitor, mitochondrial	12249	20131	144679	0.61	1	1	0.000176175
Q15046	Lysine--tRNA ligase	68048	20119	13634.8	0.23	10	3	3.02e-18
Q14289	Protein-tyrosine kinase 2-beta	115875	20118	20996	0.16	33	3	3.02e-19
Q9Y6G9	Cytoplasmic dynein 1 light intermediate chain 1	56579	20105	38194	0.35	11	3	5.08e-13
P60510	Serine/threonine-protein phosphatase 4 catalytic subunit	35080	20063	395792	0.23	4	3	1.9e-15
Q13595	Transformer-2 protein homolog alpha	32689	20046	5668.32	0.27	4	3	2.04e-07
Q9H930	Nuclear body protein SP140-like protein	67005	20044	318266	0.35	2	2	5.6e-07
Q16512	Serine/threonine-protein kinase N1	103932	20034	53594.3	0.27	16	3	3.24e-11
O75165	DnaJ homolog subfamily C member 13	254415	20019	32869.7	0.27	68	3	2.1e-19
Q49A26	Putative oxidoreductase GLYR1	60556	20016	443480	0.16	11	3	8.24e-16
Q92643	GPI-anchor transamidase	45252	19998	17283.5	0.25	2	2	2.19e-13
P48960	CD97 antigen	91869	19979	10850.4	0.14	10	3	6.41e-21
P23469	Receptor-type tyrosine-protein phosphatase epsilon	80642	19951	10255.3	0.4	10	3	3.76e-15
Q9BT23	LIM domain-containing protein 2	14070	19923	114553	0.42	2	2	7.25e-08
Q96M27	Protein PRRC1	46701	19916	17610.3	0.4	3	3	6.61e-11
Q92915	Fibroblast growth factor 14	27702	19903	8682.09	0.67	1	1	0.00638025
O75871	Carcinoembryonic antigen-related cell adhesion molecule 4	25909	19879	2437.79	0.53	1	1	0.000199678
Q9Y624	Junctional adhesion molecule A	32583	19872	3955.17	0.23	5	3	1.44e-07
Q9NZD8	Maspardin	34960	19858	17488.8	0.2	4	3	1.22e-12
Q5T2T1	MAGUK p55 subfamily member 7	65524	19851	104868	0.43	1	2	0.00497478
P45973	Chromobox protein homolog 5	22225	19827	15277.1	0.57	1	1	0.0024165
Q9Y3B4	Splicing factor 3B subunit 6	14585	19816	4204.79	0.25	2	3	1.2e-10
Q9UIA0	Cytohesin-4	45672	19796	7329.35	0.22	4	3	5.53e-09
P62995	Transformer-2 protein homolog beta	33666	19787	7359.94	0.2	5	3	1.6e-17
P41223	Protein BUD31 homolog	17000	19785	103956	0.27	6	3	2.09e-10
P80303	Nucleobindin-2	50223	19729	7913.46	0.32	5	3	1.18e-13
Q9Y5E3	Protocadherin beta-6	87350	19724	764908	0.53	1	1	0.00253559
Q9Y2P4	Long-chain fatty acid transport protein 6	70112	19700	1338.91	0.21	1	1	8.49e-07
Q9BQ61	Uncharacterized protein C19orf43	18419	19675	13666.3	0.38	3	1	8.04e-05
Q01433	AMP deaminase 2	100688	19668	96584.2	0.19	17	3	1.41e-13
Q66K74	Microtubule-associated protein 1S	112211	19666	14271	0.18	13	3	1.2e-12
O60749	Sorting nexin-2	58471	19627	15385.8	0.16	14	3	7.37e-15
Q9BY43	Charged multivesicular body protein 4a	25098	19626	13010.2	0.33	2	2	5.45e-12
Q9Y3Y2	Chromatin target of PRMT1 protein	26397	19624	18611.2	0.12	4	3	3.71e-13
P46109	Crk-like protein	33777	19603	19764.9	0.41	8	3	1.24e-25
Q92963	GTP-binding protein Rit1	25145	19591	47403.3	0.63	1	1	2.35e-08
P30038	Delta-1-pyrroline-5-carboxylate dehydrogenase, mitochondrial	61719	19574	19763.7	0.15	11	3	9.69e-13
Q9H7L9	Sin3 histone deacetylase corepressor complex component SDS3	38136	19518	5011.39	0.64	1	1	0.0186277
Q9BTY2	Plasma alpha-L-fucosidase	54067	19481	25155.1	0.38	3	2	2.5e-08
Q9H7M9	V-type immunoglobulin domain-containing suppressor of T-cell activation	33908	19463	134077	0.22	4	3	2.13e-15
P49757	Protein numb homolog	70804	19457	156577	0.17	7	3	1.62e-12
Q86VS8	Protein Hook homolog 3	83126	19439	241361	0.38	9	3	6.77e-08
O75832	26S proteasome non-ATPase regulatory subunit 10	24428	19429	27350	0.17	5	3	1.96e-14
P16220	Cyclic AMP-responsive element-binding protein 1	36688	19404	189881	0.27	2	2	2.63e-08
Q9BY49	Peroxisomal trans-2-enoyl-CoA reductase	32544	19399	3.80347e+06	0.25	4	3	5.97e-06
Q8WY22	BRI3-binding protein	27836	19379	12696.6	0.45	2	2	1.8e-06
P36551	Oxygen-dependent coproporphyrinogen-III oxidase, mitochondrial	50152	19367	7362.57	0.35	2	1	1.8e-09
P27701	CD82 antigen	29626	19342	11400.5	0.92	3	3	1.07e-15
P17844	Probable ATP-dependent RNA helicase DDX5	69148	19336	31170.7	0.28	10	3	1.13e-15
Q9NVG8	TBC1 domain family member 13	46554	19332	5011.16	0.22	6	3	5.72e-10
Q96GS4	Uncharacterized protein C17orf59	37226	19295	45055.1	0.21	5	3	3.23e-05
P19875	C-X-C motif chemokine 2	11389	19290	12205	0.62	2	1	2.54e-10
Q02338	D-beta-hydroxybutyrate dehydrogenase, mitochondrial	38157	19263	38390.2	0.27	6	3	5.4e-12
Q00796	Sorbitol dehydrogenase	38325	19251	7237.54	0.23	6	3	3.39e-09
Q96GG9	DCN1-like protein 1	30124	19242	63919.1	0.23	6	3	7.52e-12
P78560	Death domain-containing protein CRADD	22745	19201	228020	0.35	2	2	6.02e-13
Q12874	Splicing factor 3A subunit 3	58849	19201	31648.3	0.3	8	3	1.98e-13
P52788	Spermine synthase	41268	19184	6673.88	0.38	6	3	2.15e-14
P32969	60S ribosomal protein L9	21863	19136	105906	0.46	4	3	7.89e-15
Q9H0A8	COMM domain-containing protein 4	21764	19134	23489.5	0.29	4	3	8.98e-17
P35573	Glycogen debranching enzyme	174764	19129	24088.2	0.17	44	3	1.44e-24
P29590	Protein PML	97551	19121	13224.5	0.19	22	3	4e-14
P43378	Tyrosine-protein phosphatase non-receptor type 9	68020	19102	32543.8	0.36	4	3	7.93e-07
P17858	ATP-dependent 6-phosphofructokinase, liver type	85018	19081	36803.4	0.23	27	3	3.98e-22
Q6GTX8	Leukocyte-associated immunoglobulin-like receptor 1	31412	19076	14238.1	0.34	5	3	1.08e-14
Q9HA64	Ketosamine-3-kinase	34412	19065	21702.8	0.3	9	3	6.65e-13
P53367	Arfaptin-1	41738	19027	92014	0.33	3	3	2.76e-18
Q14498	RNA-binding protein 39	59380	19022	43597.7	0.15	11	3	3.07e-15
P68400	Casein kinase II subunit alpha	45144	19007	160272	0.23	8	3	2.81e-18
Q9NX46	Poly(ADP-ribose) glycohydrolase ARH3	38947	19002	46041.9	0.17	5	3	8.88e-13
Q9UJW0	Dynactin subunit 4	52337	18961	40578.2	0.18	6	3	3.74e-07
P19623	Spermidine synthase	33825	18952	17900	0.3	4	3	2.04e-18
Q8TD19	Serine/threonine-protein kinase Nek9	107168	18948	176454	0.24	12	3	6.85e-21
P55884	Eukaryotic translation initiation factor 3 subunit B	92482	18909	64514.7	0.15	15	3	3.34e-14
Q13555	Calcium/calmodulin-dependent protein kinase type II subunit gamma	62607	18902	71627.8	0.16	10	3	6.19e-15
P15927	Replication protein A 32 kDa subunit	29247	18887	18616.3	0.21	4	3	2.79e-17
P63098	Calcineurin subunit B type 1	19300	18827	189382	0.55	3	3	4.12e-15
A6NJG2	Ankyrin repeat domain-containing protein SOWAHD	33803	18817	74058.4	0.25	4	3	2.23e-11
Q15554	Telomeric repeat-binding factor 2	59594	18811	25306.8	0.63	3	3	2.86e-07
Q12904	Aminoacyl tRNA synthase complex-interacting multifunctional protein 1	34353	18807	533314	0.15	6	3	2.7e-13
Q9H7F0	Probable cation-transporting ATPase 13A3	138043	18769	8933.23	0.77	1	1	0.014743
Q6UXN9	WD repeat-containing protein 82	35079	18762	21254.2	0.27	3	2	3.19e-05
P48651	Phosphatidylserine synthase 1	55528	18743	139347	0.16	4	3	1.9e-07
O95685	Protein phosphatase 1 regulatory subunit 3D	32559	18740	13562.1	0.21	6	3	6.99e-17
Q96S44	TP53-regulating kinase	28160	18738	49494.9	0.28	2	3	1.24e-06
P35914	Hydroxymethylglutaryl-CoA lyase, mitochondrial	34360	18732	17891.5	0.25	4	3	3.43e-09
O60739	Eukaryotic translation initiation factor 1b	12824	18707	44305.5	0.77	1	2	1.38e-11
Q13362	Serine/threonine-protein phosphatase 2A 56 kDa regulatory subunit gamma isoform	61061	18704	74784.7	0.47	3	3	4.87e-08
Q9Y3Q8	TSC22 domain family protein 4	41026	18689	7911.09	0.25	6	3	9.92e-13
Q9P000	COMM domain-containing protein 9	21819	18680	12379.6	0.15	7	3	1.3e-16
Q6NYC8	Phostensin	67943	18607	986543	0.23	10	3	4.22e-12
Q5VW32	BRO1 domain-containing protein BROX	46476	18580	12990.6	0.49	6	3	2.21e-17
Q9UJZ1	Stomatin-like protein 2, mitochondrial	38534	18572	33845.6	0.29	2	2	2.05e-15
Q92499	ATP-dependent RNA helicase DDX1	82432	18567	44818.3	0.26	19	3	2.1e-20
Q9Y6M9	NADH dehydrogenase [ubiquinone] 1 beta subcomplex subunit 9	21831	18509	23001.4	1.17	2	2	1.45e-09
P23588	Eukaryotic translation initiation factor 4B	69151	18505	21183.8	0.18	9	3	2.59e-09
Q15008	26S proteasome non-ATPase regulatory subunit 6	45531	18502	200250	0.11	13	3	9.11e-14
P05455	Lupus La protein	46837	18458	13638.4	0.25	14	3	9.64e-17
P55010	Eukaryotic translation initiation factor 5	49223	18440	156630	0.18	8	3	5.68e-20
[truncated: 2,157 more rows]

## Sheet: Protein_quant_Spectronaut
# Patient/donor-specific protein expression values from Spectronaut
Sample	Uniprot	Gene	Protein name	Protein quantity	Protein q-value	Group
22	A0AV96	RBM47	RNA-binding protein 47	4602.28	5.16e-05	HD
22	A0AVT1	UBA6	Ubiquitin-like modifier-activating enzyme 6	81869.1	9.67e-13	HD
22	A0FGR8	ESYT2	Extended synaptotagmin-2	21967.4	4.22e-15	HD
22	A1L0T0	ILVBL	Acetolactate synthase-like protein	11861.7	1.3e-10	HD
22	A2A3N6	PIPSL	Putative PIP5K1A and PSMD4-like protein	28741.7	4.29e-10	HD
22	A2RRP1	NBAS	Neuroblastoma-amplified sequence	31199.6	0.000134159	HD
22	A2RUB1	MEIOC	Meiosis-specific coiled-coil domain-containing protein MEIOC	43086.2	0.00289109	HD
22	A2RUB6	CCD66	Coiled-coil domain-containing protein 66	34787.9	5.21e-09	HD
22	A2RUS2	DEND3	DENN domain-containing protein 3	2856.59	3.77e-09	HD
22	A4D1P6	WDR91	WD repeat-containing protein 91	5850.16	5.23e-05	HD
22	A4D1S5	RAB19	Ras-related protein Rab-19	41392.6	5.87e-06	HD
22	A4UGR9	XIRP2	Xin actin-binding repeat-containing protein 2	19318	0.000555985	HD
22	A5A3E0	POTEF	POTE ankyrin domain family member F	42142920	9.5e-05	HD
22	A5PLN9	TPC13	Trafficking protein particle complex subunit 13	9953.11	1.32e-09	HD
22	A5YKK6	CNOT1	CCR4-NOT transcription complex subunit 1	18157	2.28e-11	HD
22	A6H8Y1	BDP1	Transcription factor TFIIIB component B'' homolog	1546.03	8.43e-05	HD
22	A6NC98	CC88B	Coiled-coil domain-containing protein 88B	57519.9	3.43e-21	HD
22	A6NDG6	PGP	Glycerol-3-phosphate phosphatase	44613.8	5.24e-14	HD
22	A6NDU8	CE051	UPF0600 protein C5orf51	7715.67	0.0012297	HD
22	A6NE52	WDR97	WD repeat-containing protein 97	185286	1.06e-20	HD
22	A6NHQ2	FBLL1	rRNA/tRNA 2'-O-methyltransferase fibrillarin-like protein 1	222381	5.13e-20	HD
22	A6NHR9	SMHD1	Structural maintenance of chromosomes flexible hinge domain-containing protein 1	111712	3.43e-19	HD
22	A6NI73	LIRA5	Leukocyte immunoglobulin-like receptor subfamily A member 5	13257.8	8.66e-13	HD
22	A6NJG2	SWAHD	Ankyrin repeat domain-containing protein SOWAHD	25259.2	2.23e-11	HD
22	A6NKL6	T200C	Transmembrane protein 200C	17444.4	0.000560892	HD
22	A6NM11	L37A2	Leucine-rich repeat-containing protein 37A2	22184.6	8.87e-14	HD
22	A7E2V4	ZSWM8	Zinc finger SWIM domain-containing protein 8	1695.29	0.000313279	HD
22	A7MD48	SRRM4	Serine/arginine repetitive matrix protein 4	695789	0.00086691	HD
22	A8MT19	RHN2P	Putative rhophilin-2-like protein RHPN2P1	62766.2	0.00613333	HD
22	A8MTL9	HMSD	Serpin-like protein HMSD	6711.97	0.000109151	HD
22	A8MVS5	HIDE1	Protein HIDE1	23327.1	1.32e-18	HD
22	A8MVU1	NCF1C	Putative neutrophil cytosol factor 1C	174351	3.84e-20	HD
22	A8MWD9	RUXGL	Putative small nuclear ribonucleoprotein G-like protein 15	164824	7.15e-13	HD
22	A8MXV4	NUD19	Nucleoside diphosphate-linked moiety X motif 19	7879.69	6.3e-07	HD
22	B0I1T2	MYO1G	Unconventional myosin-Ig	209689	8.94e-28	HD
22	B2RXF5	ZBT42	Zinc finger and BTB domain-containing protein 42	13327.6	0.000178174	HD
22	B6A8C7	TARM1	T-cell-interacting, activating receptor on myeloid cells protein 1	4782.15	0.00285259	HD
22	B7ZAP0	RBG10	Rab GTPase-activating protein 1-like, isoform 10	2386.11	0.000239386	HD
22	B7ZAQ6	GPHRA	Golgi pH regulator A	1583.87	0.000534632	HD
22	B9A064	IGLL5	Immunoglobulin lambda-like polypeptide 5	4916.97	6.41e-24	HD
22	C4AMC7	WASH3	Putative WAS protein family homolog 3	55162.9	1.28e-09	HD
22	C9JN71	ZN878	Zinc finger protein 878	13237.8	0.0129347	HD
22	C9JVW0	INAM1	Putative transmembrane protein INAFM1	4127.89	0.000145973	HD
22	E9PAV3	NACAM	Nascent polypeptide-associated complex subunit alpha, muscle-specific form	41054.6	2.01e-13	HD
22	I3L1I5	YS060	Putative uncharacterized protein LOC100996504	19554.7	5.13e-11	HD
22	O00116	ADAS	Alkyldihydroxyacetonephosphate synthase, peroxisomal	17615.9	2.96e-17	HD
22	O00139	KIF2A	Kinesin-like protein KIF2A	5553.47	1.01e-05	HD
22	O00148	DX39A	ATP-dependent RNA helicase DDX39A	30701.5	2.48e-14	HD
22	O00154	BACH	Cytosolic acyl coenzyme A thioester hydrolase	13368.7	3.13e-09	HD
22	O00159	MYO1C	Unconventional myosin-Ic	10663.4	0.00754732	HD
22	O00160	MYO1F	Unconventional myosin-If	726522	7.77e-27	HD
22	O00161	SNP23	Synaptosomal-associated protein 23	57227.8	3.37e-18	HD
22	O00170	AIP	AH receptor-interacting protein	56311.6	2.11e-10	HD
22	O00178	GTPB1	GTP-binding protein 1	7943.89	1.58e-08	HD
22	O00186	STXB3	Syntaxin-binding protein 3	20091	1.63e-11	HD
22	O00203	AP3B1	AP-3 complex subunit beta-1	42133.6	7.76e-16	HD
22	O00217	NDUS8	NADH dehydrogenase [ubiquinone] iron-sulfur protein 8, mitochondrial	60561.4	2.11e-08	HD
22	O00231	PSD11	26S proteasome non-ATPase regulatory subunit 11	167161	3.18e-19	HD
22	O00232	PSD12	26S proteasome non-ATPase regulatory subunit 12	41854.1	1.41e-15	HD
22	O00233	PSMD9	26S proteasome non-ATPase regulatory subunit 9	202214	1.41e-15	HD
22	O00241	SIRB1	Signal-regulatory protein beta-1	23262	3.36e-10	HD
22	O00244	ATOX1	Copper transport protein ATOX1	7434.78	1.23e-06	HD
22	O00255	MEN1	Menin	3471.58	0.00117989	HD
22	O00264	PGRC1	Membrane-associated progesterone receptor component 1	17660	2.1e-08	HD
22	O00267	SPT5H	Transcription elongation factor SPT5	15360.1	6.79e-06	HD
22	O00268	TAF4	Transcription initiation factor TFIID subunit 4	5623.88	0.000252992	HD
22	O00273	DFFA	DNA fragmentation factor subunit alpha	7903.12	1.68e-05	HD
22	O00291	HIP1	Huntingtin-interacting protein 1	33070.1	4.11e-13	HD
22	O00299	CLIC1	Chloride intracellular channel protein 1	2.40925e+06	1.91e-31	HD
22	O00303	EIF3F	Eukaryotic translation initiation factor 3 subunit F	39823.6	2.32e-17	HD
22	O00329	PK3CD	Phosphatidylinositol 4,5-bisphosphate 3-kinase catalytic subunit delta isoform	28915.6	1.82e-15	HD
22	O00330	ODPX	Pyruvate dehydrogenase protein X component, mitochondrial	6454.89	6.56e-05	HD
22	O00391	QSOX1	Sulfhydryl oxidase 1	255431	1.03e-20	HD
22	O00399	DCTN6	Dynactin subunit 6	11745.4	0.000909502	HD
22	O00400	ACATN	Acetyl-coenzyme A transporter 1	1167.25	0.00579639	HD
22	O00410	IPO5	Importin-5	71645.6	1.59e-18	HD
22	O00422	SAP18	Histone deacetylase complex subunit SAP18	11100.9	2.55e-05	HD
22	O00429	DNM1L	Dynamin-1-like protein	66088.8	2.75e-15	HD
22	O00442	RTCA	RNA 3'-terminal phosphate cyclase	51329.8	4.84e-17	HD
22	O00443	P3C2A	Phosphatidylinositol 4-phosphate 3-kinase C2 domain-containing subunit alpha	69810.4	0.0110227	HD
22	O00453	LST1	Leukocyte-specific transcript 1 protein	130937	9.23e-21	HD
22	O00462	MANBA	Beta-mannosidase	34995.9	4.05e-12	HD
22	O00471	EXOC5	Exocyst complex component 5	14616.5	6.49e-07	HD
22	O00479	HMGN4	High mobility group nucleosome-binding domain-containing protein 4	9525.69	2.72e-11	HD
22	O00483	NDUA4	Cytochrome c oxidase subunit NDUFA4	104303	1.42e-09	HD
22	O00487	PSDE	26S proteasome non-ATPase regulatory subunit 14	93536	9.15e-10	HD
22	O00505	IMA4	Importin subunit alpha-4	17641.9	1.89e-08	HD
22	O00507	USP9Y	Probable ubiquitin carboxyl-terminal hydrolase FAF-Y	22864.8	1.59e-07	HD
22	O00519	FAAH1	Fatty-acid amide hydrolase 1	5144.85	1.91e-07	HD
22	O00560	SDCB1	Syntenin-1	181415	2.67e-22	HD
22	O00562	PITM1	Membrane-associated phosphatidylinositol transfer protein 1	16692.8	5.34e-07	HD
22	O00567	NOP56	Nucleolar protein 56	15623.5	2.07e-16	HD
22	O00571	DDX3X	ATP-dependent RNA helicase DDX3X	118269	6.61e-14	HD
22	O00584	RNT2	Ribonuclease T2	217174	2.32e-25	HD
22	O00602	FCN1	Ficolin-1	626147	7.66e-29	HD
22	O00629	IMA3	Importin subunit alpha-3	18124.4	1.37e-10	HD
22	O00716	E2F3	Transcription factor E2F3	10079.8	6.76e-12	HD
22	O00743	PPP6	Serine/threonine-protein phosphatase 6 catalytic subunit	65990.7	8.98e-18	HD
22	O00754	MA2B1	Lysosomal alpha-mannosidase	27649.3	1.14e-17	HD
22	O00755	WNT7A	Protein Wnt-7a	994427	3.83e-24	HD
22	O00757	F16P2	Fructose-1,6-bisphosphatase isozyme 2	25937.1	1.69e-06	HD
22	O00764	PDXK	Pyridoxal kinase	34810.2	2.55e-27	HD
22	O14497	ARI1A	AT-rich interactive domain-containing protein 1A	7444.31	0.00535205	HD
22	O14519	CDKA1	Cyclin-dependent kinase 2-associated protein 1	512.798	0.000804724	HD
22	O14523	C2C2L	C2 domain-containing protein 2-like	16476.8	4.24e-05	HD
22	O14530	TXND9	Thioredoxin domain-containing protein 9	8656.84	0.00221742	HD
22	O14545	TRAD1	TRAF-type zinc finger domain-containing protein 1	4309.56	7.09e-06	HD
22	O14561	ACPM	Acyl carrier protein, mitochondrial	45515.5	1.11e-18	HD
22	O14569	C56D2	Cytochrome b561 domain-containing protein 2	1138.4	9.9e-08	HD
22	O14578	CTRO	Citron Rho-interacting kinase	17458.7	5.25e-06	HD
22	O14579	COPE	Coatomer subunit epsilon	41529.9	2.25e-19	HD
22	O14609	XKRY	Testis-specific XK-related protein, Y-linked	18697.6	0.00602907	HD
22	O14617	AP3D1	AP-3 complex subunit delta-1	71273.1	1.42e-15	HD
22	O14618	CCS	Copper chaperone for superoxide dismutase	21723.6	3.01e-05	HD
22	O14638	ENPP3	Ectonucleotide pyrophosphatase/phosphodiesterase family member 3	78865.4	0.00421534	HD
22	O14646	CHD1	Chromodomain-helicase-DNA-binding protein 1	5943.04	0.00612851	HD
22	O14647	CHD2	Chromodomain-helicase-DNA-binding protein 2	4968.28	0.00369245	HD
22	O14656	TOR1A	Torsin-1A	14109.8	7.33e-14	HD
22	O14657	TOR1B	Torsin-1B	6803.81	4.89e-10	HD
22	O14662	STX16	Syntaxin-16	2954.94	0.00116701	HD
22	O14672	ADA10	Disintegrin and metalloproteinase domain-containing protein 10	105268	3.14e-11	HD
22	O14683	P5I11	Tumor protein p53-inducible protein 11	52469.8	9.88e-20	HD
22	O14686	KMT2D	Histone-lysine N-methyltransferase 2D	922.559	0.00265502	HD
22	O14727	APAF	Apoptotic protease-activating factor 1	74042	2.67e-15	HD
22	O14732	IMPA2	Inositol monophosphatase 2	15297.2	8.41e-07	HD
22	O14734	ACOT8	Acyl-coenzyme A thioesterase 8	5259.39	0.000103748	HD
22	O14735	CDIPT	CDP-diacylglycerol--inositol 3-phosphatidyltransferase	72324.7	1.23e-14	HD
22	O14737	PDCD5	Programmed cell death protein 5	20803.7	7.13e-09	HD
22	O14744	ANM5	Protein arginine N-methyltransferase 5	22365	1.13e-14	HD
22	O14745	NHRF1	Na(+)/H(+) exchange regulatory cofactor NHE-RF1	196838	3.55e-23	HD
22	O14772	FPGT	Fucose-1-phosphate guanylyltransferase	21670.3	3.75e-08	HD
22	O14773	TPP1	Tripeptidyl-peptidase 1	214413	2.41e-37	HD
22	O14776	TCRG1	Transcription elongation regulator 1	36100.9	8.04e-10	HD
22	O14777	NDC80	Kinetochore protein NDC80 homolog	2786287	6.8e-05	HD
22	O14787	TNPO2	Transportin-2	4995.21	0.000126832	HD
22	O14798	TR10C	Tumor necrosis factor receptor superfamily member 10C	15921.2	1.5e-14	HD
22	O14818	PSA7	Proteasome subunit alpha type-7	163053	1.02e-22	HD
22	O14828	SCAM3	Secretory carrier-associated membrane protein 3	12497.6	1.77e-07	HD
22	O14841	OPLA	5-oxoprolinase	5609.66	1.98e-07	HD
22	O14867	BACH1	Transcription regulator protein BACH1	6148.76	0.00021527	HD
22	O14879	IFIT3	Interferon-induced protein with tetratricopeptide repeats 3	7570.55	9.09e-16	HD
22	O14880	MGST3	Microsomal glutathione S-transferase 3	11167	1.75e-06	HD
22	O14920	IKKB	Inhibitor of nuclear factor kappa-B kinase subunit beta	32622.5	8.88e-17	HD
22	O14929	HAT1	Histone acetyltransferase type B catalytic subunit	9634.13	7.75e-06	HD
22	O14933	UB2L6	Ubiquitin/ISG15-conjugating enzyme E2 L6	9587.16	6.81e-15	HD
22	O14949	QCR8	Cytochrome b-c1 complex subunit 8	10798	3.3e-11	HD
22	O14950	ML12B	Myosin regulatory light chain 12B	3.76226e+06	1.05e-35	HD
22	O14964	HGS	Hepatocyte growth factor-regulated tyrosine kinase substrate	48624.6	1.09e-20	HD
22	O14966	RAB7L	Ras-related protein Rab-7L1	42931.1	0.000732263	HD
22	O14972	DSCR3	Down syndrome critical region protein 3	30964.6	1.15e-08	HD
22	O14974	MYPT1	Protein phosphatase 1 regulatory subunit 12A	120717	3.54e-16	HD
22	O14975	S27A2	Very long-chain acyl-CoA synthetase	35034.4	6.66e-12	HD
22	O14976	GAK	Cyclin-G-associated kinase	23898.5	1.82e-10	HD
22	O14979	HNRDL	Heterogeneous nuclear ribonucleoprotein D-like	603400	5.53e-20	HD
22	O14980	XPO1	Exportin-1	102399	1.12e-17	HD
22	O14983	AT2A1	Sarcoplasmic/endoplasmic reticulum calcium ATPase 1	74519.6	4.4e-19	HD
22	O14994	SYN3	Synapsin-3	764508	2.57e-22	HD
22	O15027	SC16A	Protein transport protein Sec16A	12197	1.46e-10	HD
22	O15040	TCPR2	Tectonin beta-propeller repeat-containing protein 2	6735.41	0.00052938	HD
22	O15042	SR140	U2 snRNP-associated SURP motif-containing protein	8937.8	1.3e-05	HD
22	O15050	TRNK1	TPR and ankyrin repeat-containing protein 1	8992.29	0.00608134	HD
22	O15067	PUR4	Phosphoribosylformylglycinamidine synthase	47552.7	2.07e-15	HD
22	O15084	ANR28	Serine/threonine-protein phosphatase 6 regulatory ankyrin repeat subunit A	13856.2	5.47e-15	HD
22	O15085	ARHGB	Rho guanine nucleotide exchange factor 11	7455.88	0.00010059	HD
22	O15111	IKKA	Inhibitor of nuclear factor kappa-B kinase subunit alpha	31595.7	1.57e-10	HD
22	O15116	LSM1	U6 snRNA-associated Sm-like protein LSm1	23007	3.69e-05	HD
22	O15117	FYB	FYN-binding protein	28542.5	1.37e-18	HD
22	O15118	NPC1	Niemann-Pick C1 protein	4168.79	1.74e-05	HD
22	O15120	PLCB	1-acyl-sn-glycerol-3-phosphate acyltransferase beta	37185.7	0.00368767	HD
22	O15121	DEGS1	Sphingolipid delta(4)-desaturase DES1	116.591	0.000119406	HD
22	O15126	SCAM1	Secretory carrier-associated membrane protein 1	4608.61	8.39e-06	HD
22	O15127	SCAM2	Secretory carrier-associated membrane protein 2	75117.3	6.58e-19	HD
22	O15143	ARC1B	Actin-related protein 2/3 complex subunit 1B	1.53101e+06	1.46e-31	HD
22	O15144	ARPC2	Actin-related protein 2/3 complex subunit 2	1.91466e+06	7.62e-30	HD
22	O15145	ARPC3	Actin-related protein 2/3 complex subunit 3	162494	5.74e-31	HD
22	O15156	ZBT7B	Zinc finger and BTB domain-containing protein 7B	5751.94	1.66e-05	HD
22	O15162	PLS1	Phospholipid scramblase 1	105453	4.15e-20	HD
22	O15173	PGRC2	Membrane-associated progesterone receptor component 2	51676.6	4.29e-15	HD
22	O15211	RGL2	Ral guanine nucleotide dissociation stimulator-like 2	10989.3	8.31e-05	HD
22	O15212	PFD6	Prefoldin subunit 6	25138.8	1.27e-07	HD
22	O15243	OBRG	Leptin receptor gene-related protein	1397.12	0.00257791	HD
22	O15254	ACOX3	Peroxisomal acyl-coenzyme A oxidase 3	3827.19	1.31e-05	HD
22	O15258	RER1	Protein RER1	25474.8	1.81e-05	HD
22	O15260	SURF4	Surfeit locus protein 4	281231	4.37e-18	HD
22	O15269	SPTC1	Serine palmitoyltransferase 1	13712.3	2.13e-09	HD
22	O15270	SPTC2	Serine palmitoyltransferase 2	6300.2	1.28e-05	HD
22	O15294	OGT1	UDP-N-acetylglucosamine--peptide N-acetylglucosaminyltransferase 110 kDa subunit	10909	1.04e-07	HD
22	O15305	PMM2	Phosphomannomutase 2	36800.6	7.72e-13	HD
22	O15320	CTGE5	cTAGE family member 5	8908.07	1.69e-07	HD
22	O15347	HMGB3	High mobility group protein B3	55586.2	4.86e-24	HD
22	O15355	PPM1G	Protein phosphatase 1G	13762.3	1.13e-09	HD
22	O15357	SHIP2	Phosphatidylinositol 3,4,5-trisphosphate 5-phosphatase 2	17852	5.7e-10	HD
22	O15371	EIF3D	Eukaryotic translation initiation factor 3 subunit D	22937.9	1.39e-18	HD
22	O15372	EIF3H	Eukaryotic translation initiation factor 3 subunit H	32758.9	4.32e-14	HD
22	O15389	SIGL5	Sialic acid-binding Ig-like lectin 5	81130.8	1.57e-19	HD
22	O15397	IPO8	Importin-8	7667.76	0.00323128	HD
22	O15400	STX7	Syntaxin-7	53086.9	1.54e-16	HD
22	O15427	MOT4	Monocarboxylate transporter 4	100627	1.38e-14	HD
22	O15498	YKT6	Synaptobrevin homolog YKT6	416910	5.62e-13	HD
22	O15511	ARPC5	Actin-related protein 2/3 complex subunit 5	1.35366e+06	4.43e-30	HD
22	O15519	CFLAR	CASP8 and FADD-like apoptosis regulator	8717.85	0.00215089	HD
22	O15523	DDX3Y	ATP-dependent RNA helicase DDX3Y	63727.7	2.49e-18	HD
22	O15525	MAFG	Transcription factor MafG	7946.49	7.09e-10	HD
22	O15530	PDPK1	3-phosphoinositide-dependent protein kinase 1	17476.1	2.45e-08	HD
22	O15533	TPSN	Tapasin	276578	4.48e-16	HD
22	O15552	FFAR2	Free fatty acid receptor 2	24736.8	1.24e-06	HD
22	O15553	MEFV	Pyrin	42000	1.88e-16	HD
22	O43143	DHX15	Pre-mRNA-splicing factor ATP-dependent RNA helicase DHX15	4998.27	5.7e-12	HD
22	O43149	ZZEF1	Zinc finger ZZ-type and EF-hand domain-containing protein 1	23400.1	4.98e-14	HD
22	O43166	SI1L1	Signal-induced proliferation-associated 1-like protein 1	9906.38	0.00280844	HD
22	O43169	CYB5B	Cytochrome b5 type B	5708.17	8.82e-15	HD
22	O43172	PRP4	U4/U6 small nuclear ribonucleoprotein Prp4	17973.9	4.08e-07	HD
22	O43174	CP26A	Cytochrome P450 26A1	39547.8	0.00612851	HD
22	O43175	SERA	D-3-phosphoglycerate dehydrogenase	22918.5	1.75e-19	HD
22	O43181	NDUS4	NADH dehydrogenase [ubiquinone] iron-sulfur protein 4, mitochondrial	11145.3	2.31e-05	HD
22	O43236	SEPT4	Septin-4	285464	9.22e-14	HD
22	O43242	PSMD3	26S proteasome non-ATPase regulatory subunit 3	42039.6	4.91e-21	HD
22	O43252	PAPS1	Bifunctional 3'-phosphoadenosine 5'-phosphosulfate synthase 1	12069.6	5.47e-18	HD
22	O43264	ZW10	Centromere/kinetochore protein zw10 homolog	11131.9	6.48e-10	HD
22	O43286	B4GT5	Beta-1,4-galactosyltransferase 5	87821.6	8.61e-09	HD
22	O43290	SNUT1	U4/U6.U5 tri-snRNP-associated protein 1	12574.4	6.66e-07	HD
22	O43292	GPAA1	Glycosylphosphatidylinositol anchor attachment 1 protein	20888	3.55e-06	HD
22	O43295	SRGP3	SLIT-ROBO Rho GTPase-activating protein 3	52310.8	2.35e-14	HD
22	O43314	VIP2	Inositol hexakisphosphate and diphosphoinositol-pentakisphosphate kinase 2	40187.9	4.39e-10	HD
22	O43318	M3K7	Mitogen-activated protein kinase kinase kinase 7	11057.9	0.00419237	HD
22	O43324	MCA3	Eukaryotic translation elongation factor 1 epsilon-1	26470	7.18e-18	HD
22	O43353	RIPK2	Receptor-interacting serine/threonine-protein kinase 2	6286.04	0.00561811	HD
22	O43390	HNRPR	Heterogeneous nuclear ribonucleoprotein R	131801	7.59e-19	HD
22	O43395	PRPF3	U4/U6 small nuclear ribonucleoprotein Prp3	36501.4	0.00106268	HD
22	O43396	TXNL1	Thioredoxin-like protein 1	29641.6	6.82e-13	HD
22	O43399	TPD54	Tumor protein D54	84980.1	1.13e-15	HD
22	O43414	ERI3	ERI1 exoribonuclease 3	39457.3	2.36e-05	HD
22	O43426	SYNJ1	Synaptojanin-1	20733.8	2.34e-11	HD
22	O43427	FIBP	Acidic fibroblast growth factor intracellular-binding protein	17731.2	0.00611186	HD
22	O43432	IF4G3	Eukaryotic translation initiation factor 4 gamma 3	8574.78	1.38e-10	HD
22	O43447	PPIH	Peptidyl-prolyl cis-trans isomerase H	33776.6	1e-06	HD
22	O43451	MGA	Maltase-glucoamylase, intestinal	460672	1.21e-21	HD
22	O43488	ARK72	Aflatoxin B1 aldehyde reductase member 2	75325.2	1.19e-18	HD
22	O43493	TGON2	Trans-Golgi network integral membrane protein 2	3214.43	0.000272142	HD
22	O43497	CAC1G	Voltage-dependent T-type calcium channel subunit alpha-1G	65048.6	7.41e-10	HD
22	O43504	LTOR5	Ragulator complex protein LAMTOR5	58337.2	2.62e-16	HD
22	O43516	WIPF1	WAS/WASL-interacting protein family member 1	408735	1.61e-19	HD
22	O43525	KCNQ3	Potassium voltage-gated channel subfamily KQT member 3	12465109	0.00612851	HD
22	O43566	RGS14	Regulator of G-protein signaling 14	121644	2.18e-12	HD
22	O43567	RNF13	E3 ubiquitin-protein ligase RNF13	16354.5	0.00188626	HD
22	O43572	AKA10	A-kinase anchor protein 10, mitochondrial	11382	0.00579041	HD
22	O43583	DENR	Density-regulated protein	37887.2	2.15e-16	HD
22	O43586	PPIP1	Proline-serine-threonine phosphatase-interacting protein 1	49042.5	7.55e-17	HD
22	O43592	XPOT	Exportin-T	42843.4	1.74e-12	HD
22	O43598	DNPH1	2'-deoxynucleoside 5'-phosphate N-hydrolase 1	28333.8	3.77e-12	HD
22	O43615	TIM44	Mitochondrial import inner membrane translocase subunit TIM44	3423.28	3.22e-06	HD
22	O43617	TPPC3	Trafficking protein particle complex subunit 3	89212.3	6.95e-08	HD
22	O43633	CHM2A	Charged multivesicular body protein 2a	40573.2	1.4e-17	HD
22	O43639	NCK2	Cytoplasmic protein NCK2	12185.9	5.66e-06	HD
22	O43660	PLRG1	Pleiotropic regulator 1	6864.21	5.62e-09	HD
22	O43670	ZN207	BUB3-interacting and GLEBS motif-containing protein ZNF207	47722.2	7.38e-16	HD
22	O43678	NDUA2	NADH dehydrogenase [ubiquinone] 1 alpha subcomplex subunit 2	12880.6	3.02e-08	HD
22	O43681	ASNA	ATPase ASNA1	121467	7.17e-22	HD
22	O43683	BUB1	Mitotic checkpoint serine/threonine-protein kinase BUB1	463914	6.64e-05	HD
22	O43684	BUB3	Mitotic checkpoint protein BUB3	25953.5	9.49e-10	HD
22	O43704	ST1B1	Sulfotransferase family cytosolic 1B member 1	71349.6	7.79e-17	HD
22	O43707	ACTN4	Alpha-actinin-4	727076	2.84e-40	HD
22	O43708	MAAI	Maleylacetoacetate isomerase	1702.4	1.47e-13	HD
22	O43719	HTSF1	HIV Tat-specific factor 1	8522.98	2.27e-15	HD
22	O43741	AAKB2	5'-AMP-activated protein kinase subunit beta-2	36866.1	0.0116709	HD
22	O43747	AP1G1	AP-1 complex subunit gamma-1	44799.4	1.33e-14	HD
22	O43759	SNG1	Synaptogyrin-1	127242	5.99e-07	HD
22	O43760	SNG2	Synaptogyrin-2	69041.3	2.5e-17	HD
22	O43765	SGTA	Small glutamine-rich tetratricopeptide repeat-containing protein alpha	24797.8	7.75e-08	HD
22	O43768	ENSA	Alpha-endosulfine	37457.4	1.32e-09	HD
22	O43772	MCAT	Mitochondrial carnitine/acylcarnitine carrier protein	38108	1.66e-11	HD
22	O43776	SYNC	Asparagine--tRNA ligase, cytoplasmic	48014	3.36e-18	HD
22	O43809	CPSF5	Cleavage and polyadenylation specificity factor subunit 5	26288.2	4.96e-17	HD
22	O43813	LANC1	LanC-like protein 1	58640.8	1.33e-24	HD
22	O43815	STRN	Striatin	46899.7	1.27e-17	HD
22	O43847	NRDC	Nardilysin	10161.2	7.4e-09	HD
22	O43865	SAHH2	Adenosylhomocysteinase 2	258138	2.63e-12	HD
22	O43897	TLL1	Tolloid-like protein 1	78113.6	4.82e-22	HD
22	O43914	TYOBP	TYRO protein tyrosine kinase-binding protein	54280.9	9.19e-14	HD
22	O43920	NDUS5	NADH dehydrogenase [ubiquinone] iron-sulfur protein 5	9024.93	1.51e-07	HD
22	O43924	PDE6D	Retinal rod rhodopsin-sensitive cGMP 3',5'-cyclic phosphodiesterase subunit delta	30872.5	8.83e-07	HD
22	O43929	ORC4	Origin recognition complex subunit 4	1391.41	0.00596944	HD
22	O60216	RAD21	Double-strand-break repair protein rad21 homolog	45561.9	1.57e-11	HD
22	O60231	DHX16	Putative pre-mRNA-splicing factor ATP-dependent RNA helicase DHX16	7546.63	7.66e-05	HD
22	O60234	GMFG	Glia maturation factor gamma	945216	1.31e-27	HD
22	O60244	MED14	Mediator of RNA polymerase II transcription subunit 14	3007.17	0.00476329	HD
22	O60256	KPRB	Phosphoribosyl pyrophosphate synthase-associated protein 2	28008.9	1.11e-12	HD
22	O60262	GBG7	Guanine nucleotide-binding protein G(I)/G(S)/G(O) subunit gamma-7	29340.4	1.45e-12	HD
22	O60264	SMCA5	SWI/SNF-related matrix-associated actin-dependent regulator of chromatin subfamily A member 5	22012.2	1.52e-12	HD
22	O60268	K0513	Uncharacterized protein KIAA0513	12046.1	2.55e-13	HD
22	O60271	JIP4	C-Jun-amino-terminal kinase-interacting protein 4	5058.11	1.07e-07	HD
22	O60306	AQR	Intron-binding protein aquarius	3387.15	2.17e-06	HD
22	O60307	MAST3	Microtubule-associated serine/threonine-protein kinase 3	26449.7	3.42e-15	HD
22	O60313	OPA1	Dynamin-like 120 kDa protein, mitochondrial	11213.2	5.05e-06	HD
22	O60333	KIF1B	Kinesin-like protein KIF1B	14947	1.66e-08	HD
22	O60341	KDM1A	Lysine-specific histone demethylase 1A	6913.03	7.2e-13	HD
22	O60347	TBC12	TBC1 domain family member 12	79419192	5.14e-05	HD
22	O60437	PEPL	Periplakin	68109.2	3.92e-08	HD
22	O60449	LY75	Lymphocyte antigen 75	8618.97	0.00026951	HD
22	O60462	NRP2	Neuropilin-2	19521228	7.62e-07	HD
22	O60486	PLXC1	Plexin-C1	9563.14	1.47e-13	HD
22	O60488	ACSL4	Long-chain-fatty-acid--CoA ligase 4	19247.2	2.58e-13	HD
22	O60493	SNX3	Sorting nexin-3	262656	5e-23	HD
22	O60502	OGA	Protein O-GlcNAcase	48281.2	1.64e-12	HD
22	O60506	HNRPQ	Heterogeneous nuclear ribonucleoprotein Q	395687	4.69e-22	HD
22	O60508	PRP17	Pre-mRNA-processing factor 17	8965.68	1.87e-05	HD
22	O60518	RNBP6	Ran-binding protein 6	82465.6	4.22e-10	HD
22	O60547	GMDS	GDP-mannose 4,6 dehydratase	13586.4	8.43e-07	HD
22	O60603	TLR2	Toll-like receptor 2	99148.1	2.04e-13	HD
22	O60609	GFRA3	GDNF family receptor alpha-3	1.28017e+06	0.0100686	HD
22	O60610	DIAP1	Protein diaphanous homolog 1	109231	2.55e-20	HD
22	O60613	SEP15	15 kDa selenoprotein	26765.5	9.36e-08	HD
22	O60636	TSN2	Tetraspanin-2	6706.3	0.000140517	HD
22	O60645	EXOC3	Exocyst complex component 3	9066.95	2.54e-06	HD
22	O60664	PLIN3	Perilipin-3	205370	1.31e-24	HD
22	O60674	JAK2	Tyrosine-protein kinase JAK2	3154.88	0.000907409	HD
22	O60684	IMA7	Importin subunit alpha-7	60996.4	2.48e-07	HD
22	O60701	UGDH	UDP-glucose 6-dehydrogenase	4656.79	1.71e-06	HD
22	O60739	EIF1B	Eukaryotic translation initiation factor 1b	7261.81	1.38e-11	HD
22	O60749	SNX2	Sorting nexin-2	42322.1	7.37e-15	HD
22	O60762	DPM1	Dolichol-phosphate mannosyltransferase subunit 1	58447.4	1.2e-08	HD
22	O60763	USO1	General vesicular transport factor p115	90871	5.84e-14	HD
22	O60784	TOM1	Target of Myb protein 1	146458	2.85e-18	HD
22	O60814	H2B1K	Histone H2B type 1-K	22354004	8.9e-46	HD
22	O60825	F262	6-phosphofructo-2-kinase/fructose-2,6-bisphosphatase 2	51151.6	3.38e-15	HD
22	O60826	CCD22	Coiled-coil domain-containing protein 22	22621.9	3.04e-12	HD
22	O60831	PRAF2	PRA1 family protein 2	22837.3	7.54e-08	HD
22	O60832	DKC1	H/ACA ribonucleoprotein complex subunit 4	22138.2	1.86e-20	HD
22	O60841	IF2P	Eukaryotic translation initiation factor 5B	10104.4	1.1e-18	HD
22	O60861	GAS7	Growth arrest-specific protein 7	6857.76	2.21e-08	HD
22	O60869	EDF1	Endothelial differentiation-related factor 1	55250.1	1.29e-21	HD
22	O60870	KIN17	DNA/RNA-binding protein KIN17	3.28486e+06	3.66e-08	HD
22	O60879	DIAP2	Protein diaphanous homolog 2	55017.7	9.14e-08	HD
22	O60884	DNJA2	DnaJ homolog subfamily A member 2	59522.9	1.03e-09	HD
22	O60885	BRD4	Bromodomain-containing protein 4	9452.52	5.12e-10	HD
22	O60888	CUTA	Protein CutA	69785.8	5.01e-09	HD
22	O60925	PFD1	Prefoldin subunit 1	19541.1	1.99e-07	HD
22	O60927	PP1RB	Protein phosphatase 1 regulatory subunit 11	316.176	1.85e-05	HD
22	O75015	FCG3B	Low affinity immunoglobulin gamma Fc region receptor III-B	51962	5.01e-32	HD
22	O75022	LIRB3	Leukocyte immunoglobulin-like receptor subfamily B member 3	2918.57	4.72e-14	HD
22	O75027	ABCB7	ATP-binding cassette sub-family B member 7, mitochondrial	9346.46	0.000403385	HD
22	O75037	KI21B	Kinesin-like protein KIF21B	9123.05	0.00249383	HD
22	O75044	SRGP2	SLIT-ROBO Rho GTPase-activating protein 2	31287.6	6.49e-07	HD
22	O75064	DEN4B	DENN domain-containing protein 4B	21136.1	1.87e-10	HD
22	O75083	WDR1	WD repeat-containing protein 1	1.49664e+06	2.81e-34	HD
22	O75110	ATP9A	Probable phospholipid-transporting ATPase IIA	9765.71	9.32e-06	HD
22	O75113	N4BP1	NEDD4-binding protein 1	10635.5	5.49e-09	HD
22	O75116	ROCK2	Rho-associated protein kinase 2	15764	5.58e-05	HD
22	O75131	CPNE3	Copine-3	1.03406e+06	4.06e-29	HD
22	O75147	OBSL1	Obscurin-like protein 1	461209	0.00288082	HD
22	O75150	BRE1B	E3 ubiquitin-protein ligase BRE1B	18414	0.00584539	HD
22	O75165	DJC13	DnaJ homolog subfamily C member 13	174124	2.1e-19	HD
22	O75175	CNOT3	CCR4-NOT transcription complex subunit 3	5428.25	0.000128706	HD
22	O75190	DNJB6	DnaJ homolog subfamily B member 6	12007.3	9.66e-07	HD
22	O75197	LRP5	Low-density lipoprotein receptor-related protein 5	2.13381e+06	9.48e-24	HD
22	O75223	GGCT	Gamma-glutamylcyclotransferase	57107.8	9.19e-13	HD
22	O75251	NDUS7	NADH dehydrogenase [ubiquinone] iron-sulfur protein 7, mitochondrial	21774.1	1.7e-07	HD
22	O75306	NDUS2	NADH dehydrogenase [ubiquinone] iron-sulfur protein 2, mitochondrial	41421.1	9.82e-08	HD
22	O75323	NIPS2	Protein NipSnap homolog 2	42124.7	3.71e-07	HD
22	O75340	PDCD6	Programmed cell death protein 6	129081	3.65e-19	HD
22	O75347	TBCA	Tubulin-specific chaperone A	112890	4.04e-24	HD
22	O75348	VATG1	V-type proton ATPase subunit G 1	47312.9	7.76e-17	HD
22	O75351	VPS4B	Vacuolar protein sorting-associated protein 4B	68283.6	9.47e-18	HD
22	O75352	MPU1	Mannose-P-dolichol utilization defect 1 protein	99750.3	6.2e-08	HD
22	O75367	H2AY	Core histone macro-H2A.1	3.19767e+06	3.36e-32	HD
22	O75368	SH3L1	SH3 domain-binding glutamic acid-rich-like protein	397087	3.87e-24	HD
22	O75369	FLNB	Filamin-B	799484	5.24e-13	HD
22	O75381	PEX14	Peroxisomal membrane protein PEX14	5380.58	0.000345516	HD
22	O75390	CISY	Citrate synthase, mitochondrial	413949	7.01e-26	HD
22	O75396	SC22B	Vesicle-trafficking protein SEC22b	73660.8	2.29e-15	HD
22	O75400	PR40A	Pre-mRNA-processing factor 40 homolog A	30296.1	4.06e-07	HD
22	O75410	TACC1	Transforming acidic coiled-coil-containing protein 1	8647.29	0.00612851	HD
22	O75427	LRCH4	Leucine-rich repeat and calponin homology domain-containing protein 4	68561.6	6.55e-20	HD
22	O75431	MTX2	Metaxin-2	6901.39	3.48e-11	HD
22	O75436	VP26A	Vacuolar protein sorting-associated protein 26A	155326	4.08e-16	HD
22	O75438	NDUB1	NADH dehydrogenase [ubiquinone] 1 beta subcomplex subunit 1	2975.21	0.000949901	HD
22	O75439	MPPB	Mitochondrial-processing peptidase subunit beta	2589.08	0.000481597	HD
22	O75475	PSIP1	PC4 and SFRS1-interacting protein	14161.1	1.93e-11	HD
22	O75477	ERLN1	Erlin-1	33801.6	5.34e-21	HD
22	O75489	NDUS3	NADH dehydrogenase [ubiquinone] iron-sulfur protein 3, mitochondrial	23803.3	2.27e-14	HD
22	O75493	CAH11	Carbonic anhydrase-related protein 11	1.40598e+06	0.012289	HD
22	O75494	SRS10	Serine/arginine-rich splicing factor 10	35943.2	6e-15	HD
22	O75530	EED	Polycomb protein EED	3209.38	3.24e-05	HD
22	O75531	BAF	Barrier-to-autointegration factor	73400.3	3.76e-22	HD
22	O75533	SF3B1	Splicing factor 3B subunit 1	31305.4	4.18e-13	HD
22	O75534	CSDE1	Cold shock domain-containing protein E1	11496.9	2.42e-07	HD
22	O75558	STX11	Syntaxin-11	35180.6	3.5e-11	HD
22	O75563	SKAP2	Src kinase-associated phosphoprotein 2	256990	1.35e-20	HD
22	O75582	KS6A5	Ribosomal protein S6 kinase alpha-5	19940.9	6.13e-05	HD
22	O75592	MYCB2	E3 ubiquitin-protein ligase MYCBP2	15838.5	5.19e-05	HD
22	O75594	PGRP1	Peptidoglycan recognition protein 1	2.60525e+06	5.57e-41	HD
22	O75608	LYPA1	Acyl-protein thioesterase 1	268521	6.1e-23	HD
22	O75629	CREG1	Protein CREG1	132001	2.16e-22	HD
22	O75643	U520	U5 small nuclear ribonucleoprotein 200 kDa helicase	38249.8	1.01e-16	HD
22	O75663	TIPRL	TIP41-like protein	65161.9	8.06e-17	HD
22	O75688	PPM1B	Protein phosphatase 1B	62446.8	6.41e-17	HD
22	O75689	ADAP1	Arf-GAP with dual PH domain-containing protein 1	16635.5	7.5e-13	HD
22	O75694	NU155	Nuclear pore complex protein Nup155	45299.4	6.28e-12	HD
22	O75695	XRP2	Protein XRP2	383376	1.01e-18	HD
22	O75746	CMC1	Calcium-binding mitochondrial carrier protein Aralar1	6110.95	3.23e-11	HD
22	O75787	RENR	Renin receptor	31542.6	3.25e-08	HD
22	O75792	RNH2A	Ribonuclease H2 subunit A	21784	7.58e-12	HD
22	O75794	CD123	Cell division cycle protein 123 homolog	2478.62	0.00581354	HD
22	O75821	EIF3G	Eukaryotic translation initiation factor 3 subunit G	21433.2	5.78e-12	HD
22	O75822	EIF3J	Eukaryotic translation initiation factor 3 subunit J	18530.1	3.97e-09	HD
22	O75832	PSD10	26S proteasome non-ATPase regulatory subunit 10	19761	1.96e-14	HD
22	O75843	AP1G2	AP-1 complex subunit gamma-like 2	23955.4	1.68e-14	HD
22	O75844	FACE1	CAAX prenyl protease 1 homolog	22184.7	2.17e-08	HD
22	O75871	CEAM4	Carcinoembryonic antigen-related cell adhesion molecule 4	23422.9	0.000199678	HD
22	O75874	IDHC	Isocitrate dehydrogenase [NADP] cytoplasmic	345405	2.8e-22	HD
22	O75884	RBBP9	Putative hydrolase RBBP9	57737.9	5.89e-14	HD
22	O75886	STAM2	Signal transducing adapter molecule 2	25435	3.11e-05	HD
22	O75915	PRAF3	PRA1 family protein 3	279382	5.2e-21	HD
22	O75923	DYSF	Dysferlin	654455	3.79e-31	HD
22	O75935	DCTN3	Dynactin subunit 3	77247.5	5.89e-11	HD
22	O75937	DNJC8	DnaJ homolog subfamily C member 8	60029.5	1.18e-11	HD
22	O75947	ATP5H	ATP synthase subunit d, mitochondrial	41819.6	5.93e-16	HD
22	O75955	FLOT1	Flotillin-1	184830	5.02e-26	HD
22	O75964	ATP5L	ATP synthase subunit g, mitochondrial	35419.4	2.86e-13	HD
22	O75995	SASH3	SAM and SH3 domain-containing protein 3	56908.1	5.97e-17	HD
22	O76003	GLRX3	Glutaredoxin-3	17830.7	7.81e-10	HD
22	O76021	RL1D1	Ribosomal L1 domain-containing protein 1	6183.82	0.000276405	HD
22	O76071	CIAO1	Probable cytosolic iron-sulfur protein assembly protein CIAO1	31969	1.34e-08	HD
22	O76094	SRP72	Signal recognition particle subunit SRP72	8607.02	4.97e-21	HD
22	O76096	CYTF	Cystatin-F	6874.45	9.69e-17	HD
22	O94759	TRPM2	Transient receptor potential cation channel subfamily M member 2	884.919	0.00016797	HD
22	O94768	ST17B	Serine/threonine-protein kinase 17B	17611.1	2e-12	HD
22	O94776	MTA2	Metastasis-associated protein MTA2	47135.5	5.36e-16	HD
22	O94804	STK10	Serine/threonine-protein kinase 10	200334	5.28e-18	HD
22	O94806	KPCD3	Serine/threonine-protein kinase D3	1749.99	0.000114027	HD
22	O94819	KBTBB	Kelch repeat and BTB domain-containing protein 11	99576.6	3.1e-19	HD
22	O94826	TOM70	Mitochondrial import receptor subunit TOM70	20146.7	2.69e-14	HD
22	O94855	SC24D	Protein transport protein Sec24D	5829.64	1.7e-07	HD
22	O94874	UFL1	E3 UFM1-protein ligase 1	25717.3	1.77e-11	HD
22	O94886	CSCL1	CSC1-like protein 1	87946.1	1.2e-12	HD
22	O94887	FARP2	FERM, RhoGEF and pleckstrin domain-containing protein 2	35859.8	0.00202609	HD
22	O94888	UBXN7	UBX domain-containing protein 7	10122.9	0.0040237	HD
22	O94903	PROSC	Proline synthase co-transcribed bacterial homolog protein	128575	5.88e-12	HD
22	O94905	ERLN2	Erlin-2	53114.3	2.94e-13	HD
22	O94906	PRP6	Pre-mRNA-processing factor 6	16916.2	3.44e-10	HD
22	O94915	FRYL	Protein furry homolog-like	17798.1	1.1e-05	HD
22	O94921	CDK14	Cyclin-dependent kinase 14	10351.8	0.00140843	HD
22	O94972	TRI37	E3 ubiquitin-protein ligase TRIM37	112178	3.88e-22	HD
22	O94973	AP2A2	AP-2 complex subunit alpha-2	51116.3	7.41e-16	HD
22	O94979	SC31A	Protein transport protein Sec31A	72468.2	4.28e-17	HD
22	O94985	CSTN1	Calsyntenin-1	42071.7	2.76e-09	HD
22	O95071	UBR5	E3 ubiquitin-protein ligase UBR5	30039290	0.0177042	HD
22	O95104	SFR15	Splicing factor, arginine/serine-rich 15	25806.2	1.66e-09	HD
22	O95140	MFN2	Mitofusin-2	4710.96	2.44e-05	HD
22	O95155	UBE4B	Ubiquitin conjugation factor E4 B	35847.5	0.00054458	HD
22	O95159	ZFPL1	Zinc finger protein-like 1	19921.2	0.000170602	HD
22	O95164	UBL3	Ubiquitin-like protein 3	9723.5	0.000288408	HD
22	O95166	GBRAP	Gamma-aminobutyric acid receptor-associated protein	28991.6	7.59e-11	HD
22	O95168	NDUB4	NADH dehydrogenase [ubiquinone] 1 beta subcomplex subunit 4	47291.7	2.19e-11	HD
22	O95169	NDUB8	NADH dehydrogenase [ubiquinone] 1 beta subcomplex subunit 8, mitochondrial	8717.57	1.71e-05	HD
22	O95182	NDUA7	NADH dehydrogenase [ubiquinone] 1 alpha subcomplex subunit 7	5885.25	4.75e-05	HD
22	O95197	RTN3	Reticulon-3	122983	1.08e-26	HD
22	O95198	KLHL2	Kelch-like protein 2	2627.09	0.00078236	HD
22	O95202	LETM1	LETM1 and EF-hand domain-containing protein 1, mitochondrial	8133.11	7.32e-12	HD
22	O95210	STBD1	Starch-binding domain-containing protein 1	53746.9	1.47e-13	HD
22	O95218	ZRAB2	Zinc finger Ran-binding domain-containing protein 2	21941.5	9.62e-07	HD
22	O95219	SNX4	Sorting nexin-4	2600.83	5.49e-06	HD
22	O95229	ZWINT	ZW10 interactor	1.01958e+06	0.00779064	HD
22	O95232	LC7L3	Luc7-like protein 3	11455.2	3.03e-10	HD
22	O95243	MBD4	Methyl-CpG-binding domain protein 4	542.737	2.96e-05	HD
22	O95248	MTMR5	Myotubularin-related protein 5	12932.4	9.78e-09	HD
22	O95251	KAT7	Histone acetyltransferase KAT7	2613.74	0.00587894	HD
22	O95255	MRP6	Multidrug resistance-associated protein 6	94548.6	0.00611213	HD
22	O95260	ATE1	Arginyl-tRNA--protein transferase 1	16792.6	0.000220803	HD
22	O95273	CCDB1	Cyclin-D1-binding protein 1	4083.12	0.00024375	HD
22	O95292	VAPB	Vesicle-associated membrane protein-associated protein B/C	20077.6	1.71e-07	HD
22	O95295	SNAPN	SNARE-associated protein Snapin	52526	2.62e-09	HD
22	O95299	NDUAA	NADH dehydrogenase [ubiquinone] 1 alpha subcomplex subunit 10, mitochondrial	12385.5	1.97e-15	HD
22	O95319	CELF2	CUGBP Elav-like family member 2	34350.8	4.06e-17	HD
22	O95336	6PGL	6-phosphogluconolactonase	479262	2.88e-21	HD
22	O95347	SMC2	Structural maintenance of chromosomes protein 2	6261.63	4.04e-08	HD
22	O95352	ATG7	Ubiquitin-like modifier-activating enzyme ATG7	204451	1.61e-19	HD
22	O95372	LYPA2	Acyl-protein thioesterase 2	76236	1.29e-18	HD
22	O95373	IPO7	Importin-7	7201.31	3.65e-14	HD
22	O95379	TFIP8	Tumor necrosis factor alpha-induced protein 8	410245	6.72e-23	HD
22	O95394	AGM1	Phosphoacetylglucosamine mutase	9977.29	1.12e-06	HD
22	O95400	CD2B2	CD2 antigen cytoplasmic tail-binding protein 2	18227.4	4.2e-07	HD
22	O95415	BRI3	Brain protein I3	36916.4	2.33e-12	HD
22	O95425	SVIL	Supervillin	28269.7	1.75e-11	HD
22	O95433	AHSA1	Activator of 90 kDa heat shock protein ATPase homolog 1	24225.1	1.34e-12	HD
22	O95466	FMNL1	Formin-like protein 1	359414	2.83e-26	HD
22	O95470	SGPL1	Sphingosine-1-phosphate lyase 1	9658.59	0.000160293	HD
22	O95479	G6PE	GDH/6PGL endoplasmic bifunctional protein	86430.2	1.22e-22	HD
22	O95486	SC24A	Protein transport protein Sec24A	12339.4	1.92e-07	HD
22	O95487	SC24B	Protein transport protein Sec24B	18058.7	6.67e-10	HD
22	O95497	VNN1	Pantetheinase	175139	9.8e-15	HD
22	O95498	VNN2	Vascular non-inflammatory molecule 2	231630	3.73e-41	HD
22	O95544	NADK	NAD kinase	103322	3.08e-19	HD
22	O95563	MPC2	Mitochondrial pyruvate carrier 2	9355.9	8.6e-06	HD
22	O95571	ETHE1	Persulfide dioxygenase ETHE1, mitochondrial	334942	6.14e-15	HD
22	O95573	ACSL3	Long-chain-fatty-acid--CoA ligase 3	43995.7	1.71e-14	HD
22	O95630	STABP	STAM-binding protein	14079.8	1.14e-05	HD
22	O95671	ASML	N-acetylserotonin O-methyltransferase-like protein	15958.3	8.53e-17	HD
22	O95674	CDS2	Phosphatidate cytidylyltransferase 2	10877.3	8.68e-11	HD
22	O95685	PPR3D	Protein phosphatase 1 regulatory subunit 3D	25105.4	6.99e-17	HD
22	O95696	BRD1	Bromodomain-containing protein 1	3661.48	0.00403529	HD
22	O95716	RAB3D	Ras-related protein Rab-3D	447630	1.45e-17	HD
22	O95721	SNP29	Synaptosomal-associated protein 29	16785.7	6.95e-08	HD
22	O95747	OXSR1	Serine/threonine-protein kinase OSR1	253500	1.31e-16	HD
22	O95749	GGPPS	Geranylgeranyl pyrophosphate synthase	16110.5	0.000234185	HD
22	O95757	HS74L	Heat shock 70 kDa protein 4L	45997.1	2.33e-15	HD
22	O95758	PTBP3	Polypyrimidine tract-binding protein 3	55310.2	1.12e-16	HD
22	O95759	TBCD8	TBC1 domain family member 8	856.341	0.000114761	HD
22	O95777	LSM8	U6 snRNA-associated Sm-like protein LSm8	83559.3	6.15e-14	HD
22	O95782	AP2A1	AP-2 complex subunit alpha-1	193818	5.61e-21	HD
22	O95786	DDX58	Probable ATP-dependent RNA helicase DDX58	22186.1	1.09e-06	HD
22	O95793	STAU1	Double-stranded RNA-binding protein Staufen homolog 1	9647.14	9.26e-05	HD
22	O95807	TM50A	Transmembrane protein 50A	10943.9	0.00127607	HD
22	O95819	M4K4	Mitogen-activated protein kinase kinase kinase kinase 4	18433.1	6.23e-08	HD
22	O95825	QORL1	Quinone oxidoreductase-like protein 1	13633	3.08e-11	HD
22	O95831	AIFM1	Apoptosis-inducing factor 1, mitochondrial	19606.9	2.76e-14	HD
22	O95834	EMAL2	Echinoderm microtubule-associated protein-like 2	39025.1	1.34e-16	HD
22	O95837	GNA14	Guanine nucleotide-binding protein subunit alpha-14	1	0.000106656	HD
22	O95847	UCP4	Mitochondrial uncoupling protein 4	19479.3	2.09e-07	HD
22	O95861	BPNT1	3'(2'),5'-bisphosphate nucleotidase 1	42502.2	6.73e-11	HD
22	O95865	DDAH2	N(G),N(G)-dimethylarginine dimethylaminohydrolase 2	26045.6	1.27e-10	HD
22	O95870	ABHGA	Protein ABHD16A	23245	5.24e-06	HD
22	O95881	TXD12	Thioredoxin domain-containing protein 12	85475.4	4.11e-17	HD
22	O95926	SYF2	Pre-mRNA-splicing factor SYF2	21295.7	8.86e-05	HD
22	O95976	IGSF6	Immunoglobulin superfamily member 6	12215.5	2.06e-11	HD
22	O95977	S1PR4	Sphingosine 1-phosphate receptor 4	10582.5	1.72e-05	HD
22	O95989	NUDT3	Diphosphoinositol polyphosphate phosphohydrolase 1	32798.8	8.44e-20	HD
22	O95999	BCL10	B-cell lymphoma/leukemia 10	11866.5	0.000181842	HD
22	O96000	NDUBA	NADH dehydrogenase [ubiquinone] 1 beta subcomplex subunit 10	26767.3	4.96e-08	HD
22	O96005	CLPT1	Cleft lip and palate transmembrane protein 1	22011.5	5.66e-05	HD
22	O96006	ZBED1	Zinc finger BED domain-containing protein 1	17808.9	2.97e-05	HD
22	O96011	PX11B	Peroxisomal membrane protein 11B	23736	1.51e-07	HD
22	O96019	ACL6A	Actin-like protein 6A	39532.9	3.67e-20	HD
22	P00156	CYB	Cytochrome b	7089.97	1.24e-07	HD
22	P00338	LDHA	L-lactate dehydrogenase A chain	7.64507e+06	1.98e-30	HD
22	P00367	DHE3	Glutamate dehydrogenase 1, mitochondrial	27844.9	2.25e-19	HD
22	P00387	NB5R3	NADH-cytochrome b5 reductase 3	144377	2.07e-25	HD
22	P00390	GSHR	Glutathione reductase, mitochondrial	480574	2.66e-21	HD
22	P00403	COX2	Cytochrome c oxidase subunit 2	249207	5.05e-15	HD
22	P00441	SODC	Superoxide dismutase [Cu-Zn]	44963.2	3.23e-13	HD
22	P00450	CERU	Ceruloplasmin	16078.7	6.99e-25	HD
22	P00480	OTC	Ornithine carbamoyltransferase, mitochondrial	9115.91	3.47e-05	HD
22	P00491	PNPH	Purine nucleoside phosphorylase	484829	6.65e-34	HD
22	P00492	HPRT	Hypoxanthine-guanine phosphoribosyltransferase	238559	6.02e-17	HD
22	P00505	AATM	Aspartate aminotransferase, mitochondrial	64399.4	1.84e-18	HD
22	P00558	PGK1	Phosphoglycerate kinase 1	2.18401e+06	1.78e-35	HD
22	P00738	HPT	Haptoglobin	1.27208e+06	4.77e-31	HD
22	P00746	CFAD	Complement factor D	7911.25	4.32e-12	HD
22	P00749	UROK	Urokinase-type plasminogen activator	11608.6	3.79e-10	HD
22	P00813	ADA	Adenosine deaminase	40738.2	1.52e-08	HD
22	P00846	ATP6	ATP synthase subunit a	58919.9	6.06e-11	HD
22	P00918	CAH2	Carbonic anhydrase 2	50883.1	4.81e-12	HD
22	P01008	ANT3	Antithrombin-III	12850.4	1.33e-19	HD
22	P01009	A1AT	Alpha-1-antitrypsin	747625	1.07e-34	HD
22	P01011	AACT	Alpha-1-antichymotrypsin	113705	4.1e-33	HD
22	P01023	A2MG	Alpha-2-macroglobulin	96379.8	5.33e-31	HD
22	P01024	CO3	Complement C3	27522.7	2.76e-31	HD
22	P01033	TIMP1	Metalloproteinase inhibitor 1	137385	7.91e-22	HD
22	P01040	CYTA	Cystatin-A	7869.31	0.00122173	HD
22	P01042	KNG1	Kininogen-1	1.47714e+06	8.91e-14	HD
22	P01111	RASN	GTPase NRas	16652.4	0.000752354	HD
22	P01116	RASK	GTPase KRas	145181	2.89e-14	HD
22	P01137	TGFB1	Transforming growth factor beta-1	47289	6.39e-10	HD
22	P01764	HV303	Ig heavy chain V-III region 23	1459.64	7.47e-27	HD
22	P01765	HV304	Ig heavy chain V-III region TIL	497.072	1.64e-22	HD
22	P01766	HV305	Ig heavy chain V-III region BRO	19447.5	3.33e-28	HD
22	P01834	IGKC	Ig kappa chain C region	49701.8	1.54e-40	HD
22	P01857	IGHG1	Ig gamma-1 chain C region	216466	2.79e-39	HD
22	P01859	IGHG2	Ig gamma-2 chain C region	77917.5	2.44e-39	HD
22	P01860	IGHG3	Ig gamma-3 chain C region	278202	4.36e-31	HD
22	P01861	IGHG4	Ig gamma-4 chain C region	10630.6	1.18e-22	HD
22	P01871	IGHM	Ig mu chain C region	6443.8	2.43e-39	HD
22	P01876	IGHA1	Ig alpha-1 chain C region	22715.8	1.75e-41	HD
22	P01892	1A02	HLA class I histocompatibility antigen, A-2 alpha chain	21075.8	1.07e-17	HD
22	P02533	K1C14	Keratin, type I cytoskeletal 14	85184	1.35e-25	HD
22	P02647	APOA1	Apolipoprotein A-I	121053	8.3e-38	HD
22	P02679	FIBG	Fibrinogen gamma chain	8350	2.63e-38	HD
22	P02686	MBP	Myelin basic protein	1025.52	1.2e-11	HD
22	P02749	APOH	Beta-2-glycoprotein 1	14709.9	4.25e-22	HD
22	P02750	A2GL	Leucine-rich alpha-2-glycoprotein	105204	9.07e-21	HD
22	P02763	A1AG1	Alpha-1-acid glycoprotein 1	598193	2.54e-35	HD
22	P02765	FETUA	Alpha-2-HS-glycoprotein	7360.83	1.15e-17	HD
22	P02766	TTHY	Transthyretin	38852.4	3.83e-22	HD
22	P02768	ALBU	Serum albumin	2226713	6.85e-48	HD
22	P02774	VTDB	Vitamin D-binding protein	4467.82	2.58e-29	HD
22	P02787	TRFE	Serotransferrin	97676.4	6.13e-34	HD
22	P02788	TRFL	Lactotransferrin	43163088	6.85e-48	HD
22	P02790	HEMO	Hemopexin	2109.05	8.04e-25	HD
22	P02792	FRIL	Ferritin light chain	148351	1.67e-18	HD
22	P02794	FRIH	Ferritin heavy chain	16599.6	5.5e-20	HD
22	P03886	NU1M	NADH-ubiquinone oxidoreductase chain 1	67574.2	0.000116491	HD
22	P03891	NU2M	NADH-ubiquinone oxidoreductase chain 2	4056.87	3.07e-07	HD
22	P03928	ATP8	ATP synthase protein 8	4667.12	1.86e-07	HD
22	P03973	SLPI	Antileukoproteinase	84081.6	8.2e-14	HD
22	P04004	VTNC	Vitronectin	34444.1	2.73e-30	HD
22	P04040	CATA	Catalase	2561911	8.26e-32	HD
22	P04049	RAF1	RAF proto-oncogene serine/threonine-protein kinase	37955.8	1e-05	HD
22	P04062	GLCM	Glucosylceramidase	37381	4.54e-09	HD
22	P04066	FUCO	Tissue alpha-L-fucosidase	139942	9.16e-17	HD
22	P04075	ALDOA	Fructose-bisphosphate aldolase A	3.61382e+06	5.66e-39	HD
22	P04080	CYTB	Cystatin-B	73792.9	3.85e-23	HD
22	P04083	ANXA1	Annexin A1	10475039	2.73e-41	HD
22	P04114	APOB	Apolipoprotein B-100	64943.4	2.25e-20	HD
22	P04179	SODM	Superoxide dismutase [Mn], mitochondrial	142385	3.04e-28	HD
22	P04181	OAT	Ornithine aminotransferase, mitochondrial	5204.15	4.78e-12	HD
22	P04196	HRG	Histidine-rich glycoprotein	11452.7	3.92e-11	HD
22	P04198	MYCN	N-myc proto-oncogene protein	145677	9.89e-11	HD
22	P04217	A1BG	Alpha-1B-glycoprotein	26199.7	2.58e-19	HD
22	P04233	HG2A	HLA class II histocompatibility antigen gamma chain	3567.88	5.23e-09	HD
22	P04264	K2C1	Keratin, type II cytoskeletal 1	959956	3.59e-36	HD
22	P04350	TBB4A	Tubulin beta-4A chain	145201	1.94e-28	HD
22	P04406	G3P	Glyceraldehyde-3-phosphate dehydrogenase	13106247	2.94e-38	HD
22	P04424	ARLY	Argininosuccinate lyase	42481.6	6.86e-12	HD
22	P04433	KV309	Ig kappa chain V-III region VG (Fragment)	9095.72	2.89e-28	HD
22	P04632	CPNS1	Calpain small subunit 1	306888	1.34e-30	HD
22	P04839	CY24B	Cytochrome b-245 heavy chain	299651	1.14e-30	HD
22	P04843	RPN1	Dolichyl-diphosphooligosaccharide--protein glycosyltransferase subunit 1	214086	2.72e-27	HD
22	P04844	RPN2	Dolichyl-diphosphooligosaccharide--protein glycosyltransferase subunit 2	55628	1.35e-28	HD
22	P04899	GNAI2	Guanine nucleotide-binding protein G(i) subunit alpha-2	1.93856e+06	1.24e-33	HD
22	P04908	H2A1B	Histone H2A type 1-B/E	294590	3.92e-29	HD
22	P04920	B3A2	Anion exchange protein 2	6830.16	0.00174282	HD
22	P05023	AT1A1	Sodium/potassium-transporting ATPase subunit alpha-1	53533.7	4.05e-17	HD
22	P05067	A4	Amyloid beta A4 protein	2987.87	2.79e-15	HD
22	P05089	ARGI1	Arginase-1	476667	4.56e-24	HD
22	P05091	ALDH2	Aldehyde dehydrogenase, mitochondrial	91899.2	1.13e-19	HD
22	P05107	ITB2	Integrin beta-2	2953890	1.35e-34	HD
22	P05109	S10A8	Protein S100-A8	28280480	6.85e-48	HD
22	P05114	HMGN1	Non-histone chromosomal protein HMG-14	36803.5	4.75e-15	HD
22	P05141	ADT2	ADP/ATP translocase 2	418434	3.05e-20	HD
22	P05161	ISG15	Ubiquitin-like protein ISG15	4758.2	3.85e-23	HD
22	P05164	PERM	Myeloperoxidase	25752524	6.85e-48	HD
22	P05165	PCCA	Propionyl-CoA carboxylase alpha chain, mitochondrial	44071.4	0.00283314	HD
22	P05186	PPBT	Alkaline phosphatase, tissue-nonspecific isozyme	6267.39	1.13e-21	HD
22	P05198	IF2A	Eukaryotic translation initiation factor 2 subunit 1	84807.5	1.16e-19	HD
22	P05204	HMGN2	Non-histone chromosomal protein HMG-17	76196.2	7.53e-29	HD
22	P05362	ICAM1	Intercellular adhesion molecule 1	11869.3	0.000384274	HD
22	P05386	RLA1	60S acidic ribosomal protein P1	123693	1e-33	HD
22	P05387	RLA2	60S acidic ribosomal protein P2	150399	8.35e-24	HD
22	P05388	RLA0	60S acidic ribosomal protein P0	97528.7	2.17e-18	HD
22	P05455	LA	Lupus La protein	27910.3	9.64e-17	HD
22	P05556	ITB1	Integrin beta-1	6175.2	4.88e-10	HD
22	P05771	KPCB	Protein kinase C beta type	107157	1.52e-16	HD
22	P05976	MYL1	Myosin light chain 1/3, skeletal muscle isoform	188618	1.38e-14	HD
22	P06132	DCUP	Uroporphyrinogen decarboxylase	8401.71	9.32e-09	HD
22	P06280	AGAL	Alpha-galactosidase A	36068.5	4.29e-11	HD
22	P06307	CCKN	Cholecystokinin	40846.2	0.00678424	HD
22	P06396	GELS	Gelsolin	3905054	1.08e-39	HD
22	P06454	PTMA	Prothymosin alpha	18972.8	1.21e-21	HD
22	P06576	ATPB	ATP synthase subunit beta, mitochondrial	553070	2.22e-29	HD
22	P06702	S10A9	Protein S100-A9	9247300	6.85e-48	HD
22	P06703	S10A6	Protein S100-A6	1.70539e+06	2.37e-28	HD
22	P06730	IF4E	Eukaryotic translation initiation factor 4E	24519.4	2.21e-08	HD
22	P06733	ENOA	Alpha-enolase	8564362	4.49e-39	HD
22	P06737	PYGL	Glycogen phosphorylase, liver form	1.34943e+06	4.44e-29	HD
22	P06744	G6PI	Glucose-6-phosphate isomerase	2315173	5.6e-40	HD
22	P06748	NPM	Nucleophosmin	76647.8	7.38e-24	HD
22	P06753	TPM3	Tropomyosin alpha-3 chain	1.28691e+06	6.64e-27	HD
22	P06865	HEXA	Beta-hexosaminidase subunit alpha	196490	2.1e-19	HD
22	P06899	H2B1J	Histone H2B type 1-J	7.58289e+06	8.97e-40	HD
22	P07099	HYEP	Epoxide hydrolase 1	55317.4	5.75e-12	HD
22	P07108	ACBP	Acyl-CoA-binding protein	26176.8	1.13e-26	HD
22	P07195	LDHB	L-lactate dehydrogenase B chain	1.28876e+06	8.73e-27	HD
22	P07199	CENPB	Major centromere autoantigen B	2956.08	0.0029732	HD
22	P07203	GPX1	Glutathione peroxidase 1	23601.4	1.99e-20	HD
22	P07205	PGK2	Phosphoglycerate kinase 2	1.32198e+06	0.00563202	HD
22	P07237	PDIA1	Protein disulfide-isomerase	2.43591e+06	3.91e-43	HD
22	P07305	H10	Histone H1.0	2.10117e+06	4.14e-26	HD
22	P07311	ACYP1	Acylphosphatase-1	12948.8	4.49e-05	HD
22	P07332	FES	Tyrosine-protein kinase Fes/Fps	81679.7	1.81e-16	HD
22	P07339	CATD	Cathepsin D	210973	6.89e-26	HD
22	P07355	ANXA2	Annexin A2	2196.88	1.27e-26	HD
22	P07384	CAN1	Calpain-1 catalytic subunit	771011	2.02e-26	HD
22	P07437	TBB5	Tubulin beta chain	1.29964e+06	4.87e-29	HD
22	P07550	ADRB2	Beta-2 adrenergic receptor	91101.7	0.0329385	HD
22	P07602	SAP	Prosaposin	1.18546e+06	1.7e-28	HD
22	P07686	HEXB	Beta-hexosaminidase subunit beta	100856	1.29e-15	HD
22	P07737	PROF1	Profilin-1	24755106	3.93e-42	HD
22	P07741	APT	Adenine phosphoribosyltransferase	472116	1.27e-25	HD
22	P07814	SYEP	Bifunctional glutamate/proline--tRNA ligase	26697.8	5.56e-20	HD
22	P07858	CATB	Cathepsin B	64717.1	3.83e-21	HD
22	P07864	LDHC	L-lactate dehydrogenase C chain	123376	0.0310804	HD
22	P07900	HS90A	Heat shock protein HSP 90-alpha	365608	5.82e-32	HD
22	P07902	GALT	Galactose-1-phosphate uridylyltransferase	50041	3.84e-12	HD
22	P07910	HNRPC	Heterogeneous nuclear ribonucleoproteins C1/C2	723489	1.63e-20	HD
22	P07919	QCR6	Cytochrome b-c1 complex subunit 6, mitochondrial	25935.8	1.43e-14	HD
22	P07942	LAMB1	Laminin subunit beta-1	11708.2	4.19e-09	HD
22	P07948	LYN	Tyrosine-protein kinase Lyn	135587	1.37e-28	HD
22	P07954	FUMH	Fumarate hydratase, mitochondrial	38338.6	1.76e-18	HD
22	P08047	SP1	Transcription factor Sp1	4078.16	0.000125374	HD
22	P08123	CO1A2	Collagen alpha-2(I) chain	18916.9	2.28e-15	HD
22	P08133	ANXA6	Annexin A6	2291313	2.22e-29	HD
22	P08174	DAF	Complement decay-accelerating factor	31300.1	7.01e-14	HD
22	P08183	MDR1	Multidrug resistance protein 1	39087.8	1.42e-09	HD
22	P08195	4F2	4F2 cell-surface antigen heavy chain	4018.15	1.82e-10	HD
22	P08236	BGLR	Beta-glucuronidase	349897	2.56e-15	HD
22	P08237	PFKAM	ATP-dependent 6-phosphofructokinase, muscle type	73091.4	3.07e-11	HD
22	P08238	HS90B	Heat shock protein HSP 90-beta	1.01724e+06	1.38e-28	HD
22	P08240	SRPRA	Signal recognition particle receptor subunit alpha	13281.6	4.69e-14	HD
22	P08243	ASNS	Asparagine synthetase [glutamine-hydrolyzing]	15332.6	3.11e-08	HD
22	P08246	ELNE	Neutrophil elastase	14268566	3.52e-41	HD
22	P08311	CATG	Cathepsin G	32687364	3.24e-45	HD
22	P08473	NEP	Neprilysin	168508	4.74e-17	HD
22	P08476	INHBA	Inhibin beta A chain	38180	0.00573417	HD
22	P08559	ODPA	Pyruvate dehydrogenase E1 component subunit alpha, somatic form, mitochondrial	36072.7	8.35e-17	HD
22	P08567	PLEK	Pleckstrin	125524	6.44e-28	HD
22	P08571	CD14	Monocyte differentiation antigen CD14	27401.2	1.14e-20	HD
22	P08574	CY1	Cytochrome c1, heme protein, mitochondrial	50004.9	2.44e-14	HD
22	P08575	PTPRC	Receptor-type tyrosine-protein phosphatase C	932939	2.8e-29	HD
22	P08579	RU2B	U2 small nuclear ribonucleoprotein B''	10169.1	2.26e-07	HD
22	P08621	RU17	U1 small nuclear ribonucleoprotein 70 kDa	71706.8	2.01e-13	HD
22	P08631	HCK	Tyrosine-protein kinase HCK	1.17327e+06	6.63e-27	HD
22	P08637	FCG3A	Low affinity immunoglobulin gamma Fc region receptor III-A	593801	2.77e-25	HD
22	P08670	VIME	Vimentin	21834996	2.6e-37	HD
22	P08708	RS17	40S ribosomal protein S17	31548.6	2.44e-17	HD
22	P08754	GNAI3	Guanine nucleotide-binding protein G(k) subunit alpha	80529.7	5.45e-16	HD
22	P08758	ANXA5	Annexin A5	1.30128e+06	1.33e-24	HD
22	P08865	RSSA	40S ribosomal protein SA	131796	2.55e-24	HD
22	P08922	ROS1	Proto-oncogene tyrosine-protein kinase ROS	61025.1	9.49e-06	HD
22	P08962	CD63	CD63 antigen	251148	5.17e-16	HD
22	P09012	SNRPA	U1 small nuclear ribonucleoprotein A	67128.8	3.67e-13	HD
22	P09104	ENOG	Gamma-enolase	83235	9.16e-07	HD
22	P09110	THIK	3-ketoacyl-CoA thiolase, peroxisomal	159829	6.36e-19	HD
22	P09132	SRP19	Signal recognition particle 19 kDa protein	1566.52	0.000192176	HD
22	P09211	GSTP1	Glutathione S-transferase P	2.94757e+06	4.26e-32	HD
22	P09234	RU1C	U1 small nuclear ribonucleoprotein C	26357.5	4.04e-12	HD
22	P09326	CD48	CD48 antigen	20748.3	3.27e-17	HD
22	P09382	LEG1	Galectin-1	177551	1.76e-27	HD
22	P09417	DHPR	Dihydropteridine reductase	37830.8	4.63e-11	HD
22	P09429	HMGB1	High mobility group protein B1	453311	9.85e-36	HD
22	P09467	F16P1	Fructose-1,6-bisphosphatase 1	38968.2	1.31e-14	HD
22	P09488	GSTM1	Glutathione S-transferase Mu 1	114307	1.38e-18	HD
22	P09493	TPM1	Tropomyosin alpha-1 chain	593172	1.41e-25	HD
22	P09496	CLCA	Clathrin light chain A	101530	2.64e-20	HD
22	P09497	CLCB	Clathrin light chain B	28144	4.3e-14	HD
22	P09525	ANXA4	Annexin A4	1.02844e+06	7.77e-27	HD
22	P09543	CN37	2',3'-cyclic-nucleotide 3'-phosphodiesterase	20844.5	2.06e-10	HD
22	P09622	DLDH	Dihydrolipoyl dehydrogenase, mitochondrial	87151	1.83e-16	HD
22	P09651	ROA1	Heterogeneous nuclear ribonucleoprotein A1	61985.4	1.17e-19	HD
22	P09661	RU2A	U2 small nuclear ribonucleoprotein A'	54867.7	2.08e-15	HD
22	P09668	CATH	Pro-cathepsin H	9140.09	4.56e-11	HD
22	P09669	COX6C	Cytochrome c oxidase subunit 6C	26092.3	2.62e-14	HD
22	P09769	FGR	Tyrosine-protein kinase Fgr	557030	8.04e-24	HD
22	P09913	IFIT2	Interferon-induced protein with tetratricopeptide repeats 2	12042.2	4.86e-14	HD
22	P09914	IFIT1	Interferon-induced protein with tetratricopeptide repeats 1	2917.67	5.89e-20	HD
22	P09917	LOX5	Arachidonate 5-lipoxygenase	378334	2.58e-26	HD
22	P09960	LKHA4	Leukotriene A-4 hydrolase	2.15726e+06	3.64e-32	HD
22	P09972	ALDOC	Fructose-bisphosphate aldolase C	418537	3.32e-27	HD
22	P0C0L4	CO4A	Complement C4-A	8875.59	6.39e-19	HD
22	P0C0S5	H2AZ	Histone H2A.Z	1.09555e+06	3.34e-26	HD
22	P0C0S8	H2A1	Histone H2A type 1	118246184	6.85e-48	HD
22	P0C2W1	FBSP1	F-box/SPRY domain-containing protein 1	6252.19	0.00360425	HD
22	P0C7V0	CF217	Putative uncharacterized protein encoded by LINC00271	66190.8	1.67e-09	HD
22	P0C7X5	ZN806	Zinc finger protein 806	5876.57	6.92e-13	HD
22	P0CG05	LAC2	Ig lambda-2 chain C regions	32933.8	8.86e-37	HD
22	P0CG12	CTF8A	Chromosome transmission fidelity protein 8 homolog isoform 2	25972.1	0.000509197	HD
22	P0CG38	POTEI	POTE ankyrin domain family member I	2656478	4.76e-15	HD
22	P0CG39	POTEJ	POTE ankyrin domain family member J	981387	8.53e-24	HD
22	P0DI81	TPC2A	Trafficking protein particle complex subunit 2	6174.13	0.00233421	HD
22	P0DMM9	ST1A3	Sulfotransferase 1A3	184461	1.49e-07	HD
22	P0DMV8	HS71A	Heat shock 70 kDa protein 1A	3517655	6.69e-34	HD
22	P0DN76	U2AF5	Splicing factor U2AF 35 kDa subunit-like protein	401466	4.38e-20	HD
22	P10124	SRGN	Serglycin	146963	9.14e-22	HD
22	P10153	RNAS2	Non-secretory ribonuclease	582454	2.37e-42	HD
22	P10155	RO60	60 kDa SS-A/Ro ribonucleoprotein	96020.9	1.92e-13	HD
22	P10253	LYAG	Lysosomal alpha-glucosidase	13081.9	2.52e-16	HD
22	P10321	1C07	HLA class I histocompatibility antigen, Cw-7 alpha chain	4395.47	3.25e-06	HD
22	P10412	H14	Histone H1.4	15990360	4.24e-36	HD
22	P10515	ODP2	Dihydrolipoyllysine-residue acetyltransferase component of pyruvate dehydrogenase complex, mitochondrial	8504.27	4.81e-05	HD
22	P10523	ARRS	S-arrestin	29997.8	3.22e-05	HD
22	P10599	THIO	Thioredoxin	842969	2.55e-30	HD
22	P10606	COX5B	Cytochrome c oxidase subunit 5B, mitochondrial	25084.6	5.8e-10	HD
22	P10619	PPGB	Lysosomal protective protein	82487.2	8.57e-22	HD
22	P10620	MGST1	Microsomal glutathione S-transferase 1	43711.3	1.25e-18	HD
22	P10644	KAP0	cAMP-dependent protein kinase type I-alpha regulatory subunit	144711	2.13e-20	HD
22	P10768	ESTD	S-formylglutathione hydrolase	128132	1.29e-31	HD
22	P10809	CH60	60 kDa heat shock protein, mitochondrial	263144	2.19e-23	HD
22	P10909	CLUS	Clusterin	11878.8	5.91e-21	HD
22	P10915	HPLN1	Hyaluronan and proteoglycan link protein 1	24348.2	0.00614304	HD
22	P11021	GRP78	78 kDa glucose-regulated protein	640252	9.85e-36	HD
22	P11049	CD37	Leukocyte antigen CD37	50620.7	2.22e-08	HD
22	P11117	PPAL	Lysosomal acid phosphatase	21057.8	0.000267737	HD
22	P11142	HSP7C	Heat shock cognate 71 kDa protein	859434	1.46e-26	HD
22	P11169	GTR3	Solute carrier family 2, facilitated glucose transporter member 3	824819	4.81e-25	HD
22	P11171	41	Protein 4.1	16434.9	0.000188544	HD
22	P11172	UMPS	Uridine 5'-monophosphate synthase	30196.3	7.62e-11	HD
22	P11177	ODPB	Pyruvate dehydrogenase E1 component subunit beta, mitochondrial	53455.5	5.7e-13	HD
22	P11215	ITAM	Integrin alpha-M	4.01801e+06	5.99e-35	HD
22	P11216	PYGB	Glycogen phosphorylase, brain form	46596.8	7.43e-14	HD
22	P11217	PYGM	Glycogen phosphorylase, muscle form	1.44232e+06	2.27e-30	HD
22	P11233	RALA	Ras-related protein Ral-A	20951	1.01e-15	HD
22	P11234	RALB	Ras-related protein Ral-B	62065.3	4.33e-23	HD
22	P11245	ARY2	Arylamine N-acetyltransferase 2	466225	5.33e-06	HD
22	P11274	BCR	Breakpoint cluster region protein	7703.35	0.000259408	HD
22	P11279	LAMP1	Lysosome-associated membrane glycoprotein 1	104860	2.12e-19	HD
22	P11310	ACADM	Medium-chain specific acyl-CoA dehydrogenase, mitochondrial	27714	9.34e-15	HD
22	P11387	TOP1	DNA topoisomerase 1	78467.4	6.05e-13	HD
22	P11413	G6PD	Glucose-6-phosphate 1-dehydrogenase	1.76098e+06	2.19e-33	HD
22	P11586	C1TC	C-1-tetrahydrofolate synthase, cytoplasmic	214041	3.64e-20	HD
22	P11678	PERE	Eosinophil peroxidase	259305	5.57e-41	HD
22	P11717	MPRI	Cation-independent mannose-6-phosphate receptor	44916.9	5.19e-13	HD
22	P11766	ADHX	Alcohol dehydrogenase class-3	34552.8	2.68e-14	HD
22	P11908	PRPS2	Ribose-phosphate pyrophosphokinase 2	24575.6	4.38e-12	HD
22	P11940	PABP1	Polyadenylate-binding protein 1	174549	1.08e-22	HD
22	P12004	PCNA	Proliferating cell nuclear antigen	31854.3	6.06e-26	HD
22	P12081	SYHC	Histidine--tRNA ligase, cytoplasmic	34463.2	8.99e-15	HD
22	P12236	ADT3	ADP/ATP translocase 3	12668.5	1.15e-16	HD
22	P12268	IMDH2	Inosine-5'-monophosphate dehydrogenase 2	250676	3.04e-26	HD
22	P12270	TPR	Nucleoprotein TPR	10412.6	2.56e-14	HD
22	P12318	FCG2A	Low affinity immunoglobulin gamma Fc region receptor II-a	132096	2.2e-14	HD
22	P12429	ANXA3	Annexin A3	15551738	6.26e-37	HD
22	P12694	ODBA	2-oxoisovalerate dehydrogenase subunit alpha, mitochondrial	1900.59	1.87e-10	HD
22	P12724	ECP	Eosinophil cationic protein	8418336	1.91e-31	HD
22	P12814	ACTN1	Alpha-actinin-1	6125571	3.52e-41	HD
22	P12838	DEF4	Neutrophil defensin 4	150635	3.41e-18	HD
22	P12955	PEPD	Xaa-Pro dipeptidase	17928	2.42e-11	HD
22	P12956	XRCC6	X-ray repair cross-complementing protein 6	253548	2.43e-24	HD
22	P12980	LYL1	Protein lyl-1	1.70567e+06	1.66e-22	HD
22	P13010	XRCC5	X-ray repair cross-complementing protein 5	238815	1.7e-23	HD
22	P13073	COX41	Cytochrome c oxidase subunit 4 isoform 1, mitochondrial	193159	7.08e-18	HD
22	P13164	IFM1	Interferon-induced transmembrane protein 1	16744.4	2.02e-26	HD
22	P13284	GILT	Gamma-interferon-inducible lysosomal thiol reductase	3273.62	5.94e-15	HD
22	P13473	LAMP2	Lysosome-associated membrane glycoprotein 2	1.22249e+06	1.26e-19	HD
22	P13489	RINI	Ribonuclease inhibitor	576555	2.15e-40	HD
22	P13498	CY24A	Cytochrome b-245 light chain	351474	1.82e-27	HD
22	P13639	EF2	Elongation factor 2	648338	2.27e-29	HD
22	P13645	K1C10	Keratin, type I cytoskeletal 10	210390	3.48e-32	HD
22	P13647	K2C5	Keratin, type II cytoskeletal 5	37436.2	6.49e-17	HD
22	P13667	PDIA4	Protein disulfide-isomerase A4	63599.7	7.16e-22	HD
22	P13688	CEAM1	Carcinoembryonic antigen-related cell adhesion molecule 1	2.58935e+06	8.89e-26	HD
22	P13693	TCTP	Translationally-controlled tumor protein	45152.8	3.99e-19	HD
22	P13716	HEM2	Delta-aminolevulinic acid dehydratase	84263.9	8.91e-24	HD
22	P13727	PRG2	Bone marrow proteoglycan	5926.28	3.02e-45	HD
22	P13746	1A11	HLA class I histocompatibility antigen, A-11 alpha chain	20830.4	1.57e-15	HD
22	P13747	HLAE	HLA class I histocompatibility antigen, alpha chain E	8716.83	1.88e-13	HD
22	P13796	PLSL	Plastin-2	14683843	4.68e-47	HD
22	P13797	PLST	Plastin-3	2.18466e+06	2.49e-05	HD
22	P13798	ACPH	Acylamino-acid-releasing enzyme	132036	1.44e-17	HD
22	P13804	ETFA	Electron transfer flavoprotein subunit alpha, mitochondrial	91213.5	1.41e-16	HD
22	P13807	GYS1	Glycogen [starch] synthase, muscle	286487	3.56e-22	HD
22	P13861	KAP2	cAMP-dependent protein kinase type II-alpha regulatory subunit	23245.9	6.54e-18	HD
22	P13929	ENOB	Beta-enolase	2.7414e+06	1.27e-38	HD
22	P13984	T2FB	General transcription factor IIF subunit 2	666.663	4.2e-11	HD
22	P13987	CD59	CD59 glycoprotein	207015	1.45e-24	HD
22	P14151	LYAM1	L-selectin	129052	1.82e-15	HD
22	P14174	MIF	Macrophage migration inhibitory factor	3.0054e+06	1.99e-23	HD
22	P14314	GLU2B	Glucosidase 2 subunit beta	208281	1.09e-24	HD
22	P14316	IRF2	Interferon regulatory factor 2	9998.82	0.000221353	HD
22	P14317	HCLS1	Hematopoietic lineage cell-specific protein	353101	3.26e-27	HD
22	P14324	FPPS	Farnesyl pyrophosphate synthase	73572	2.38e-19	HD
22	P14406	CX7A2	Cytochrome c oxidase subunit 7A2, mitochondrial	120003	4.97e-19	HD
22	P14550	AK1A1	Alcohol dehydrogenase [NADP(+)]	121145	6.85e-17	HD
22	P14598	NCF1	Neutrophil cytosol factor 1	1.36087e+06	2.5e-30	HD
22	P14618	KPYM	Pyruvate kinase PKM	12711718	1.12e-40	HD
22	P14625	ENPL	Endoplasmin	538413	6.01e-34	HD
22	P14649	MYL6B	Myosin light chain 6B	2858903	1.69e-19	HD
22	P14678	RSMB	Small nuclear ribonucleoprotein-associated proteins B and B'	253946	1.49e-15	HD
22	P14735	IDE	Insulin-degrading enzyme	12261.5	3.7e-08	HD
22	P14780	MMP9	Matrix metalloproteinase-9	10717695	2.07e-34	HD
22	P14854	CX6B1	Cytochrome c oxidase subunit 6B1	23567.9	5.19e-16	HD
22	P14866	HNRPL	Heterogeneous nuclear ribonucleoprotein L	253983	1.43e-27	HD
22	P14868	SYDC	Aspartate--tRNA ligase, cytoplasmic	65208.7	2.69e-21	HD
22	P14927	QCR7	Cytochrome b-c1 complex subunit 7	19236.9	2.94e-10	HD
22	P15104	GLNA	Glutamine synthetase	15741.2	5.36e-18	HD
22	P15121	ALDR	Aldose reductase	73225.2	3.21e-12	HD
22	P15144	AMPN	Aminopeptidase N	158297	1.13e-27	HD
22	P15153	RAC2	Ras-related C3 botulinum toxin substrate 2	5.61566e+06	3.58e-38	HD
22	P15170	ERF3A	Eukaryotic peptide chain release factor GTP-binding subunit ERF3A	20107.4	2.83e-12	HD
22	P15289	ARSA	Arylsulfatase A	21358.8	1.53e-07	HD
22	P15291	B4GT1	Beta-1,4-galactosyltransferase 1	53440.4	4.4e-09	HD
22	P15309	PPAP	Prostatic acid phosphatase	17656.2	7.15e-14	HD
22	P15311	EZRI	Ezrin	261564	2.25e-20	HD
22	P15374	UCHL3	Ubiquitin carboxyl-terminal hydrolase isozyme L3	50992	4.4e-10	HD
22	P15498	VAV	Proto-oncogene vav	138886	1.38e-16	HD
22	P15509	CSF2R	Granulocyte-macrophage colony-stimulating factor receptor subunit alpha	5440.46	4.19e-06	HD
22	P15529	MCP	Membrane cofactor protein	12603.7	0.000186517	HD
22	P15531	NDKA	Nucleoside diphosphate kinase A	89275.3	2.78e-22	HD
22	P15586	GNS	N-acetylglucosamine-6-sulfatase	125578	2.68e-22	HD
22	P15735	PHKG2	Phosphorylase b kinase gamma catalytic chain, liver/testis isoform	28295.2	8.76e-14	HD
22	P15848	ARSB	Arylsulfatase B	25382.1	3.53e-21	HD
22	P15880	RS2	40S ribosomal protein S2	144949	5.46e-20	HD
22	P15927	RFA2	Replication protein A 32 kDa subunit	23352.6	2.79e-17	HD
22	P16035	TIMP2	Metalloproteinase inhibitor 2	48343.1	3.35e-14	HD
22	P16070	CD44	CD44 antigen	75320.6	1.01e-25	HD
22	P16083	NQO2	Ribosyldihydronicotinamide dehydrogenase [quinone]	65415.2	1.31e-23	HD
22	P16104	H2AX	Histone H2AX	1.41243e+06	3.08e-28	HD
22	P16150	LEUK	Leukosialin	467597	3.57e-24	HD
22	P16152	CBR1	Carbonyl reductase [NADPH] 1	47327.3	1.44e-18	HD
22	P16219	ACADS	Short-chain specific acyl-CoA dehydrogenase, mitochondrial	16181.9	9.5e-10	HD
22	P16220	CREB1	Cyclic AMP-responsive element-binding protein 1	29559.7	2.63e-08	HD
22	P16278	BGAL	Beta-galactosidase	39113.8	1.45e-10	HD
22	P16284	PECA1	Platelet endothelial cell adhesion molecule	40185.8	7.48e-14	HD
22	P16298	PP2BB	Serine/threonine-protein phosphatase 2B catalytic subunit beta isoform	85200.6	1.57e-12	HD
22	P16333	NCK1	Cytoplasmic protein NCK1	43211.7	1.74e-06	HD
22	P16401	H15	Histone H1.5	11315567	8.61e-29	HD
22	P16402	H13	Histone H1.3	5466.68	7.78e-12	HD
22	P16403	H12	Histone H1.2	140992	3.17e-18	HD
22	P16435	NCPR	NADPH--cytochrome P450 reductase	67879.5	2.44e-14	HD
22	P16615	AT2A2	Sarcoplasmic/endoplasmic reticulum calcium ATPase 2	35125.3	6.73e-14	HD
22	P16885	PLCG2	1-phosphatidylinositol 4,5-bisphosphate phosphodiesterase gamma-2	158173	3.57e-20	HD
22	P16930	FAAA	Fumarylacetoacetase	155346	1.79e-17	HD
22	P16949	STMN1	Stathmin	87800.8	3.24e-26	HD
22	P17026	ZNF22	Zinc finger protein 22	7540.48	3.9e-06	HD
22	P17040	ZSC20	Zinc finger and SCAN domain-containing protein 20	1.13731e+06	7.61e-12	HD
22	P17050	NAGAB	Alpha-N-acetylgalactosaminidase	32494.6	3.32e-07	HD
22	P17066	HSP76	Heat shock 70 kDa protein 6	1.65681e+06	6.1e-23	HD
22	P17096	HMGA1	High mobility group protein HMG-I/HMG-Y	19297.7	1.38e-22	HD
22	P17152	TMM11	Transmembrane protein 11, mitochondrial	25173.1	6.7e-10	HD
22	P17174	AATC	Aspartate aminotransferase, cytoplasmic	94592.5	2.63e-17	HD
22	P17213	BPI	Bactericidal permeability-increasing protein	11362585	1.23e-36	HD
22	P17480	UBF1	Nucleolar transcription factor 1	11636.5	1.61e-06	HD
22	P17568	NDUB7	NADH dehydrogenase [ubiquinone] 1 beta subcomplex subunit 7	7254.15	2.63e-08	HD
22	P17612	KAPCA	cAMP-dependent protein kinase catalytic subunit alpha	30126.5	8.8e-14	HD
22	P17655	CAN2	Calpain-2 catalytic subunit	8918	1.07e-16	HD
22	P17661	DESM	Desmin	139120	0.0187589	HD
22	P17676	CEBPB	CCAAT/enhancer-binding protein beta	5937.31	2.69e-09	HD
22	P17812	PYRG1	CTP synthase 1	36247.9	3.15e-17	HD
22	P17844	DDX5	Probable ATP-dependent RNA helicase DDX5	53426.7	1.13e-15	HD
22	P17858	PFKAL	ATP-dependent 6-phosphofructokinase, liver type	64681.5	3.98e-22	HD
22	P17900	SAP3	Ganglioside GM2 activator	80878.8	2.75e-17	HD
22	P17927	CR1	Complement receptor type 1	141061	2.96e-24	HD
22	P17931	LEG3	Galectin-3	424705	1.39e-24	HD
22	P17947	SPI1	Transcription factor PU.1	53471.2	7.59e-13	HD
22	P17980	PRS6A	26S protease regulatory subunit 6A	237272	2.37e-19	HD
22	P17987	TCPA	T-complex protein 1 subunit alpha	133066	4.13e-22	HD
22	P18031	PTN1	Tyrosine-protein phosphatase non-receptor type 1	53976.3	2.06e-14	HD
22	P18077	RL35A	60S ribosomal protein L35a	23321.6	3.93e-13	HD
22	P18084	ITB5	Integrin beta-5	2.60163e+06	2.34e-14	HD
22	P18085	ARF4	ADP-ribosylation factor 4	166361	5.76e-15	HD
22	P18124	RL7	60S ribosomal protein L7	111653	3.13e-19	HD
22	P18135	KV312	Ig kappa chain V-III region HAH	7766.84	4.08e-21	HD
22	P18206	VINC	Vinculin	655715	7.59e-30	HD
22	P18433	PTPRA	Receptor-type tyrosine-protein phosphatase alpha	33504.8	0.000812008	HD
22	P18440	ARY1	Arylamine N-acetyltransferase 1	16197.2	4.88e-17	HD
22	P18510	IL1RA	Interleukin-1 receptor antagonist protein	9143.95	1.17e-10	HD
22	P18583	SON	Protein SON	8674.7	4.8e-08	HD
22	P18621	RL17	60S ribosomal protein L17	37732.8	1.21e-17	HD
22	P18669	PGAM1	Phosphoglycerate mutase 1	4.65514e+06	4.59e-34	HD
22	P18754	RCC1	Regulator of chromosome condensation	39985.4	1.04e-14	HD
22	P18887	XRCC1	DNA repair protein XRCC1	15717.3	1.6e-06	HD
22	P19013	K2C4	Keratin, type II cytoskeletal 4	634063	2.61e-16	HD
22	P19113	DCHS	Histidine decarboxylase	521537	3.29e-26	HD
22	P19256	LFA3	Lymphocyte function-associated antigen 3	23870.4	2.28e-09	HD
22	P19338	NUCL	Nucleolin	329465	9.35e-20	HD
22	P19367	HXK1	Hexokinase-1	170298	7.22e-16	HD
22	P19387	RPB3	DNA-directed RNA polymerase II subunit RPB3	14687.4	0.000340249	HD
22	P19388	RPAB1	DNA-directed RNA polymerases I, II, and III subunit RPABC1	7466.01	1.7e-06	HD
22	P19397	CD53	Leukocyte surface antigen CD53	11273.9	1.92e-10	HD
22	P19404	NDUV2	NADH dehydrogenase [ubiquinone] flavoprotein 2, mitochondrial	44017.5	3.47e-10	HD
22	P19438	TNR1A	Tumor necrosis factor receptor superfamily member 1A	1560.71	0.000317127	HD
22	P19474	RO52	E3 ubiquitin-protein ligase TRIM21	73277	1.4e-12	HD
22	P19484	TFEB	Transcription factor EB	4588.74	0.00144098	HD
22	P19525	E2AK2	Interferon-induced, double-stranded RNA-activated protein kinase	62388.8	3.46e-15	HD
22	P19623	SPEE	Spermidine synthase	31923.8	2.04e-18	HD
22	P19634	SL9A1	Sodium/hydrogen exchanger 1	10235.8	3.89e-06	HD
22	P19652	A1AG2	Alpha-1-acid glycoprotein 2	44259	9.63e-27	HD
22	P19784	CSK22	Casein kinase II subunit alpha'	32513.8	1.29e-07	HD
22	P19793	RXRA	Retinoic acid receptor RXR-alpha	20109.2	1.57e-07	HD
22	P19838	NFKB1	Nuclear factor NF-kappa-B p105 subunit	58330.2	1.88e-12	HD
22	P19875	CXCL2	C-X-C motif chemokine 2	17155.5	2.54e-10	HD
22	P19878	NCF2	Neutrophil cytosol factor 2	763076	9.25e-22	HD
22	P19971	TYPH	Thymidine phosphorylase	201557	2.2e-22	HD
22	P20020	AT2B1	Plasma membrane calcium-transporting ATPase 1	19510.7	1.22e-06	HD
22	P20042	IF2B	Eukaryotic translation initiation factor 2 subunit 2	37411.1	2.48e-14	HD
22	P20061	TCO1	Transcobalamin-1	266919	3.75e-23	HD
22	P20073	ANXA7	Annexin A7	311499	2.77e-19	HD
22	P20138	CD33	Myeloid cell surface antigen CD33	25484.3	9.72e-10	HD
22	P20160	CAP7	Azurocidin	6.26999e+06	6.85e-48	HD
22	P20292	AL5AP	Arachidonate 5-lipoxygenase-activating protein	2.288e+06	9.37e-25	HD
22	P20336	RAB3A	Ras-related protein Rab-3A	457850	3.33e-12	HD
22	P20337	RAB3B	Ras-related protein Rab-3B	457850	2.47e-11	HD
22	P20339	RAB5A	Ras-related protein Rab-5A	151615	1.82e-20	HD
22	P20340	RAB6A	Ras-related protein Rab-6A	73148.8	4.81e-13	HD
22	P20585	MSH3	DNA mismatch repair protein Msh3	2788.29	2.05e-06	HD
22	P20591	MX1	Interferon-induced GTP-binding protein Mx1	9706.42	8.32e-23	HD
22	P20592	MX2	Interferon-induced GTP-binding protein Mx2	31245.2	1.22e-16	HD
22	P20618	PSB1	Proteasome subunit beta type-1	258412	6.08e-19	HD
22	P20674	COX5A	Cytochrome c oxidase subunit 5A, mitochondrial	18884.4	2.85e-18	HD
22	P20700	LMNB1	Lamin-B1	316484	6.06e-25	HD
22	P20701	ITAL	Integrin alpha-L	30765.8	6.72e-17	HD
22	P20702	ITAX	Integrin alpha-X	648207	3.21e-27	HD
22	P20810	ICAL	Calpastatin	94062.8	1.86e-15	HD
22	P20839	IMDH1	Inosine-5'-monophosphate dehydrogenase 1	68436.4	4.34e-27	HD
22	P20929	NEBU	Nebulin	7275.36	0.0059711	HD
22	P20933	ASPG	N(4)-(beta-N-acetylglucosaminyl)-L-asparaginase	17015.9	1.3e-19	HD
22	P20936	RASA1	Ras GTPase-activating protein 1	15387.8	5.49e-07	HD
22	P20962	PTMS	Parathymosin	1996.02	1.08e-05	HD
22	P21127	CD11B	Cyclin-dependent kinase 11B	5012.12	1.55e-06	HD
22	P21281	VATB2	V-type proton ATPase subunit B, brain isoform	185662	3.53e-19	HD
22	P21283	VATC1	V-type proton ATPase subunit C 1	54696.2	2.22e-16	HD
22	P21291	CSRP1	Cysteine and glycine-rich protein 1	38763.8	4.3e-17	HD
22	P21333	FLNA	Filamin-A	2303913	7.3e-37	HD
22	P21399	ACOC	Cytoplasmic aconitate hydratase	14996.9	1.67e-07	HD
22	P21462	FPR1	fMet-Leu-Phe receptor	130874	3.5e-30	HD
22	P21730	C5AR1	C5a anaphylatoxin chemotactic receptor 1	314409	7.67e-11	HD
22	P21796	VDAC1	Voltage-dependent anion-selective channel protein 1	90158.3	2.32e-20	HD
22	P21912	SDHB	Succinate dehydrogenase [ubiquinone] iron-sulfur subunit, mitochondrial	46270.9	9.52e-13	HD
22	P21964	COMT	Catechol O-methyltransferase	39713.2	4.15e-25	HD
22	P22059	OSBP1	Oxysterol-binding protein 1	10180.6	8.16e-06	HD
22	P22061	PIMT	Protein-L-isoaspartate(D-aspartate) O-methyltransferase	412396	1.69e-17	HD
22	P22087	FBRL	rRNA 2'-O-methyltransferase fibrillarin	82507.3	1.22e-16	HD
22	P22102	PUR2	Trifunctional purine biosynthetic protein adenosine-3	55618.5	1.83e-19	HD
22	P22234	PUR6	Multifunctional protein ADE2	71251.8	5.05e-14	HD
22	P22307	NLTP	Non-specific lipid-transfer protein	90313.9	1.82e-20	HD
22	P22314	UBA1	Ubiquitin-like modifier-activating enzyme 1	652171	2.84e-30	HD
22	P22392	NDKB	Nucleoside diphosphate kinase B	768107	5.07e-24	HD
22	P22626	ROA2	Heterogeneous nuclear ribonucleoproteins A2/B1	1.41292e+06	2.46e-35	HD
22	P22670	RFX1	MHC class II regulatory factor RFX1	3425.88	0.00612851	HD
22	P22681	CBL	E3 ubiquitin-protein ligase CBL	110260	1.52e-19	HD
22	P22694	KAPCB	cAMP-dependent protein kinase catalytic subunit beta	89759.5	2.82e-16	HD
22	P22695	QCR2	Cytochrome b-c1 complex subunit 2, mitochondrial	47276.2	6.93e-20	HD
22	P22732	GTR5	Solute carrier family 2, facilitated glucose transporter member 5	19229.1	0.00320549	HD
22	P22748	CAH4	Carbonic anhydrase 4	212818	2.95e-18	HD
22	P22894	MMP8	Neutrophil collagenase	661211	9.43e-28	HD
22	P23193	TCEA1	Transcription elongation factor A protein 1	12258.8	1.31e-08	HD
22	P23246	SFPQ	Splicing factor, proline- and glutamine-rich	140264	7.57e-21	HD
22	P23258	TBG1	Tubulin gamma-1 chain	30739	4.22e-12	HD
22	P23284	PPIB	Peptidyl-prolyl cis-trans isomerase B	552627	1.01e-25	HD
22	P23368	MAOM	NAD-dependent malic enzyme, mitochondrial	158237	6.24e-23	HD
22	P23381	SYWC	Tryptophan--tRNA ligase, cytoplasmic	96188.8	5.77e-35	HD
22	P23396	RS3	40S ribosomal protein S3	104325	8.42e-22	HD
22	P23443	KS6B1	Ribosomal protein S6 kinase beta-1	4938.95	0.00136221	HD
22	P23458	JAK1	Tyrosine-protein kinase JAK1	22667.4	2.38e-07	HD
22	P23469	PTPRE	Receptor-type tyrosine-protein phosphatase epsilon	52196.5	3.76e-15	HD
22	P23497	SP100	Nuclear autoantigen Sp-100	27447.8	2.55e-08	HD
22	P23526	SAHH	Adenosylhomocysteinase	463734	3.62e-20	HD
22	P23528	COF1	Cofilin-1	3.34087e+06	5.6e-34	HD
22	P23588	IF4B	Eukaryotic translation initiation factor 4B	49055	2.59e-09	HD
22	P23634	AT2B4	Plasma membrane calcium-transporting ATPase 4	19033.2	6.58e-15	HD
22	P23743	DGKA	Diacylglycerol kinase alpha	82658.9	5.51e-15	HD
22	P23786	CPT2	Carnitine O-palmitoyltransferase 2, mitochondrial	32399.4	1.04e-07	HD
22	P23919	KTHY	Thymidylate kinase	44310.4	8.72e-09	HD
22	P23921	RIR1	Ribonucleoside-diphosphate reductase large subunit	2908.38	0.000295875	HD
22	P24071	FCAR	Immunoglobulin alpha Fc receptor	266761	3.06e-16	HD
22	P24158	PRTN3	Myeloblastin	41752544	2.35e-46	HD
22	P24534	EF1B	Elongation factor 1-beta	215598	1.03e-21	HD
22	P24539	AT5F1	ATP synthase F(0) complex subunit B1, mitochondrial	129340	6.33e-17	HD
22	P24557	THAS	Thromboxane-A synthase	97078.8	1.05e-11	HD
22	P24666	PPAC	Low molecular weight phosphotyrosine protein phosphatase	144010	6.89e-10	HD
22	P24752	THIL	Acetyl-CoA acetyltransferase, mitochondrial	57966	1.66e-16	HD
22	P24855	DNAS1	Deoxyribonuclease-1	18868.3	1.99e-11	HD
22	P24928	RPB1	DNA-directed RNA polymerase II subunit RPB1	20649.1	4.16e-12	HD
22	P24941	CDK2	Cyclin-dependent kinase 2	24104.6	2.62e-05	HD
22	P25024	CXCR1	C-X-C chemokine receptor type 1	48203.6	3.66e-11	HD
22	P25025	CXCR2	C-X-C chemokine receptor type 2	68855	1.94e-13	HD
22	P25090	FPR2	N-formyl peptide receptor 2	62320.8	5.26e-28	HD
22	P25098	ARBK1	Beta-adrenergic receptor kinase 1	132703	5.86e-20	HD
22	P25105	PTAFR	Platelet-activating factor receptor	36837	0.00116244	HD
22	P25205	MCM3	DNA replication licensing factor MCM3	1124.42	1.16e-11	HD
22	P25325	THTM	3-mercaptopyruvate sulfurtransferase	60049.3	6.11e-17	HD
22	P25398	RS12	40S ribosomal protein S12	108522	5.11e-20	HD
22	P25490	TYY1	Transcriptional repressor protein YY1	46043.3	6.34e-10	HD
22	P25685	DNJB1	DnaJ homolog subfamily B member 1	22428	1.36e-13	HD
22	P25705	ATPA	ATP synthase subunit alpha, mitochondrial	398616	3.72e-29	HD
22	P25774	CATS	Cathepsin S	427096	2.69e-24	HD
22	P25786	PSA1	Proteasome subunit alpha type-1	288944	4.55e-19	HD
22	P25787	PSA2	Proteasome subunit alpha type-2	102716	1.08e-20	HD
22	P25788	PSA3	Proteasome subunit alpha type-3	192816	2.22e-19	HD
22	P25789	PSA4	Proteasome subunit alpha type-4	399532	2.83e-18	HD
22	P25815	S100P	Protein S100-P	894614	1.07e-24	HD
22	P26022	PTX3	Pentraxin-related protein PTX3	134017	1.61e-23	HD
22	P26038	MOES	Moesin	3.8405e+06	5.8e-36	HD
22	P26196	DDX6	Probable ATP-dependent RNA helicase DDX6	121263	3.39e-16	HD
22	P26358	DNMT1	DNA (cytosine-5)-methyltransferase 1	132028	0.00014599	HD
22	P26368	U2AF2	Splicing factor U2AF 65 kDa subunit	154042	4.4e-20	HD
22	P26373	RL13	60S ribosomal protein L13	144791	2.16e-21	HD
22	P26440	IVD	Isovaleryl-CoA dehydrogenase, mitochondrial	30274.3	3.91e-10	HD
22	P26447	S10A4	Protein S100-A4	1.88468e+06	1.23e-27	HD
22	P26572	MGAT1	Alpha-1,3-mannosyl-glycoprotein 2-beta-N-acetylglucosaminyltransferase	27165.3	2.81e-06	HD
22	P26583	HMGB2	High mobility group protein B2	453233	1.18e-38	HD
22	P26599	PTBP1	Polypyrimidine tract-binding protein 1	111059	5.23e-29	HD
22	P26639	SYTC	Threonine--tRNA ligase, cytoplasmic	52266.2	4.72e-21	HD
22	P26640	SYVC	Valine--tRNA ligase	29335.4	5.48e-24	HD
22	P26641	EF1G	Elongation factor 1-gamma	253621	5.69e-24	HD
22	P26885	FKBP2	Peptidyl-prolyl cis-trans isomerase FKBP2	99284.5	1.35e-15	HD
22	P27105	STOM	Erythrocyte band 7 integral membrane protein	3744806	1.38e-33	HD
22	P27348	1433T	14-3-3 protein theta	79877.8	6.36e-19	HD
22	P27361	MK03	Mitogen-activated protein kinase 3	207828	3.86e-21	HD
22	P27448	MARK3	MAP/microtubule affinity-regulating kinase 3	21072.2	5.55e-05	HD
22	P27449	VATL	V-type proton ATPase 16 kDa proteolipid subunit	167018	1.02e-07	HD
22	P27482	CALL3	Calmodulin-like protein 3	565383	1.8e-10	HD
22	P27635	RL10	60S ribosomal protein L10	32466.7	5.79e-19	HD
22	P27694	RFA1	Replication protein A 70 kDa DNA-binding subunit	30700	8.12e-15	HD
22	P27695	APEX1	DNA-(apurinic or apyrimidinic site) lyase	389164	1.45e-24	HD
22	P27701	CD82	CD82 antigen	26757.7	1.07e-15	HD
22	P27707	DCK	Deoxycytidine kinase	15902.2	2.33e-07	HD
22	P27708	PYR1	CAD protein	145608	4.04e-12	HD
22	P27797	CALR	Calreticulin	827849	2.06e-35	HD
22	P27816	MAP4	Microtubule-associated protein 4	14773.9	1.47e-05	HD
22	P27824	CALX	Calnexin	816002	8.45e-38	HD
22	P27918	PROP	Properdin	249612	8.21e-20	HD
22	P27986	P85A	Phosphatidylinositol 3-kinase regulatory subunit alpha	15038	2.08e-14	HD
22	P28062	PSB8	Proteasome subunit beta type-8	62918.8	1.93e-18	HD
22	P28065	PSB9	Proteasome subunit beta type-9	111346	1.03e-21	HD
22	P28066	PSA5	Proteasome subunit alpha type-5	185491	9.19e-27	HD
22	P28070	PSB4	Proteasome subunit beta type-4	97992	2.67e-13	HD
22	P28072	PSB6	Proteasome subunit beta type-6	62309	2.89e-14	HD
22	P28074	PSB5	Proteasome subunit beta type-5	7525.83	2.76e-11	HD
22	P28161	GSTM2	Glutathione S-transferase Mu 2	16670.6	1.35e-11	HD
22	P28288	ABCD3	ATP-binding cassette sub-family D member 3	12869	1.33e-09	HD
22	P28331	NDUS1	NADH-ubiquinone oxidoreductase 75 kDa subunit, mitochondrial	34660.2	8.18e-13	HD
22	P28482	MK01	Mitogen-activated protein kinase 1	235113	1.92e-22	HD
22	P28676	GRAN	Grancalcin	6.82154e+06	9.34e-35	HD
22	P28702	RXRB	Retinoic acid receptor RXR-beta	2807.32	0.000126075	HD
22	P28799	GRN	Granulins	368154	3.19e-23	HD
22	P28838	AMPL	Cytosol aminopeptidase	45316.4	1.02e-22	HD
22	P28907	CD38	ADP-ribosyl cyclase/cyclic ADP-ribose hydrolase 1	93392	2.54e-09	HD
22	P29083	T2EA	General transcription factor IIE subunit 1	4907.51	1.59e-06	HD
22	P29144	TPP2	Tripeptidyl-peptidase 2	27381.4	1.11e-10	HD
22	P29218	IMPA1	Inositol monophosphatase 1	82718.8	9.99e-10	HD
22	P29350	PTN6	Tyrosine-protein phosphatase non-receptor type 6	1.30381e+06	1.03e-27	HD
22	P29353	SHC1	SHC-transforming protein 1	18423.8	3.7e-05	HD
22	P29372	3MG	DNA-3-methyladenine glycosylase	28682	1.56e-06	HD
22	P29375	KDM5A	Lysine-specific demethylase 5A	5666.97	0.00708749	HD
22	P29401	TKT	Transketolase	3.88178e+06	3.31e-38	HD
22	P29466	CASP1	Caspase-1	151671	1.17e-18	HD
22	P29558	RBMS1	RNA-binding motif, single-stranded-interacting protein 1	15539.5	4.61e-07	HD
22	P29590	PML	Protein PML	64981.4	4e-14	HD
22	P29622	KAIN	Kallistatin	115585	5.53e-12	HD
22	P29692	EF1D	Elongation factor 1-delta	544008	6.14e-21	HD
22	P29966	MARCS	Myristoylated alanine-rich C-kinase substrate	11725.8	1.13e-20	HD
22	P30038	AL4A1	Delta-1-pyrroline-5-carboxylate dehydrogenase, mitochondrial	49658.4	9.69e-13	HD
22	P30040	ERP29	Endoplasmic reticulum resident protein 29	296469	3.86e-22	HD
22	P30041	PRDX6	Peroxiredoxin-6	1.37746e+06	4.48e-23	HD
22	P30042	ES1	ES1 protein homolog, mitochondrial	32541.7	3.85e-35	HD
22	P30043	BLVRB	Flavin reductase (NADPH)	36152	2.67e-15	HD
22	P30044	PRDX5	Peroxiredoxin-5, mitochondrial	3109389	2.35e-27	HD
22	P30046	DOPD	D-dopachrome decarboxylase	481337	4.34e-19	HD
22	P30048	PRDX3	Thioredoxin-dependent peroxide reductase, mitochondrial	761611	1.27e-19	HD
22	P30049	ATPD	ATP synthase subunit delta, mitochondrial	40241	3.49e-10	HD
22	P30050	RL12	60S ribosomal protein L12	161080	1.61e-18	HD
22	P30084	ECHM	Enoyl-CoA hydratase, mitochondrial	14403.9	9.01e-17	HD
22	P30085	KCY	UMP-CMP kinase	89539.5	6.26e-13	HD
22	P30086	PEBP1	Phosphatidylethanolamine-binding protein 1	642597	1.9e-30	HD
22	P30101	PDIA3	Protein disulfide-isomerase A3	798224	5.53e-31	HD
22	P30153	2AAA	Serine/threonine-protein phosphatase 2A 65 kDa regulatory subunit A alpha isoform	160312	1.23e-25	HD
22	P30154	2AAB	Serine/threonine-protein phosphatase 2A 65 kDa regulatory subunit A beta isoform	9752.16	1.26e-12	HD
22	P30273	FCERG	High affinity immunoglobulin epsilon receptor subunit gamma	383606	1.07e-19	HD
22	P30405	PPIF	Peptidyl-prolyl cis-trans isomerase F, mitochondrial	5879.3	4.02e-07	HD
22	P30419	NMT1	Glycylpeptide N-tetradecanoyltransferase 1	15132.5	1.06e-10	HD
22	P30475	1B39	HLA class I histocompatibility antigen, B-39 alpha chain	221631	0.00170422	HD
22	P30479	1B41	HLA class I histocompatibility antigen, B-41 alpha chain	29295.2	1.35e-28	HD
22	P30495	1B56	HLA class I histocompatibility antigen, B-56 alpha chain	97217.4	1.61e-19	HD
22	P30508	1C12	HLA class I histocompatibility antigen, Cw-12 alpha chain	408766	5.97e-25	HD
22	P30511	HLAF	HLA class I histocompatibility antigen, alpha chain F	6844.06	6.22e-16	HD
22	P30519	HMOX2	Heme oxygenase 2	17880	5.78e-08	HD
22	P30520	PURA2	Adenylosuccinate synthetase isozyme 2	438235	1.1e-25	HD
22	P30533	AMRP	Alpha-2-macroglobulin receptor-associated protein	3559.67	3.38e-10	HD
22	P30536	TSPOA	Translocator protein	309068	4.97e-23	HD
22	P30566	PUR8	Adenylosuccinate lyase	85291.5	5.02e-19	HD
22	P30622	CLIP1	CAP-Gly domain-containing linker protein 1	12712.1	9.58e-06	HD
22	P30626	SORCN	Sorcin	200375	1.13e-16	HD
22	P30740	ILEU	Leukocyte elastase inhibitor	7.15453e+06	4.42e-38	HD
22	P30876	RPB2	DNA-directed RNA polymerase II subunit RPB2	17962.6	2.5e-09	HD
22	P31040	SDHA	Succinate dehydrogenase [ubiquinone] flavoprotein subunit, mitochondrial	15332.9	8.91e-14	HD
22	P31146	COR1A	Coronin-1A	10642725	1.49e-42	HD
22	P31150	GDIA	Rab GDP dissociation inhibitor alpha	119032	1.25e-19	HD
22	P31152	MK04	Mitogen-activated protein kinase 4	1151260	0.000673558	HD
22	P31153	METK2	S-adenosylmethionine synthase isoform type-2	18573	9.4e-10	HD
22	P31483	TIA1	Nucleolysin TIA-1 isoform p40	31018.9	1.22e-08	HD
22	P31689	DNJA1	DnaJ homolog subfamily A member 1	17516.6	2.49e-16	HD
22	P31749	AKT1	RAC-alpha serine/threonine-protein kinase	19204.2	1.28e-08	HD
22	P31751	AKT2	RAC-beta serine/threonine-protein kinase	17900.8	2.86e-09	HD
22	P31930	QCR1	Cytochrome b-c1 complex subunit 1, mitochondrial	44898.2	3.44e-20	HD
22	P31937	3HIDH	3-hydroxyisobutyrate dehydrogenase, mitochondrial	13955.7	2.84e-08	HD
22	P31939	PUR9	Bifunctional purine biosynthesis protein PURH	106477	1.01e-23	HD
22	P31942	HNRH3	Heterogeneous nuclear ribonucleoprotein H3	82746	1.7e-28	HD
22	P31943	HNRH1	Heterogeneous nuclear ribonucleoprotein H	316556	1.1e-25	HD
22	P31946	1433B	14-3-3 protein beta/alpha	5443411	2.87e-34	HD
22	P31948	STIP1	Stress-induced-phosphoprotein 1	187930	1.48e-21	HD
22	P31949	S10AB	Protein S100-A11	2.95131e+06	2.03e-30	HD
22	P31997	CEAM8	Carcinoembryonic antigen-related cell adhesion molecule 8	367523	1.98e-22	HD
22	P32119	PRDX2	Peroxiredoxin-2	62416.7	1.65e-22	HD
22	P32121	ARRB2	Beta-arrestin-2	114893	5.5e-22	HD
22	P32246	CCR1	C-C chemokine receptor type 1	74687.3	1.16e-08	HD
22	P32320	CDD	Cytidine deaminase	345811	1.31e-35	HD
22	P32455	GBP1	Guanylate-binding protein 1	35803.6	2.77e-26	HD
22	P32456	GBP2	Guanylate-binding protein 2	11859	3.77e-12	HD
22	P32519	ELF1	ETS-related transcription factor Elf-1	12107.6	0.000247808	HD
22	P32942	ICAM3	Intercellular adhesion molecule 3	562455	2.78e-17	HD
22	P32969	RL9	60S ribosomal protein L9	15686.6	7.89e-15	HD
22	P33121	ACSL1	Long-chain-fatty-acid--CoA ligase 1	231899	3.91e-27	HD
22	P33176	KINH	Kinesin-1 heavy chain	34581.3	4.06e-19	HD
22	P33240	CSTF2	Cleavage stimulation factor subunit 2	10651.9	5.14e-07	HD
22	P33241	LSP1	Lymphocyte-specific protein 1	667897	1.76e-30	HD
22	P33316	DUT	Deoxyuridine 5'-triphosphate nucleotidohydrolase, mitochondrial	40520	1.67e-13	HD
22	P34059	GALNS	N-acetylgalactosamine-6-sulfatase	116111	1.13e-15	HD
22	P34896	GLYC	Serine hydroxymethyltransferase, cytosolic	18549.6	2.89e-14	HD
22	P34897	GLYM	Serine hydroxymethyltransferase, mitochondrial	14043.5	2.99e-14	HD
22	P34910	EVI2B	Protein EVI2B	146477	8.85e-20	HD
22	P34932	HSP74	Heat shock 70 kDa protein 4	61804.8	3.94e-18	HD
22	P34949	MPI	Mannose-6-phosphate isomerase	18109.2	1.76e-09	HD
22	P35232	PHB	Prohibitin	106141	7.24e-18	HD
22	P35236	PTN7	Tyrosine-protein phosphatase non-receptor type 7	41790.4	1.85e-12	HD
22	P35237	SPB6	Serpin B6	560455	4.54e-23	HD
22	P35241	RADI	Radixin	901548	5.1e-29	HD
22	P35244	RFA3	Replication protein A 14 kDa subunit	126139	1.53e-19	HD
22	P35249	RFC4	Replication factor C subunit 4	4966.27	1.01e-06	HD
22	P35250	RFC2	Replication factor C subunit 2	3853.95	7.08e-10	HD
22	P35251	RFC1	Replication factor C subunit 1	5640.38	2.21e-10	HD
22	P35268	RL22	60S ribosomal protein L22	80234.9	2.68e-21	HD
22	P35269	T2FA	General transcription factor IIF subunit 1	19108.9	2.8e-15	HD
22	P35475	IDUA	Alpha-L-iduronidase	93396.9	1.2e-08	HD
22	P35527	K1C9	Keratin, type I cytoskeletal 9	984154	3.72e-26	HD
22	P35573	GDE	Glycogen debranching enzyme	114604	1.44e-24	HD
22	P35579	MYH9	Myosin-9	4.50855e+06	1.29e-37	HD
22	P35606	COPB2	Coatomer subunit beta'	113371	8.12e-20	HD
22	P35609	ACTN2	Alpha-actinin-2	202609	3.45e-24	HD
22	P35611	ADDA	Alpha-adducin	127171	2.41e-12	HD
22	P35613	BASI	Basigin	39428.3	2.8e-12	HD
22	P35637	FUS	RNA-binding protein FUS	77695.5	3.43e-18	HD
22	P35658	NU214	Nuclear pore complex protein Nup214	7255.06	1.37e-07	HD
22	P35659	DEK	Protein DEK	205687	3e-21	HD
22	P35754	GLRX1	Glutaredoxin-1	1031377	7.01e-25	HD
22	P35813	PPM1A	Protein phosphatase 1A	50172.7	6.74e-14	HD
22	P35908	K22E	Keratin, type II cytoskeletal 2 epidermal	1.19034e+06	1.85e-35	HD
22	P35914	HMGCL	Hydroxymethylglutaryl-CoA lyase, mitochondrial	30008.4	3.43e-09	HD
22	P35998	PRS7	26S protease regulatory subunit 7	79757.6	4.44e-19	HD
22	P36222	CH3L1	Chitinase-3-like protein 1	587801	1.55e-36	HD
22	P36404	ARL2	ADP-ribosylation factor-like protein 2	15638.3	7.45e-05	HD
22	P36405	ARL3	ADP-ribosylation factor-like protein 3	36865.4	2.26e-09	HD
22	P36406	TRI23	E3 ubiquitin-protein ligase TRIM23	52335.3	6.55e-09	HD
22	P36507	MP2K2	Dual specificity mitogen-activated protein kinase kinase 2	39448.6	1.54e-08	HD
22	P36542	ATPG	ATP synthase subunit gamma, mitochondrial	54593.6	2.87e-13	HD
22	P36543	VATE1	V-type proton ATPase subunit E 1	253427	1.51e-14	HD
22	P36551	HEM6	Oxygen-dependent coproporphyrinogen-III oxidase, mitochondrial	22070.8	1.8e-09	HD
22	P36578	RL4	60S ribosomal protein L4	179760	4.55e-19	HD
22	P36776	LONM	Lon protease homolog, mitochondrial	15301	7.61e-13	HD
22	P36871	PGM1	Phosphoglucomutase-1	644481	1.79e-31	HD
22	P36873	PP1G	Serine/threonine-protein phosphatase PP1-gamma catalytic subunit	387793	2.32e-25	HD
22	P36915	GNL1	Guanine nucleotide-binding protein-like 1	444.196	2.02e-07	HD
22	P36957	ODO2	Dihydrolipoyllysine-residue succinyltransferase component of 2-oxoglutarate dehydrogenase complex, mitochondrial	64460.5	1.52e-12	HD
22	P36969	GPX4	Phospholipid hydroperoxide glutathione peroxidase, mitochondrial	51121.3	9.23e-10	HD
22	P37108	SRP14	Signal recognition particle 14 kDa protein	229177	1.21e-17	HD
22	P37198	NUP62	Nuclear pore glycoprotein p62	37880.6	1.99e-20	HD
22	P37235	HPCL1	Hippocalcin-like protein 1	112582	1.62e-12	HD
22	P37802	TAGL2	Transgelin-2	499547	4.46e-27	HD
22	P37837	TALDO	Transaldolase	4.1673e+06	2.9e-38	HD
22	P38117	ETFB	Electron transfer flavoprotein subunit beta	77695.7	2.99e-15	HD
22	P38159	RBMX	RNA-binding motif protein, X chromosome	228112	2.43e-19	HD
22	P38432	COIL	Coilin	2248.18	0.00383097	HD
22	P38606	VATA	V-type proton ATPase catalytic subunit A	318610	2.35e-22	HD
22	P38646	GRP75	Stress-70 protein, mitochondrial	76380.5	6.64e-20	HD
22	P38919	IF4A3	Eukaryotic initiation factor 4A-III	74554.1	1.25e-19	HD
22	P38935	SMBP2	DNA-binding protein SMUBP-2	230081	1.24e-07	HD
22	P39019	RS19	40S ribosomal protein S19	65166.8	8.36e-19	HD
22	P39023	RL3	60S ribosomal protein L3	43104.2	3.31e-18	HD
22	P39656	OST48	Dolichyl-diphosphooligosaccharide--protein glycosyltransferase 48 kDa subunit	146112	5.96e-21	HD
22	P39687	AN32A	Acidic leucine-rich nuclear phosphoprotein 32 family member A	731722	2.57e-24	HD
22	P39748	FEN1	Flap endonuclease 1	161583	2.81e-34	HD
22	P40121	CAPG	Macrophage-capping protein	494970	2.42e-36	HD
22	P40198	CEAM3	Carcinoembryonic antigen-related cell adhesion molecule 3	3916.36	5.16e-14	HD
22	P40199	CEAM6	Carcinoembryonic antigen-related cell adhesion molecule 6	698378	8.03e-34	HD
22	P40227	TCPZ	T-complex protein 1 subunit zeta	166262	3e-21	HD
22	P40261	NNMT	Nicotinamide N-methyltransferase	50314.2	5.58e-07	HD
22	P40306	PSB10	Proteasome subunit beta type-10	20595.9	6.75e-27	HD
22	P40394	ADH7	Alcohol dehydrogenase class 4 mu/sigma chain	164185	1.08e-11	HD
22	P40429	RL13A	60S ribosomal protein L13a	44337.9	1.07e-09	HD
22	P40616	ARL1	ADP-ribosylation factor-like protein 1	50009.2	6.6e-05	HD
22	P40763	STAT3	Signal transducer and activator of transcription 3	69519.1	2.78e-17	HD
22	P40818	UBP8	Ubiquitin carboxyl-terminal hydrolase 8	3394.35	6.19e-09	HD
22	P40925	MDHC	Malate dehydrogenase, cytoplasmic	947177	1.65e-21	HD
22	P40926	MDHM	Malate dehydrogenase, mitochondrial	500920	5.92e-25	HD
22	P40937	RFC5	Replication factor C subunit 5	9866.49	9.87e-08	HD
22	P40939	ECHA	Trifunctional enzyme subunit alpha, mitochondrial	151251	5.29e-19	HD
22	P41091	IF2G	Eukaryotic translation initiation factor 2 subunit 3	61359.6	4.76e-19	HD
22	P41208	CETN2	Centrin-2	6552.63	0.000784552	HD
22	P41218	MNDA	Myeloid cell nuclear differentiation antigen	7515893	1.53e-33	HD
22	P41223	BUD31	Protein BUD31 homolog	9981.22	2.09e-10	HD
22	P41226	UBA7	Ubiquitin-like modifier-activating enzyme 7	49851.3	6.67e-13	HD
22	P41227	NAA10	N-alpha-acetyltransferase 10	14714.6	1.62e-20	HD
22	P41236	IPP2	Protein phosphatase inhibitor 2	5983.13	5.24e-06	HD
22	P41240	CSK	Tyrosine-protein kinase CSK	183994	2.73e-21	HD
22	P41250	SYG	Glycine--tRNA ligase	49140	3e-15	HD
22	P41252	SYIC	Isoleucine--tRNA ligase, cytoplasmic	77341	2.96e-17	HD
22	P41567	EIF1	Eukaryotic translation initiation factor 1	13178.4	5.49e-08	HD
22	P41743	KPCI	Protein kinase C iota type	10619338	1.66e-09	HD
22	P42025	ACTY	Beta-centractin	38809.3	4.42e-19	HD
22	P42126	ECI1	Enoyl-CoA delta isomerase 1, mitochondrial	19351.6	2.37e-11	HD
22	P42166	LAP2A	Lamina-associated polypeptide 2, isoform alpha	4343.06	4.88e-07	HD
22	P42167	LAP2B	Lamina-associated polypeptide 2, isoforms beta/gamma	308716	5.55e-32	HD
22	P42224	STAT1	Signal transducer and activator of transcription 1-alpha/beta	40226.6	6.39e-27	HD
22	P42226	STAT6	Signal transducer and activator of transcription 6	11076.4	3.05e-15	HD
22	P42229	STA5A	Signal transducer and activator of transcription 5A	61687	1.65e-16	HD
22	P42285	SK2L2	Superkiller viralicidic activity 2-like 2	7241.78	8.39e-06	HD
22	P42331	RHG25	Rho GTPase-activating protein 25	97067.2	3.79e-22	HD
22	P42338	PK3CB	Phosphatidylinositol 4,5-bisphosphate 3-kinase catalytic subunit beta isoform	30370.2	2.01e-10	HD
22	P42345	MTOR	Serine/threonine-protein kinase mTOR	31668	3.23e-07	HD
22	P42356	PI4KA	Phosphatidylinositol 4-kinase alpha	60705.2	0.0001812	HD
22	P42566	EPS15	Epidermal growth factor receptor substrate 15	63553.1	3.56e-10	HD
22	P42574	CASP3	Caspase-3	103460	5.34e-13	HD
22	P42677	RS27	40S ribosomal protein S27	2500.44	2.44e-09	HD
22	P42685	FRK	Tyrosine-protein kinase FRK	191229	1.19e-10	HD
22	P42695	CNDD3	Condensin-2 complex subunit D3	8211.72	9.05e-06	HD
22	P42702	LIFR	Leukemia inhibitory factor receptor	1.68667e+06	0.00612851	HD
22	P42704	LPPRC	Leucine-rich PPR motif-containing protein, mitochondrial	7524.34	3.45e-13	HD
22	P42765	THIM	3-ketoacyl-CoA thiolase, mitochondrial	58918.9	1.64e-23	HD
22	P42766	RL35	60S ribosomal protein L35	79165.7	3.13e-17	HD
22	P42768	WASP	Wiskott-Aldrich syndrome protein	190741	2.48e-17	HD
22	P42785	PCP	Lysosomal Pro-X carboxypeptidase	190725	2.15e-21	HD
22	P42858	HD	Huntingtin	1893.96	2.77e-08	HD
22	P43034	LIS1	Platelet-activating factor acetylhydrolase IB subunit alpha	79021.2	1.76e-20	HD
22	P43243	MATR3	Matrin-3	45379.3	3.51e-23	HD
22	P43246	MSH2	DNA mismatch repair protein Msh2	6400.21	3.88e-06	HD
22	P43250	GRK6	G protein-coupled receptor kinase 6	47237.1	7.28e-19	HD
22	P43304	GPDM	Glycerol-3-phosphate dehydrogenase, mitochondrial	79018.8	8.39e-15	HD
22	P43307	SSRA	Translocon-associated protein subunit alpha	53162.3	9.08e-11	HD
22	P43353	AL3B1	Aldehyde dehydrogenase family 3 member B1	209596	1.22e-16	HD
22	P43378	PTN9	Tyrosine-protein phosphatase non-receptor type 9	52965.9	7.93e-07	HD
22	P43403	ZAP70	Tyrosine-protein kinase ZAP-70	209219	1.38e-09	HD
22	P43405	KSYK	Tyrosine-protein kinase SYK	167096	4.09e-22	HD
22	P43487	RANG	Ran-specific GTPase-activating protein	127958	9.15e-19	HD
22	P43490	NAMPT	Nicotinamide phosphoribosyltransferase	543434	1.65e-43	HD
22	P43686	PRS6B	26S protease regulatory subunit 6B	85271.6	2.97e-14	HD
22	P43897	EFTS	Elongation factor Ts, mitochondrial	4961.3	2.12e-06	HD
22	P45880	VDAC2	Voltage-dependent anion-selective channel protein 2	61642.5	2.56e-18	HD
22	P45973	CBX5	Chromobox protein homolog 5	29021.3	0.0024165	HD
22	P45974	UBP5	Ubiquitin carboxyl-terminal hydrolase 5	228497	1.19e-20	HD
22	P45984	MK09	Mitogen-activated protein kinase 9	282103	1.54e-12	HD
22	P45985	MP2K4	Dual specificity mitogen-activated protein kinase kinase 4	19460.8	6.37e-09	HD
22	P46019	KPB2	Phosphorylase b kinase regulatory subunit alpha, liver isoform	28125	4.46e-27	HD
22	P46060	RAGP1	Ran GTPase-activating protein 1	15986.6	1.03e-08	HD
22	P46063	RECQ1	ATP-dependent DNA helicase Q1	37486.5	5.65e-20	HD
22	P46100	ATRX	Transcriptional regulator ATRX	879.841	0.00018953	HD
22	P46109	CRKL	Crk-like protein	14435.7	1.24e-25	HD
22	P46379	BAG6	Large proline-rich protein BAG6	32568.5	2.62e-10	HD
22	P46459	NSF	Vesicle-fusing ATPase	223836	9.2e-22	HD
22	P46531	NOTC1	Neurogenic locus notch homolog protein 1	748.558	0.00668445	HD
22	P46734	MP2K3	Dual specificity mitogen-activated protein kinase kinase 3	88261.9	5.82e-17	HD
22	P46736	BRCC3	Lys-63-specific deubiquitinase BRCC36	16932.4	4.15e-11	HD
22	P46776	RL27A	60S ribosomal protein L27a	56385.1	2.17e-18	HD
22	P46777	RL5	60S ribosomal protein L5	29262.4	2.1e-17	HD
22	P46778	RL21	60S ribosomal protein L21	18997.7	1.06e-11	HD
22	P46779	RL28	60S ribosomal protein L28	27028	1.38e-11	HD
22	P46781	RS9	40S ribosomal protein S9	153337	1.49e-26	HD
22	P46782	RS5	40S ribosomal protein S5	183234	1.83e-16	HD
22	P46783	RS10	40S ribosomal protein S10	40570.9	5.75e-20	HD
22	P46926	GNPI1	Glucosamine-6-phosphate isomerase 1	58952.9	1.26e-19	HD
22	P46934	NEDD4	E3 ubiquitin-protein ligase NEDD4	6209.22	2.13e-07	HD
22	P46939	UTRO	Utrophin	13483.9	2.18e-07	HD
22	P46940	IQGA1	Ras GTPase-activating-like protein IQGAP1	1.30814e+06	1.75e-30	HD
22	P46976	GLYG	Glycogenin-1	1003734	4.48e-26	HD
22	P46977	STT3A	Dolichyl-diphosphooligosaccharide--protein glycosyltransferase subunit STT3A	32184.7	1.27e-15	HD
22	P47224	MSS4	Guanine nucleotide exchange factor MSS4	79974.1	1.17e-06	HD
22	P47755	CAZA2	F-actin-capping protein subunit alpha-2	132843	1.3e-22	HD
22	P47756	CAPZB	F-actin-capping protein subunit beta	1.25517e+06	3.75e-31	HD
22	P47813	IF1AX	Eukaryotic translation initiation factor 1A, X-chromosomal	18741.1	1.49e-11	HD
22	P47897	SYQ	Glutamine--tRNA ligase	57374.7	6.73e-19	HD
22	P47914	RL29	60S ribosomal protein L29	68901.4	2.48e-11	HD
22	P47985	UCRI	Cytochrome b-c1 complex subunit Rieske, mitochondrial	30952.3	5.98e-09	HD
22	P48047	ATPO	ATP synthase subunit O, mitochondrial	146820	3.88e-24	HD
22	P48059	LIMS1	LIM and senescent cell antigen-like-containing domain protein 1	51462.1	4.66e-19	HD
22	P48060	GLIP1	Glioma pathogenesis-related protein 1	63859.3	4.51e-05	HD
22	P48147	PPCE	Prolyl endopeptidase	34328.3	1.58e-19	HD
22	P48426	PI42A	Phosphatidylinositol 5-phosphate 4-kinase type-2 alpha	67911.2	7.67e-14	HD
22	P48444	COPD	Coatomer subunit delta	203415	8.19e-18	HD
22	P48506	GSH1	Glutamate--cysteine ligase catalytic subunit	15380.4	5.31e-05	HD
22	P48507	GSH0	Glutamate--cysteine ligase regulatory subunit	81943.1	1.35e-17	HD
22	P48553	TPC10	Trafficking protein particle complex subunit 10	12454.8	5.36e-08	HD
22	P48556	PSMD8	26S proteasome non-ATPase regulatory subunit 8	85713.4	3.35e-14	HD
22	P48595	SPB10	Serpin B10	325047	6.64e-26	HD
22	P48637	GSHB	Glutathione synthetase	100678	2.98e-13	HD
22	P48643	TCPE	T-complex protein 1 subunit epsilon	70776.4	6.11e-21	HD
22	P48651	PTSS1	Phosphatidylserine synthase 1	32169.4	1.9e-07	HD
22	P48668	K2C6C	Keratin, type II cytoskeletal 6C	118119	2.38e-26	HD
22	P48729	KC1A	Casein kinase I isoform alpha	13425.4	4.39e-09	HD
22	P48735	IDHP	Isocitrate dehydrogenase [NADP], mitochondrial	549725	2.28e-37	HD
22	P48736	PK3CG	Phosphatidylinositol 4,5-bisphosphate 3-kinase catalytic subunit gamma isoform	21721.5	3.93e-05	HD
22	P48739	PIPNB	Phosphatidylinositol transfer protein beta isoform	79124.8	1.5e-13	HD
22	P48960	CD97	CD97 antigen	67853.6	6.41e-21	HD
22	P49006	MRP	MARCKS-related protein	12584	0.00131568	HD
22	P49023	PAXI	Paxillin	42826.3	6.54e-16	HD
22	P49137	MAPK2	MAP kinase-activated protein kinase 2	41345.5	2.71e-16	HD
22	P49189	AL9A1	4-trimethylaminobutyraldehyde dehydrogenase	48533.3	1.13e-15	HD
22	P49207	RL34	60S ribosomal protein L34	44679.4	3.79e-15	HD
22	P49247	RPIA	Ribose-5-phosphate isomerase	99256.6	2.33e-18	HD
22	P49257	LMAN1	Protein ERGIC-53	41923.6	6.74e-17	HD
22	P49279	NRAM1	Natural resistance-associated macrophage protein 1	36353.4	9.2e-12	HD
22	P49321	NASP	Nuclear autoantigenic sperm protein	9797.84	1.65e-13	HD
22	P49327	FAS	Fatty acid synthase	38368.5	5.22e-19	HD
22	P49354	FNTA	Protein farnesyltransferase/geranylgeranyltransferase type-1 subunit alpha	33002	9.21e-10	HD
22	P49356	FNTB	Protein farnesyltransferase subunit beta	18716.4	6.64e-18	HD
22	P49368	TCPG	T-complex protein 1 subunit gamma	142910	3.77e-23	HD
22	P49407	ARRB1	Beta-arrestin-1	8665.29	9.02e-11	HD
22	P49411	EFTU	Elongation factor Tu, mitochondrial	106318	1.45e-23	HD
22	P49441	INPP	Inositol polyphosphate 1-phosphatase	40512.5	2.64e-07	HD
22	P49458	SRP09	Signal recognition particle 9 kDa protein	61368.2	5.84e-14	HD
22	P49459	UBE2A	Ubiquitin-conjugating enzyme E2 A	29860.2	0.00645164	HD
22	P49585	PCY1A	Choline-phosphate cytidylyltransferase A	12360.9	2.86e-14	HD
22	P49588	SYAC	Alanine--tRNA ligase, cytoplasmic	19122	5.5e-19	HD
22	P49589	SYCC	Cysteine--tRNA ligase, cytoplasmic	47780.8	5.69e-14	HD
22	P49591	SYSC	Serine--tRNA ligase, cytoplasmic	179892	9.2e-22	HD
22	P49593	PPM1F	Protein phosphatase 1F	81198.1	2.14e-19	HD
22	P49643	PRI2	DNA primase large subunit	128139	9.42e-26	HD
22	P49662	CASP4	Caspase-4	18864.6	2.79e-11	HD
22	P49711	CTCF	Transcriptional repressor CTCF	5838.6	1.46e-12	HD
22	P49720	PSB3	Proteasome subunit beta type-3	36911.7	5.31e-23	HD
22	P49721	PSB2	Proteasome subunit beta type-2	291192	2.31e-18	HD
22	P49748	ACADV	Very long-chain specific acyl-CoA dehydrogenase, mitochondrial	39398.5	2.06e-17	HD
22	P49754	VPS41	Vacuolar protein sorting-associated protein 41 homolog	37004.4	2.55e-10	HD
22	P49755	TMEDA	Transmembrane emp24 domain-containing protein 10	127241	5.86e-20	HD
22	P49756	RBM25	RNA-binding protein 25	29652.5	8.83e-15	HD
22	P49757	NUMB	Protein numb homolog	54124.4	1.62e-12	HD
22	P49768	PSN1	Presenilin-1	21172.3	0.000305069	HD
22	P49773	HINT1	Histidine triad nucleotide-binding protein 1	68261.6	1.11e-14	HD
22	P49790	NU153	Nuclear pore complex protein Nup153	19297	9.13e-14	HD
22	P49792	RBP2	E3 SUMO-protein ligase RanBP2	13838.9	6.25e-12	HD
22	P49795	RGS19	Regulator of G-protein signaling 19	160888	2.28e-20	HD
22	P49815	TSC2	Tuberin	6374.88	0.00114709	HD
22	P49821	NDUV1	NADH dehydrogenase [ubiquinone] flavoprotein 1, mitochondrial	22122.9	6.45e-13	HD
22	P49840	GSK3A	Glycogen synthase kinase-3 alpha	16359.9	8.75e-06	HD
22	P49841	GSK3B	Glycogen synthase kinase-3 beta	5822.63	2.05e-05	HD
22	P49902	5NTC	Cytosolic purine 5'-nucleotidase	189211	2.78e-17	HD
22	P49903	SPS1	Selenide, water dikinase 1	18965.9	2.94e-17	HD
22	P49913	CAMP	Cathelicidin antimicrobial peptide	13566447	1.04e-36	HD
22	P49914	MTHFS	5-formyltetrahydrofolate cyclo-ligase	7804.94	6.71e-09	HD
22	P49915	GUAA	GMP synthase [glutamine-hydrolyzing]	26686.4	1.45e-11	HD
22	P49916	DNLI3	DNA ligase 3	22436.2	5.78e-09	HD
22	P49917	DNLI4	DNA ligase 4	5724.96	5.81e-05	HD
22	P49959	MRE11	Double-strand break repair protein MRE11A	6092314	4.72e-09	HD
22	P49961	ENTP1	Ectonucleoside triphosphate diphosphohydrolase 1	46520.8	0.000583241	HD
22	P50148	GNAQ	Guanine nucleotide-binding protein G(q) subunit alpha	85833.6	6.5e-18	HD
22	P50151	GBG10	Guanine nucleotide-binding protein G(I)/G(S)/G(O) subunit gamma-10	94812.3	4.81e-16	HD
22	P50213	IDH3A	Isocitrate dehydrogenase [NAD] subunit alpha, mitochondrial	8693.27	5.06e-12	HD
22	P50225	ST1A1	Sulfotransferase 1A1	128657	1.32e-22	HD
22	P50281	MMP14	Matrix metalloproteinase-14	40574.6	3.65e-07	HD
22	P50395	GDIB	Rab GDP dissociation inhibitor beta	1.25952e+06	1.35e-26	HD
22	P50402	EMD	Emerin	10361.9	1.08e-05	HD
22	P50416	CPT1A	Carnitine O-palmitoyltransferase 1, liver isoform	7865.93	2.16e-10	HD
22	P50452	SPB8	Serpin B8	1.54734e+06	2.93e-17	HD
22	P50453	SPB9	Serpin B9	63756	3.43e-17	HD
22	P50502	F10A1	Hsc70-interacting protein	150484	1.49e-11	HD
22	P50552	VASP	Vasodilator-stimulated phosphoprotein	877028	6.42e-26	HD
22	P50570	DYN2	Dynamin-2	347364	2.47e-23	HD
22	P50579	MAP2	Methionine aminopeptidase 2	8397.29	1.29e-10	HD
22	P50583	AP4A	Bis(5'-nucleosyl)-tetraphosphatase [asymmetrical]	19405.1	2.28e-15	HD
22	P50749	RASF2	Ras association domain-containing protein 2	151535	1.03e-12	HD
22	P50851	LRBA	Lipopolysaccharide-responsive and beige-like anchor protein	15763.7	3.5e-07	HD
22	P50897	PPT1	Palmitoyl-protein thioesterase 1	13896.5	1.22e-24	HD
22	P50914	RL14	60S ribosomal protein L14	82393.7	1.57e-17	HD
22	P50990	TCPQ	T-complex protein 1 subunit theta	299750	2.42e-22	HD
22	P50991	TCPD	T-complex protein 1 subunit delta	211483	5.2e-24	HD
22	P50995	ANX11	Annexin A11	964985	9.34e-26	HD
22	P51003	PAPOA	Poly(A) polymerase alpha	12816.3	4.58e-05	HD
22	P51114	FXR1	Fragile X mental retardation syndrome-related protein 1	1	4.22e-06	HD
22	P51116	FXR2	Fragile X mental retardation syndrome-related protein 2	22620.2	0.000122394	HD
22	P51148	RAB5C	Ras-related protein Rab-5C	86584.2	2.94e-17	HD
22	P51149	RAB7A	Ras-related protein Rab-7a	1.34261e+06	4.44e-25	HD
22	P51151	RAB9A	Ras-related protein Rab-9A	9216.38	3.41e-10	HD
22	P51153	RAB13	Ras-related protein Rab-13	13513.9	1.07e-08	HD
22	P51159	RB27A	Ras-related protein Rab-27A	1590779	5.7e-32	HD
22	P51178	PLCD1	1-phosphatidylinositol 4,5-bisphosphate phosphodiesterase delta-1	8760.01	2.04e-06	HD
22	P51452	DUS3	Dual specificity protein phosphatase 3	6678.55	1.81e-06	HD
22	P51531	SMCA2	Probable global transcription activator SNF2L2	12768.8	6.91e-06	HD
22	P51553	IDH3G	Isocitrate dehydrogenase [NAD] subunit gamma, mitochondrial	7920.68	3.26e-08	HD
22	P51570	GALK1	Galactokinase	20786.1	3.79e-15	HD
22	P51571	SSRD	Translocon-associated protein subunit delta	31063.7	9.98e-15	HD
22	P51572	BAP31	B-cell receptor-associated protein 31	48436.9	6.6e-17	HD
22	P51575	P2RX1	P2X purinoceptor 1	9250.21	0.00130175	HD
22	P51580	TPMT	Thiopurine S-methyltransferase	22505.4	6.2e-05	HD
22	P51606	RENBP	N-acylglucosamine 2-epimerase	20905.3	4.23e-07	HD
22	P51608	MECP2	Methyl-CpG-binding protein 2	11510.8	3.51e-13	HD
22	P51610	HCFC1	Host cell factor 1	51181	1.75e-11	HD
22	P51648	AL3A2	Fatty aldehyde dehydrogenase	6838.53	1.89e-12	HD
22	P51659	DHB4	Peroxisomal multifunctional enzyme type 2	37479.9	1.53e-23	HD
22	P51665	PSMD7	26S proteasome non-ATPase regulatory subunit 7	44632.8	2.4e-20	HD
22	P51668	UB2D1	Ubiquitin-conjugating enzyme E2 D1	86924.1	6.6e-11	HD
22	P51692	STA5B	Signal transducer and activator of transcription 5B	55223.6	3.82e-19	HD
22	P51798	CLCN7	H(+)/Cl(-) exchange transporter 7	12320.2	2.91e-06	HD
22	P51809	VAMP7	Vesicle-associated membrane protein 7	70134.3	1.5e-16	HD
22	P51812	KS6A3	Ribosomal protein S6 kinase alpha-3	92061.4	1.41e-19	HD
22	P51813	BMX	Cytoplasmic tyrosine-protein kinase BMX	20979.9	4.62e-17	HD
22	P51857	AK1D1	3-oxo-5-beta-steroid 4-dehydrogenase	2835.25	0.00500829	HD
22	P51858	HDGF	Hepatoma-derived growth factor	157047	4.78e-26	HD
22	P51878	CASP5	Caspase-5	2.04007e+06	0.0226534	HD
22	P51948	MAT1	CDK-activating kinase assembly factor MAT1	1825.32	2.49e-08	HD
22	P51991	ROA3	Heterogeneous nuclear ribonucleoprotein A3	10136.6	9.91e-19	HD
22	P52179	MYOM1	Myomesin-1	1902.63	9.36e-06	HD
22	P52209	6PGD	6-phosphogluconate dehydrogenase, decarboxylating	5.04858e+06	4.95e-40	HD
22	P52272	HNRPM	Heterogeneous nuclear ribonucleoprotein M	256486	4.99e-22	HD
22	P52294	IMA5	Importin subunit alpha-5	3582.3	2.12e-08	HD
22	P52298	NCBP2	Nuclear cap-binding protein subunit 2	8150.67	0.000176771	HD
22	P52306	GDS1	Rap1 GTPase-GDP dissociation stimulator 1	6442.9	1.7e-11	HD
22	P52564	MP2K6	Dual specificity mitogen-activated protein kinase kinase 6	37650.1	4.13e-11	HD
22	P52565	GDIR1	Rho GDP-dissociation inhibitor 1	138330	3.88e-32	HD
22	P52566	GDIR2	Rho GDP-dissociation inhibitor 2	4122207	6.85e-48	HD
22	P52594	AGFG1	Arf-GAP domain and FG repeat-containing protein 1	69902.8	1.78e-15	HD
22	P52597	HNRPF	Heterogeneous nuclear ribonucleoprotein F	164496	1.4e-18	HD
22	P52630	STAT2	Signal transducer and activator of transcription 2	8654.76	9.15e-10	HD
22	P52701	MSH6	DNA mismatch repair protein Msh6	13107.8	0.00278218	HD
22	P52737	ZN136	Zinc finger protein 136	167491	0.00585657	HD
22	P52756	RBM5	RNA-binding protein 5	14109.8	1.5e-07	HD
22	P52757	CHIO	Beta-chimaerin	18765.8	0.00519413	HD
22	P52788	SPSY	Spermine synthase	29957.7	2.15e-14	HD
22	P52789	HXK2	Hexokinase-2	357312	1.36e-21	HD
22	P52790	HXK3	Hexokinase-3	2.03166e+06	2.15e-28	HD
22	P52815	RM12	39S ribosomal protein L12, mitochondrial	15012.1	2.2e-05	HD
22	P52888	THOP1	Thimet oligopeptidase	16715.5	1.69e-09	HD
22	P52907	CAZA1	F-actin-capping protein subunit alpha-1	1.98844e+06	8.41e-29	HD
22	P52948	NUP98	Nuclear pore complex protein Nup98-Nup96	36594.9	3.9e-06	HD
22	P53004	BIEA	Biliverdin reductase A	192227	2.32e-22	HD
22	P53007	TXTP	Tricarboxylate transport protein, mitochondrial	3355.93	1.72e-11	HD
22	P53041	PPP5	Serine/threonine-protein phosphatase 5	23357.8	1.03e-13	HD
22	P53355	DAPK1	Death-associated protein kinase 1	3057.22	8.57e-13	HD
22	P53367	ARFP1	Arfaptin-1	26023.9	2.76e-18	HD
22	P53384	NUBP1	Cytosolic Fe-S cluster assembly factor NUBP1	477.992	4.55e-05	HD
22	P53396	ACLY	ATP-citrate synthase	145639	1.18e-26	HD
22	P53582	MAP11	Methionine aminopeptidase 1	17644.8	1.57e-10	HD
22	P53597	SUCA	Succinyl-CoA ligase [ADP/GDP-forming] subunit alpha, mitochondrial	30537.4	1.46e-15	HD
22	P53609	PGTB1	Geranylgeranyl transferase type-1 subunit beta	11070.9	2.97e-09	HD
22	P53611	PGTB2	Geranylgeranyl transferase type-2 subunit beta	6958.97	0.00130354	HD
22	P53618	COPB	Coatomer subunit beta	108149	4.9e-21	HD
22	P53621	COPA	Coatomer subunit alpha	141954	5.93e-21	HD
22	P53634	CATC	Dipeptidyl peptidase 1	453814	6.02e-21	HD
22	P53671	LIMK2	LIM domain kinase 2	4568.11	2.63e-10	HD
22	P53675	CLH2	Clathrin heavy chain 2	94823.2	4.01e-24	HD
22	P53680	AP2S1	AP-2 complex subunit sigma	25673.9	1.1e-07	HD
22	P53801	PTTG	Pituitary tumor-transforming gene 1 protein-interacting protein	125861	1.03e-06	HD
22	P53804	TTC3	E3 ubiquitin-protein ligase TTC3	4792.05	0.0028263	HD
22	P53990	IST1	IST1 homolog	51366.3	6.38e-15	HD
22	P53992	SC24C	Protein transport protein Sec24C	40853	3.87e-13	HD
22	P53999	TCP4	Activated RNA polymerase II transcriptional coactivator p15	178193	3.54e-17	HD
22	P54108	CRIS3	Cysteine-rich secretory protein 3	723018	3.79e-31	HD
22	P54136	SYRC	Arginine--tRNA ligase, cytoplasmic	46589.5	6.94e-15	HD
22	P54198	HIRA	Protein HIRA	10075.6	0.000690907	HD
22	P54252	ATX3	Ataxin-3	11177.4	0.00012178	HD
22	P54577	SYYC	Tyrosine--tRNA ligase, cytoplasmic	62690.1	9.55e-16	HD
22	P54578	UBP14	Ubiquitin carboxyl-terminal hydrolase 14	16153.3	5.29e-19	HD
22	P54619	AAKG1	5'-AMP-activated protein kinase subunit gamma-1	33710.6	3.91e-11	HD
22	P54652	HSP72	Heat shock-related 70 kDa protein 2	959609	7.3e-32	HD
22	P54709	AT1B3	Sodium/potassium-transporting ATPase subunit beta-3	49105.7	1.55e-11	HD
22	P54725	RD23A	UV excision repair protein RAD23 homolog A	50948.4	4.94e-08	HD
22	P54727	RD23B	UV excision repair protein RAD23 homolog B	159761	1.3e-16	HD
22	P54802	ANAG	Alpha-N-acetylglucosaminidase	1927.65	0.00561373	HD
22	P54803	GALC	Galactocerebrosidase	6.00105e+06	0.000212507	HD
22	P54819	KAD2	Adenylate kinase 2, mitochondrial	439207	5.92e-33	HD
22	P54840	GYS2	Glycogen [starch] synthase, liver	300807	5e-16	HD
22	P54920	SNAA	Alpha-soluble NSF attachment protein	168920	7.66e-23	HD
22	P55008	AIF1	Allograft inflammatory factor 1	76771.7	1.15e-18	HD
22	P55010	IF5	Eukaryotic translation initiation factor 5	32391.7	5.68e-20	HD
22	P55036	PSMD4	26S proteasome non-ATPase regulatory subunit 4	56818.9	1.37e-09	HD
22	P55039	DRG2	Developmentally-regulated GTP-binding protein 2	12697.6	1.88e-09	HD
22	P55060	XPO2	Exportin-2	64408.4	6.26e-17	HD
22	P55061	BI1	Bax inhibitor 1	51645.3	4.94e-12	HD
22	P55072	TERA	Transitional endoplasmic reticulum ATPase	1132651	1.96e-26	HD
22	P55081	MFAP1	Microfibrillar-associated protein 1	2279.78	9.95e-06	HD
22	P55084	ECHB	Trifunctional enzyme subunit beta, mitochondrial	272033	7.1e-22	HD
22	P55145	MANF	Mesencephalic astrocyte-derived neurotrophic factor	43768.9	1.85e-22	HD
22	P55160	NCKPL	Nck-associated protein 1-like	95624	3.44e-21	HD
22	P55209	NP1L1	Nucleosome assembly protein 1-like 1	48347.3	3.33e-11	HD
22	P55212	CASP6	Caspase-6	57408.5	8.75e-13	HD
22	P55263	ADK	Adenosine kinase	107835	2.52e-11	HD
22	P55265	DSRAD	Double-stranded RNA-specific adenosine deaminase	24695.1	3.24e-14	HD
22	P55273	CDN2D	Cyclin-dependent kinase 4 inhibitor D	8774.8	0.00465336	HD
22	P55327	TPD52	Tumor protein D52	1	3.27e-17	HD
22	P55345	ANM2	Protein arginine N-methyltransferase 2	3025.7	0.00311763	HD
22	P55735	SEC13	Protein SEC13 homolog	40855.6	3.29e-14	HD
22	P55769	NH2L1	NHP2-like protein 1	64314.7	4.71e-15	HD
22	P55786	PSA	Puromycin-sensitive aminopeptidase	283795	1.12e-19	HD
22	P55795	HNRH2	Heterogeneous nuclear ribonucleoprotein H2	43335.7	6.69e-14	HD
22	P55809	SCOT1	Succinyl-CoA:3-ketoacid coenzyme A transferase 1, mitochondrial	4116.19	1.33e-09	HD
22	P55884	EIF3B	Eukaryotic translation initiation factor 3 subunit B	70599.2	3.34e-14	HD
22	P55899	FCGRN	IgG receptor FcRn large subunit p51	109787	6.77e-08	HD
22	P55957	BID	BH3-interacting domain death agonist	256944	7.82e-15	HD
22	P56134	ATPK	ATP synthase subunit f, mitochondrial	341632	1.76e-16	HD
22	P56192	SYMC	Methionine--tRNA ligase, cytoplasmic	97382.4	1.27e-19	HD
22	P56211	ARP19	cAMP-regulated phosphoprotein 19	1403.06	5.49e-14	HD
22	P56278	MTCP1	Protein p13 MTCP-1	50815.7	1.94e-09	HD
22	P56377	AP1S2	AP-1 complex subunit sigma-2	104824	3.55e-12	HD
22	P56378	68MP	6.8 kDa mitochondrial proteolipid	36219.5	1.19e-07	HD
22	P56381	ATP5E	ATP synthase subunit epsilon, mitochondrial	60254.6	1.68e-09	HD
22	P56385	ATP5I	ATP synthase subunit e, mitochondrial	68643.4	2.22e-11	HD
22	P56524	HDAC4	Histone deacetylase 4	3549.32	4.56e-06	HD
22	P56537	IF6	Eukaryotic translation initiation factor 6	122292	3.57e-14	HD
22	P56545	CTBP2	C-terminal-binding protein 2	12697	1.79e-10	HD
22	P56556	NDUA6	NADH dehydrogenase [ubiquinone] 1 alpha subcomplex subunit 6	569.245	0.000944086	HD
22	P57088	TMM33	Transmembrane protein 33	85566.3	1.1e-16	HD
22	P57721	PCBP3	Poly(rC)-binding protein 3	65376.6	3.47e-17	HD
22	P57737	CORO7	Coronin-7	243385	1.77e-21	HD
22	P57740	NU107	Nuclear pore complex protein Nup107	23514.1	3.21e-07	HD
22	P57764	GSDMD	Gasdermin-D	80427.1	4.29e-18	HD
22	P57772	SELB	Selenocysteine-specific elongation factor	3497.86	2.07e-07	HD
22	P58107	EPIPL	Epiplakin	4519.84	1.91e-15	HD
22	P58335	ANTR2	Anthrax toxin receptor 2	48261.2	5.49e-09	HD
22	P58546	MTPN	Myotrophin	36994.4	1.14e-26	HD
22	P59190	RAB15	Ras-related protein Rab-15	1369441	1.02e-16	HD
22	P59665	DEF1	Neutrophil defensin 1	58062.1	5.68e-35	HD
22	P59666	DEF3	Neutrophil defensin 3	168258288	6.85e-48	HD
22	P59768	GBG2	Guanine nucleotide-binding protein G(I)/G(S)/G(O) subunit gamma-2	104945	1.5e-22	HD
22	P59998	ARPC4	Actin-related protein 2/3 complex subunit 4	4574462	7.51e-29	HD
22	P60002	ELOF1	Transcription elongation factor 1 homolog	1251.86	3.6e-06	HD
22	P60033	CD81	CD81 antigen	16869.8	5.12e-07	HD
22	P60174	TPIS	Triosephosphate isomerase	1.40806e+06	1.15e-32	HD
22	P60228	EIF3E	Eukaryotic translation initiation factor 3 subunit E	42927.9	2.78e-14	HD
22	P60468	SC61B	Protein transport protein Sec61 subunit beta	19736.4	1.81e-07	HD
22	P60484	PTEN	Phosphatidylinositol 3,4,5-trisphosphate 3-phosphatase and dual-specificity protein phosphatase PTEN	12514.2	1.27e-05	HD
22	P60510	PP4C	Serine/threonine-protein phosphatase 4 catalytic subunit	24396	1.9e-15	HD
22	P60520	GBRL2	Gamma-aminobutyric acid receptor-associated protein-like 2	9534.95	0.00266971	HD
22	P60660	MYL6	Myosin light polypeptide 6	3259195	2.8e-34	HD
22	P60673	PROF3	Profilin-3	46382.7	8.36e-06	HD
22	P60709	ACTB	Actin, cytoplasmic 1	97531392	6.85e-48	HD
22	P60842	IF4A1	Eukaryotic initiation factor 4A-I	310438	2.4e-26	HD
22	P60866	RS20	40S ribosomal protein S20	36171.4	9.43e-20	HD
22	P60891	PRPS1	Ribose-phosphate pyrophosphokinase 1	174091	1.6e-17	HD
22	P60900	PSA6	Proteasome subunit alpha type-6	112974	1.27e-19	HD
22	P60953	CDC42	Cell division control protein 42 homolog	1.81635e+06	7.03e-26	HD
22	P60981	DEST	Destrin	28344	1.72e-13	HD
22	P60983	GMFB	Glia maturation factor beta	24952.9	2.79e-12	HD
22	P61006	RAB8A	Ras-related protein Rab-8A	168296	3.83e-19	HD
22	P61009	SPCS3	Signal peptidase complex subunit 3	66839.7	6.86e-10	HD
22	P61011	SRP54	Signal recognition particle 54 kDa protein	16483.9	7.33e-30	HD
22	P61018	RAB4B	Ras-related protein Rab-4B	33419.5	5.02e-23	HD
22	P61019	RAB2A	Ras-related protein Rab-2A	175355	7.45e-21	HD
22	P61020	RAB5B	Ras-related protein Rab-5B	74939.6	2.07e-22	HD
22	P61026	RAB10	Ras-related protein Rab-10	525779	3.79e-20	HD
22	P61077	UB2D3	Ubiquitin-conjugating enzyme E2 D3	329738	4.01e-28	HD
22	P61081	UBC12	NEDD8-conjugating enzyme Ubc12	75896.2	6.66e-11	HD
22	P61086	UBE2K	Ubiquitin-conjugating enzyme E2 K	39398.6	1.07e-19	HD
22	P61088	UBE2N	Ubiquitin-conjugating enzyme E2 N	553181	2.3e-24	HD
22	P61106	RAB14	Ras-related protein Rab-14	50695.6	8.8e-20	HD
22	P61158	ARP3	Actin-related protein 3	2.07023e+06	1.09e-30	HD
22	P61160	ARP2	Actin-related protein 2	415414	1.89e-26	HD
22	P61163	ACTZ	Alpha-centractin	117961	1.6e-20	HD
22	P61201	CSN2	COP9 signalosome complex subunit 2	25316	5.52e-11	HD
22	P61204	ARF3	ADP-ribosylation factor 3	394655	8.87e-37	HD
22	P61224	RAP1B	Ras-related protein Rap-1b	1.79453e+06	1.4e-24	HD
22	P61225	RAP2B	Ras-related protein Rap-2b	196330	9.65e-10	HD
22	P61244	MAX	Protein max	20965.3	3.22e-07	HD
22	P61247	RS3A	40S ribosomal protein S3a	141171	1.41e-19	HD
22	P61254	RL26	60S ribosomal protein L26	49333.9	1.36e-18	HD
22	P61289	PSME3	Proteasome activator complex subunit 3	27972.9	4.35e-10	HD
22	P61313	RL15	60S ribosomal protein L15	54738.5	3.41e-17	HD
22	P61326	MGN	Protein mago nashi homolog	46773.3	3.29e-16	HD
22	P61353	RL27	60S ribosomal protein L27	127865	1.15e-22	HD
22	P61421	VA0D1	V-type proton ATPase subunit d 1	346346	2.43e-12	HD
22	P61457	PHS	Pterin-4-alpha-carbinolamine dehydratase	53524.3	9.99e-06	HD
22	P61513	RL37A	60S ribosomal protein L37a	4142.03	7.93e-14	HD
22	P61586	RHOA	Transforming protein RhoA	1.3337e+06	4.43e-27	HD
22	P61604	CH10	10 kDa heat shock protein, mitochondrial	152139	2.53e-23	HD
22	P61619	S61A1	Protein transport protein Sec61 subunit alpha isoform 1	45083.2	4.02e-16	HD
22	P61626	LYSC	Lysozyme C	24535008	6.85e-48	HD
22	P61758	PFD3	Prefoldin subunit 3	26585.7	4.55e-12	HD
22	P61769	B2MG	Beta-2-microglobulin	198877	1.2e-20	HD
22	P61803	DAD1	Dolichyl-diphosphooligosaccharide--protein glycosyltransferase subunit DAD1	54712.5	9.54e-16	HD
22	P61916	NPC2	Epididymal secretory protein E1	217508	2.59e-22	HD
22	P61923	COPZ1	Coatomer subunit zeta-1	147173	2.03e-18	HD
22	P61956	SUMO2	Small ubiquitin-related modifier 2	136502	4.08e-21	HD
22	P61960	UFM1	Ubiquitin-fold modifier 1	96179.2	5.8e-11	HD
22	P61962	DCAF7	DDB1- and CUL4-associated factor 7	6449.2	0.00496374	HD
22	P61964	WDR5	WD repeat-containing protein 5	13389.2	3.14e-11	HD
22	P61966	AP1S1	AP-1 complex subunit sigma-1A	3302	9.94e-10	HD
22	P61970	NTF2	Nuclear transport factor 2	225010	2.18e-30	HD
22	P61978	HNRPK	Heterogeneous nuclear ribonucleoprotein K	1581267	8.68e-29	HD
22	P61981	1433G	14-3-3 protein gamma	201430	8.68e-17	HD
22	P62081	RS7	40S ribosomal protein S7	133597	2.76e-20	HD
22	P62136	PP1A	Serine/threonine-protein phosphatase PP1-alpha catalytic subunit	220231	5.05e-20	HD
22	P62140	PP1B	Serine/threonine-protein phosphatase PP1-beta catalytic subunit	76095.9	4.31e-17	HD
22	P62158	CALM	Calmodulin	487878	4.36e-35	HD
22	P62191	PRS4	26S protease regulatory subunit 4	70112.3	2.3e-18	HD
22	P62195	PRS8	26S protease regulatory subunit 8	37338.6	1.99e-20	HD
22	P62241	RS8	40S ribosomal protein S8	290256	2.97e-20	HD
22	P62244	RS15A	40S ribosomal protein S15a	169091	7.02e-19	HD
22	P62249	RS16	40S ribosomal protein S16	174558	9.35e-20	HD
22	P62256	UBE2H	Ubiquitin-conjugating enzyme E2 H	18558.5	4.81e-08	HD
22	P62258	1433E	14-3-3 protein epsilon	408377	5.48e-23	HD
22	P62263	RS14	40S ribosomal protein S14	29005.2	1.95e-25	HD
22	P62266	RS23	40S ribosomal protein S23	33400.5	1.91e-17	HD
22	P62269	RS18	40S ribosomal protein S18	145078	2.38e-15	HD
22	P62273	RS29	40S ribosomal protein S29	29993.4	1.97e-20	HD
22	P62277	RS13	40S ribosomal protein S13	99982.4	1.35e-17	HD
22	P62280	RS11	40S ribosomal protein S11	44349.1	1.64e-17	HD
22	P62304	RUXE	Small nuclear ribonucleoprotein E	326693	6.38e-11	HD
22	P62306	RUXF	Small nuclear ribonucleoprotein F	95770.2	4.67e-20	HD
22	P62310	LSM3	U6 snRNA-associated Sm-like protein LSm3	207414	7.33e-26	HD
22	P62312	LSM6	U6 snRNA-associated Sm-like protein LSm6	63458.7	4.05e-12	HD
22	P62314	SMD1	Small nuclear ribonucleoprotein Sm D1	38708	5.95e-22	HD
22	P62316	SMD2	Small nuclear ribonucleoprotein Sm D2	112029	4.59e-19	HD
22	P62318	SMD3	Small nuclear ribonucleoprotein Sm D3	110976	1.34e-26	HD
22	P62328	TYB4	Thymosin beta-4	99782.8	2.53e-23	HD
22	P62330	ARF6	ADP-ribosylation factor 6	139606	2.11e-15	HD
22	P62333	PRS10	26S protease regulatory subunit 10B	90429	4.44e-16	HD
22	P62341	SELT	Selenoprotein T	7573.9	2.35e-05	HD
22	P62424	RL7A	60S ribosomal protein L7a	82816.5	5.56e-21	HD
22	P62487	RPB7	DNA-directed RNA polymerase II subunit RPB7	6165.88	2.51e-13	HD
22	P62491	RB11A	Ras-related protein Rab-11A	736890	1.33e-18	HD
22	P62495	ERF1	Eukaryotic peptide chain release factor subunit 1	32805.1	6.8e-11	HD
22	P62633	CNBP	Cellular nucleic acid-binding protein	2318.42	8.55e-06	HD
22	P62701	RS4X	40S ribosomal protein S4, X isoform	204435	2.08e-24	HD
22	P62714	PP2AB	Serine/threonine-protein phosphatase 2A catalytic subunit beta isoform	345872	2.01e-24	HD
22	P62736	ACTA	Actin, aortic smooth muscle	13163284	6.85e-48	HD
22	P62750	RL23A	60S ribosomal protein L23a	66404.9	6.05e-17	HD
22	P62753	RS6	40S ribosomal protein S6	293875	2.64e-14	HD
22	P62805	H4	Histone H4	39944024	6.85e-48	HD
22	P62820	RAB1A	Ras-related protein Rab-1A	49518.6	7.56e-20	HD
22	P62826	RAN	GTP-binding nuclear protein Ran	843320	5.09e-24	HD
22	P62829	RL23	60S ribosomal protein L23	81341.8	4.88e-17	HD
22	P62834	RAP1A	Ras-related protein Rap-1A	108724	4.67e-25	HD
22	P62841	RS15	40S ribosomal protein S15	21836.9	1.5e-09	HD
22	P62847	RS24	40S ribosomal protein S24	17884.6	1.79e-12	HD
22	P62851	RS25	40S ribosomal protein S25	181908	8.31e-19	HD
22	P62854	RS26	40S ribosomal protein S26	88099.9	1.46e-12	HD
22	P62857	RS28	40S ribosomal protein S28	78986.8	3.05e-14	HD
22	P62861	RS30	40S ribosomal protein S30	197626	9.12e-19	HD
22	P62873	GBB1	Guanine nucleotide-binding protein G(I)/G(S)/G(T) subunit beta-1	354392	7.27e-23	HD
22	P62877	RBX1	E3 ubiquitin-protein ligase RBX1	40431.9	9.86e-06	HD
22	P62879	GBB2	Guanine nucleotide-binding protein G(I)/G(S)/G(T) subunit beta-2	896948	9.68e-27	HD
22	P62888	RL30	60S ribosomal protein L30	63088.1	7.03e-19	HD
22	P62891	RL39	60S ribosomal protein L39	45008.7	1.77e-21	HD
22	P62899	RL31	60S ribosomal protein L31	101214	2.62e-18	HD
22	P62906	RL10A	60S ribosomal protein L10a	90895.2	8.91e-24	HD
22	P62910	RL32	60S ribosomal protein L32	21968.7	3.72e-12	HD
22	P62913	RL11	60S ribosomal protein L11	26201.5	5.63e-18	HD
22	P62917	RL8	60S ribosomal protein L8	88326.1	3.57e-20	HD
22	P62937	PPIA	Peptidyl-prolyl cis-trans isomerase A	2.69704e+06	1.8e-41	HD
22	P62942	FKB1A	Peptidyl-prolyl cis-trans isomerase FKBP1A	538364	1.1e-24	HD
22	P62979	RS27A	Ubiquitin-40S ribosomal protein S27a	24263.5	1.09e-20	HD
22	P62987	RL40	Ubiquitin-60S ribosomal protein L40	656907	6e-31	HD
22	P62993	GRB2	Growth factor receptor-bound protein 2	154816	6.77e-22	HD
22	P62995	TRA2B	Transformer-2 protein homolog beta	25700.7	1.6e-17	HD
22	P63000	RAC1	Ras-related C3 botulinum toxin substrate 1	8328771	1.35e-30	HD
22	P63010	AP2B1	AP-2 complex subunit beta	91055.4	1.38e-22	HD
22	P63027	VAMP2	Vesicle-associated membrane protein 2	39062.9	4.54e-11	HD
22	P63092	GNAS2	Guanine nucleotide-binding protein G(s) subunit alpha isoforms short	116981	1.09e-13	HD
22	P63098	CANB1	Calcineurin subunit B type 1	13950.7	4.12e-15	HD
22	P63104	1433Z	14-3-3 protein zeta/delta	1.6063e+06	1.51e-36	HD
22	P63146	UBE2B	Ubiquitin-conjugating enzyme E2 B	34057.2	6.18e-06	HD
22	P63151	2ABA	Serine/threonine-protein phosphatase 2A 55 kDa regulatory subunit B alpha isoform	100248	5.15e-15	HD
22	P63165	SUMO1	Small ubiquitin-related modifier 1	45250.1	0.000330595	HD
22	P63167	DYL1	Dynein light chain 1, cytoplasmic	224229	1.48e-20	HD
22	P63172	DYLT1	Dynein light chain Tctex-type 1	24530.6	0.00135566	HD
22	P63173	RL38	60S ribosomal protein L38	19303.5	1.32e-18	HD
22	P63208	SKP1	S-phase kinase-associated protein 1	83732.4	6.34e-13	HD
22	P63218	GBG5	Guanine nucleotide-binding protein G(I)/G(S)/G(O) subunit gamma-5	226031	7.6e-16	HD
22	P63220	RS21	40S ribosomal protein S21	17510.9	1.02e-12	HD
22	P63241	IF5A1	Eukaryotic translation initiation factor 5A-1	131550	4.9e-29	HD
22	P63244	RACK1	Receptor of activated protein C kinase 1	162080	9.44e-25	HD
22	P63261	ACTG	Actin, cytoplasmic 2	5.20834e+06	2.14e-09	HD
22	P63272	SPT4H	Transcription elongation factor SPT4	26846.4	0.000649144	HD
22	P63279	UBC9	SUMO-conjugating enzyme UBC9	177105	1.25e-17	HD
22	P67775	PP2AA	Serine/threonine-protein phosphatase 2A catalytic subunit alpha isoform	51691.4	7.61e-15	HD
22	P67809	YBOX1	Nuclease-sensitive element-binding protein 1	27958.5	1.09e-13	HD
22	P67812	SC11A	Signal peptidase complex catalytic subunit SEC11A	193446	2.26e-16	HD
22	P67870	CSK2B	Casein kinase II subunit beta	35905.5	7.99e-23	HD
22	P67936	TPM4	Tropomyosin alpha-4 chain	17809.5	4.97e-15	HD
22	P68036	UB2L3	Ubiquitin-conjugating enzyme E2 L3	36559.1	1.11e-19	HD
22	P68104	EF1A1	Elongation factor 1-alpha 1	2.59756e+06	6.54e-36	HD
22	P68106	FKB1B	Peptidyl-prolyl cis-trans isomerase FKBP1B	38264.9	0.00557834	HD
22	P68133	ACTS	Actin, alpha skeletal muscle	234119	0.00096943	HD
22	P68366	TBA4A	Tubulin alpha-4A chain	2.89356e+06	9.66e-26	HD
22	P68371	TBB4B	Tubulin beta-4B chain	2118924	1.53e-32	HD
22	P68400	CSK21	Casein kinase II subunit alpha	38610.1	2.81e-18	HD
22	P68402	PA1B2	Platelet-activating factor acetylhydrolase IB subunit beta	397730	6.26e-17	HD
22	P68431	H31	Histone H3.1	4.84303e+06	1.13e-26	HD
22	P68871	HBB	Hemoglobin subunit beta	174767	1.4e-38	HD
22	P69849	NOMO3	Nodal modulator 3	16257.9	5.87e-12	HD
22	P69905	HBA	Hemoglobin subunit alpha	67706.9	2.19e-42	HD
22	P78318	IGBP1	Immunoglobulin-binding protein 1	14748.3	9e-09	HD
22	P78324	SHPS1	Tyrosine-protein phosphatase non-receptor type substrate 1	53539.9	7.62e-19	HD
22	P78325	ADAM8	Disintegrin and metalloproteinase domain-containing protein 8	63299.7	6.66e-23	HD
22	P78330	SERB	Phosphoserine phosphatase	3643.19	1.1e-05	HD
22	P78344	IF4G2	Eukaryotic translation initiation factor 4 gamma 2	58381.4	4.23e-14	HD
22	P78345	RPP38	Ribonuclease P protein subunit p38	63113.5	2.67e-15	HD
22	P78362	SRPK2	SRSF protein kinase 2	14050.1	7.16e-12	HD
22	P78368	KC1G2	Casein kinase I isoform gamma-2	7009.62	0.000184918	HD
22	P78371	TCPB	T-complex protein 1 subunit beta	172274	3.9e-22	HD
22	P78380	OLR1	Oxidized low-density lipoprotein receptor 1	99096.8	6.28e-23	HD
22	P78406	RAE1L	mRNA export factor	13160.7	6.74e-11	HD
22	P78417	GSTO1	Glutathione S-transferase omega-1	1.68953e+06	2.79e-23	HD
22	P78527	PRKDC	DNA-dependent protein kinase catalytic subunit	206964	2.82e-19	HD
22	P78560	CRADD	Death domain-containing protein CRADD	15341.2	6.02e-13	HD
22	P80188	NGAL	Neutrophil gelatinase-associated lipocalin	8799276	5e-38	HD
22	P80217	IN35	Interferon-induced 35 kDa protein	171550	9.27e-18	HD
22	P80303	NUCB2	Nucleobindin-2	45616.6	1.18e-13	HD
22	P80404	GABT	4-aminobutyrate aminotransferase, mitochondrial	17001	0.00115715	HD
22	P80422	LV212	Ig gamma lambda chain V-II region DOT	159686	1.57e-20	HD
22	P80511	S10AC	Protein S100-A12	2.26217e+06	3.26e-39	HD
22	P80723	BASP1	Brain acid soluble protein 1	392019	5.29e-26	HD
22	P80748	LV302	Ig lambda chain V-III region LOI	6849.22	1.65e-28	HD
22	P81605	DCD	Dermcidin	41526.2	1.51e-11	HD
22	P82675	RT05	28S ribosomal protein S5, mitochondrial	5005.61	4.17e-05	HD
22	P82909	RT36	28S ribosomal protein S36, mitochondrial	12620.5	4.84e-07	HD
22	P82930	RT34	28S ribosomal protein S34, mitochondrial	2456.02	5.43e-07	HD
22	P82979	SARNP	SAP domain-containing ribonucleoprotein	183037	2.37e-19	HD
22	P83111	LACTB	Serine beta-lactamase-like protein LACTB, mitochondrial	17230.9	5.85e-14	HD
22	P83731	RL24	60S ribosomal protein L24	108067	3.32e-17	HD
22	P83881	RL36A	60S ribosomal protein L36a	21088.8	4.75e-09	HD
22	P83916	CBX1	Chromobox protein homolog 1	57738.6	4.12e-11	HD
22	P84085	ARF5	ADP-ribosylation factor 5	62953.2	1.66e-12	HD
22	P84090	ERH	Enhancer of rudimentary homolog	37039.2	1.41e-18	HD
22	P84095	RHOG	Rho-related GTP-binding protein RhoG	776689	3.53e-30	HD
22	P84098	RL19	60S ribosomal protein L19	57868	1.92e-12	HD
22	P84101	SERF2	Small EDRK-rich factor 2	1203.63	0.0024165	HD
22	P84103	SRSF3	Serine/arginine-rich splicing factor 3	287696	1.89e-16	HD
22	P84243	H33	Histone H3.3	230463	6.79e-09	HD
22	P86790	CCZ1B	Vacuolar fusion protein CCZ1 homolog B	13200.5	8.85e-07	HD
22	P98066	TSG6	Tumor necrosis factor-inducible gene 6 protein	1907.61	1.91e-10	HD
22	P98171	RHG04	Rho GTPase-activating protein 4	119008	1.57e-21	HD
22	P98175	RBM10	RNA-binding protein 10	647.562	6.12e-07	HD
22	P98179	RBM3	RNA-binding protein 3	16508.6	1.19e-17	HD
22	P98196	AT11A	Probable phospholipid-transporting ATPase IH	42298.7	8.24e-13	HD
22	P99999	CYC	Cytochrome c	119965	8.51e-19	HD
22	Q00013	EM55	55 kDa erythrocyte membrane protein	39269.8	4.71e-10	HD
22	Q00059	TFAM	Transcription factor A, mitochondrial	19512	4.35e-11	HD
22	Q00169	PIPNA	Phosphatidylinositol transfer protein alpha isoform	8883.98	6.97e-08	HD
22	Q00325	MPCP	Phosphate carrier protein, mitochondrial	188631	7.68e-21	HD
22	Q00341	VIGLN	Vigilin	22786.1	1.53e-06	HD
22	Q00403	TF2B	Transcription initiation factor IIB	16882.9	2.11e-07	HD
22	Q00535	CDK5	Cyclin-dependent-like kinase 5	46362.4	7.1e-11	HD
22	Q00577	PURA	Transcriptional activator protein Pur-alpha	8732.74	4.94e-09	HD
22	Q00610	CLH1	Clathrin heavy chain 1	1.22015e+06	1.07e-26	HD
22	Q00653	NFKB2	Nuclear factor NF-kappa-B p100 subunit	2593.55	1.6e-06	HD
22	Q00688	FKBP3	Peptidyl-prolyl cis-trans isomerase FKBP3	89773.6	4.18e-13	HD
22	Q00722	PLCB2	1-phosphatidylinositol 4,5-bisphosphate phosphodiesterase beta-2	98330.4	6.89e-12	HD
22	Q00765	REEP5	Receptor expression-enhancing protein 5	43467.6	7.32e-12	HD
22	Q00796	DHSO	Sorbitol dehydrogenase	29104.6	3.39e-09	HD
22	Q00839	HNRPU	Heterogeneous nuclear ribonucleoprotein U	129684	6.96e-34	HD
22	Q00978	IRF9	Interferon regulatory factor 9	6352.9	1.54e-07	HD
22	Q01082	SPTB2	Spectrin beta chain, non-erythrocytic 1	383462	5.1e-39	HD
22	Q01085	TIAR	Nucleolysin TIAR	12671	1.36e-09	HD
22	Q01105	SET	Protein SET	34813.2	1.03e-21	HD
22	Q01130	SRSF2	Serine/arginine-rich splicing factor 2	259158	4.07e-21	HD
22	Q01415	GALK2	N-acetylgalactosamine kinase	36990.7	3.13e-09	HD
22	Q01432	AMPD3	AMP deaminase 3	253141	4.92e-20	HD
22	Q01433	AMPD2	AMP deaminase 2	67921.8	1.41e-13	HD
22	Q01449	MLRA	Myosin regulatory light chain 2, atrial isoform	226443	1.65e-06	HD
22	Q01459	DIAC	Di-N-acetylchitobiase	99107.5	7.68e-21	HD
22	Q01469	FABP5	Fatty acid-binding protein, epidermal	276849	1.44e-17	HD
22	Q01518	CAP1	Adenylyl cyclase-associated protein 1	4172439	4.34e-35	HD
22	Q01543	FLI1	Friend leukemia integration 1 transcription factor	5660.03	3.71e-11	HD
22	Q01629	IFM2	Interferon-induced transmembrane protein 2	167212	3.11e-16	HD
22	Q01658	NC2B	Protein Dr1	315028	9.98e-11	HD
22	Q01813	PFKAP	ATP-dependent 6-phosphofructokinase, platelet type	23006.5	4.31e-12	HD
22	Q01844	EWS	RNA-binding protein EWS	84628	2.06e-17	HD
22	Q01970	PLCB3	1-phosphatidylinositol 4,5-bisphosphate phosphodiesterase beta-3	323.974	0.00610321	HD
22	Q02040	AK17A	A-kinase anchor protein 17A	5033.26	0.00612851	HD
22	Q02127	PYRD	Dihydroorotate dehydrogenase (quinone), mitochondrial	6767.28	0.000291123	HD
22	Q02218	ODO1	2-oxoglutarate dehydrogenase, mitochondrial	36315.3	1.07e-12	HD
22	Q02252	MMSA	Methylmalonate-semialdehyde dehydrogenase [acylating], mitochondrial	51771.8	9.88e-10	HD
22	Q02338	BDH	D-beta-hydroxybutyrate dehydrogenase, mitochondrial	22956.1	5.4e-12	HD
22	Q02487	DSC2	Desmocollin-2	99543.1	5.93e-11	HD
22	Q02539	H11	Histone H1.1	52762	1.88e-08	HD
22	Q02543	RL18A	60S ribosomal protein L18a	23985.5	2.17e-18	HD
22	Q02750	MP2K1	Dual specificity mitogen-activated protein kinase kinase 1	181651	1.09e-20	HD
22	Q02790	FKBP4	Peptidyl-prolyl cis-trans isomerase FKBP4	13099.4	1.38e-10	HD
22	Q02818	NUCB1	Nucleobindin-1	24989.6	3.27e-13	HD
22	Q02878	RL6	60S ribosomal protein L6	163177	5.16e-23	HD
22	Q02880	TOP2B	DNA topoisomerase 2-beta	82389	1.03e-14	HD
22	Q02978	M2OM	Mitochondrial 2-oxoglutarate/malate carrier protein	83085.4	3.22e-13	HD
22	Q03169	TNAP2	Tumor necrosis factor alpha-induced protein 2	103407	8.46e-12	HD
22	Q03188	CENPC	Centromere protein C	2948.92	5.14e-05	HD
22	Q03252	LMNB2	Lamin-B2	318348	1.38e-17	HD
22	Q03405	UPAR	Urokinase plasminogen activator surface receptor	29054.7	4.52e-24	HD
22	Q03426	KIME	Mevalonate kinase	28892.4	0.000119219	HD
22	Q03518	TAP1	Antigen peptide transporter 1	40692	8.8e-13	HD
22	Q03519	TAP2	Antigen peptide transporter 2	28967.7	2.26e-17	HD
22	Q04206	TF65	Transcription factor p65	11860.1	5.65e-07	HD
22	Q04323	UBXN1	UBX domain-containing protein 1	19783.5	3.6e-12	HD
22	Q04446	GLGB	1,4-alpha-glucan-branching enzyme	86948.7	6.6e-21	HD
22	Q04637	IF4G1	Eukaryotic translation initiation factor 4 gamma 1	14403.2	1.61e-10	HD
22	Q04721	NOTC2	Neurogenic locus notch homolog protein 2	3685.51	0.00612851	HD
22	Q04726	TLE3	Transducin-like enhancer protein 3	1	0.00288066	HD
22	Q04727	TLE4	Transducin-like enhancer protein 4	26674.4	0.00378748	HD
22	Q04756	HGFA	Hepatocyte growth factor activator	50722332	0.0100329	HD
22	Q04760	LGUL	Lactoylglutathione lyase	99849.3	9.6e-21	HD
22	Q04837	SSBP	Single-stranded DNA-binding protein, mitochondrial	42073.1	1.32e-12	HD
22	Q04864	REL	Proto-oncogene c-Rel	14259.9	3.29e-10	HD
22	Q04917	1433F	14-3-3 protein eta	204574	3.31e-38	HD
22	Q04941	PLP2	Proteolipid protein 2	39282.3	5.64e-18	HD
22	Q05048	CSTF1	Cleavage stimulation factor subunit 1	9285.82	1.78e-13	HD
22	Q05193	DYN1	Dynamin-1	175135	9.88e-06	HD
22	Q05209	PTN12	Tyrosine-protein phosphatase non-receptor type 12	36901.4	4.11e-14	HD
22	Q05315	LEG10	Galectin-10	57812.6	4.85e-18	HD
22	Q05519	SRS11	Serine/arginine-rich splicing factor 11	25649.7	2.14e-11	HD
22	Q05639	EF1A2	Elongation factor 1-alpha 2	79501.8	1.17e-07	HD
22	Q05655	KPCD	Protein kinase C delta type	230586	6.09e-26	HD
22	Q05823	RN5A	2-5A-dependent ribonuclease	25876.9	2.67e-09	HD
22	Q06124	PTN11	Tyrosine-protein phosphatase non-receptor type 11	25938	3.52e-12	HD
22	Q06187	BTK	Tyrosine-protein kinase BTK	35269	2.54e-20	HD
22	Q06203	PUR1	Amidophosphoribosyltransferase	4266.28	0.00379899	HD
22	Q06210	GFPT1	Glutamine--fructose-6-phosphate aminotransferase [isomerizing] 1	24543.2	3.77e-16	HD
22	Q06323	PSME1	Proteasome activator complex subunit 1	237555	7.13e-28	HD
22	Q06330	SUH	Recombining binding protein suppressor of hairless	30466.6	2.2e-05	HD
22	Q06481	APLP2	Amyloid-like protein 2	10181.2	9.62e-06	HD
22	Q06546	GABPA	GA-binding protein alpha chain	18792.8	2.68e-07	HD
22	Q06787	FMR1	Fragile X mental retardation protein 1	2638.97	0.00112149	HD
22	Q06830	PRDX1	Peroxiredoxin-1	231373	1.4e-22	HD
22	Q07020	RL18	60S ribosomal protein L18	122475	4.7e-22	HD
22	Q07021	C1QBP	Complement component 1 Q subcomponent-binding protein, mitochondrial	40223.6	4.11e-16	HD
22	Q07065	CKAP4	Cytoskeleton-associated protein 4	23820	5.6e-18	HD
22	Q07092	COGA1	Collagen alpha-1(XVI) chain	291.632	0.0107521	HD
22	Q07666	KHDR1	KH domain-containing, RNA-binding, signal transduction-associated protein 1	38362.8	6.15e-19	HD
22	Q07812	BAX	Apoptosis regulator BAX	73592.2	6.16e-22	HD
22	Q07866	KLC1	Kinesin light chain 1	17907.6	2.54e-12	HD
22	Q07889	SOS1	Son of sevenless homolog 1	39755	9.57e-09	HD
22	Q07890	SOS2	Son of sevenless homolog 2	26839.2	5.94e-06	HD
22	Q07955	SRSF1	Serine/arginine-rich splicing factor 1	236085	1.81e-20	HD
22	Q07960	RHG01	Rho GTPase-activating protein 1	585426	3.11e-24	HD
22	Q08170	SRSF4	Serine/arginine-rich splicing factor 4	8855.53	1.59e-10	HD
22	Q08209	PP2BA	Serine/threonine-protein phosphatase 2B catalytic subunit alpha isoform	101192	5.05e-14	HD
22	Q08211	DHX9	ATP-dependent RNA helicase A	134380	2.3e-18	HD
22	Q08257	QOR	Quinone oxidoreductase	14827.7	2.2e-13	HD
22	Q08379	GOGA2	Golgin subfamily A member 2	19832	4.3e-08	HD
22	Q08380	LG3BP	Galectin-3-binding protein	26114.8	8.88e-15	HD
22	Q08477	CP4F3	Docosahexaenoic acid omega-hydroxylase CYP4F3	459596	3.32e-27	HD
22	Q08623	HDHD1	Pseudouridine-5'-phosphatase	11246.1	3.72e-05	HD
22	Q08722	CD47	Leukocyte surface antigen CD47	291004	3.43e-18	HD
22	Q08752	PPID	Peptidyl-prolyl cis-trans isomerase D	57789.6	8.87e-09	HD
22	Q08945	SSRP1	FACT complex subunit SSRP1	39192.9	2.63e-12	HD
22	Q08999	RBL2	Retinoblastoma-like protein 2	506762	0.00110244	HD
22	Q08AM6	VAC14	Protein VAC14 homolog	6740.59	6.7e-13	HD
22	Q08ET2	SIG14	Sialic acid-binding Ig-like lectin 14	19790.3	3.12e-08	HD
22	Q08J23	NSUN2	tRNA (cytosine(34)-C(5))-methyltransferase	8209.52	2.69e-06	HD
22	Q09028	RBBP4	Histone-binding protein RBBP4	110122	2.3e-21	HD
22	Q09161	NCBP1	Nuclear cap-binding protein subunit 1	12503.3	2.76e-10	HD
22	Q09472	EP300	Histone acetyltransferase p300	8885.85	4.95e-05	HD
22	Q09666	AHNK	Neuroblast differentiation-associated protein AHNAK	1174.47	4.28e-20	HD
22	Q0JRZ9	FCHO2	F-BAR domain only protein 2	5888.55	0.000529282	HD
22	Q0VAA5	PLCX2	PI-PLC X domain-containing protein 2	16979.2	4.53e-18	HD
22	Q0VD83	APOBR	Apolipoprotein B receptor	96513.6	2.86e-21	HD
22	Q0VDD5	CQ091	Putative uncharacterized protein encoded by MIR22HG	15763.1	3.66e-08	HD
22	Q0VDF9	HSP7E	Heat shock 70 kDa protein 14	3623.78	0.00307743	HD
22	Q10471	GALT2	Polypeptide N-acetylgalactosaminyltransferase 2	8327.13	2.46e-18	HD
22	Q10472	GALT1	Polypeptide N-acetylgalactosaminyltransferase 1	8414.91	4.15e-11	HD
22	Q10567	AP1B1	AP-1 complex subunit beta-1	119510	1.74e-16	HD
22	Q10570	CPSF1	Cleavage and polyadenylation specificity factor subunit 1	6666.92	8.45e-07	HD
22	Q10588	BST1	ADP-ribosyl cyclase/cyclic ADP-ribose hydrolase 2	903588	3.28e-23	HD
22	Q10713	MPPA	Mitochondrial-processing peptidase subunit alpha	1485.07	3.66e-08	HD
22	Q12765	SCRN1	Secernin-1	13980.7	9.94e-09	HD
22	Q12768	STRUM	WASH complex subunit strumpellin	94702.6	8.36e-17	HD
22	Q12769	NU160	Nuclear pore complex protein Nup160	11871.9	3.22e-08	HD
22	Q12772	SRBP2	Sterol regulatory element-binding protein 2	22107.6	0.00474883	HD
22	Q12800	TFCP2	Alpha-globin transcription factor CP2	10231.2	0.00082652	HD
22	Q12802	AKP13	A-kinase anchor protein 13	16494.1	4.27e-11	HD
22	Q12846	STX4	Syntaxin-4	12910	5.91e-12	HD
22	Q12874	SF3A3	Splicing factor 3A subunit 3	38391.4	1.98e-13	HD
22	Q12882	DPYD	Dihydropyrimidine dehydrogenase [NADP(+)]	18562.5	3.51e-10	HD
22	Q12899	TRI26	Tripartite motif-containing protein 26	6188.99	2.7e-11	HD
22	Q12904	AIMP1	Aminoacyl tRNA synthase complex-interacting multifunctional protein 1	26417.5	2.7e-13	HD
22	Q12905	ILF2	Interleukin enhancer-binding factor 2	147175	4.72e-21	HD
22	Q12906	ILF3	Interleukin enhancer-binding factor 3	145562	3.85e-22	HD
22	Q12907	LMAN2	Vesicular integral-membrane protein VIP36	252284	1.73e-18	HD
22	Q12912	LRMP	Lymphoid-restricted membrane protein	24502.6	6.88e-07	HD
22	Q12913	PTPRJ	Receptor-type tyrosine-protein phosphatase eta	191267	3.9e-22	HD
22	Q12931	TRAP1	Heat shock protein 75 kDa, mitochondrial	3.06973e+06	1.68e-23	HD
22	Q12933	TRAF2	TNF receptor-associated factor 2	6420.13	0.00434445	HD
22	Q12972	PP1R8	Nuclear inhibitor of protein phosphatase 1	4850.71	1.47e-14	HD
22	Q12974	TP4A2	Protein tyrosine phosphatase type IVA 2	7731.17	1.03e-10	HD
22	Q12979	ABR	Active breakpoint cluster region-related protein	32762.3	3.27e-15	HD
22	Q12981	SEC20	Vesicle transport protein SEC20	8329.05	0.00625376	HD
22	Q12982	BNIP2	BCL2/adenovirus E1B 19 kDa protein-interacting protein 2	50892.1	6.39e-09	HD
22	Q12996	CSTF3	Cleavage stimulation factor subunit 3	10796.4	3.12e-13	HD
22	Q13011	ECH1	Delta(3,5)-Delta(2,4)-dienoyl-CoA isomerase, mitochondrial	45443.6	2.28e-14	HD
22	Q13033	STRN3	Striatin-3	8949.2	1.21e-06	HD
22	Q13043	STK4	Serine/threonine-protein kinase 4	64405.7	1.74e-20	HD
22	Q13045	FLII	Protein flightless-1 homolog	224462	9.44e-24	HD
22	Q13057	COASY	Bifunctional coenzyme A synthase	17196.6	5.06e-12	HD
22	Q13085	ACACA	Acetyl-CoA carboxylase 1	4068.81	0.000130046	HD
22	Q13094	LCP2	Lymphocyte cytosolic protein 2	121386	9.1e-16	HD
22	Q13098	CSN1	COP9 signalosome complex subunit 1	20609	7.37e-17	HD
22	Q13107	UBP4	Ubiquitin carboxyl-terminal hydrolase 4	21184.5	1.6e-09	HD
22	Q13123	RED	Protein Red	12988	0.00164379	HD
22	Q13126	MTAP	S-methyl-5'-thioadenosine phosphorylase	44165.3	7.77e-20	HD
22	Q13131	AAPK1	5'-AMP-activated protein kinase catalytic subunit alpha-1	25899.8	7.49e-14	HD
22	Q13136	LIPA1	Liprin-alpha-1	7547.84	0.0014512	HD
22	Q13144	EI2BE	Translation initiation factor eIF-2B subunit epsilon	16805.1	1.29e-06	HD
22	Q13148	TADBP	TAR DNA-binding protein 43	61828.2	6.23e-13	HD
22	Q13151	ROA0	Heterogeneous nuclear ribonucleoprotein A0	37163.7	3.37e-16	HD
22	Q13153	PAK1	Serine/threonine-protein kinase PAK 1	178872	5.55e-23	HD
22	Q13155	AIMP2	Aminoacyl tRNA synthase complex-interacting multifunctional protein 2	47349.6	7.91e-09	HD
22	Q13158	FADD	FAS-associated death domain protein	36433.2	2.08e-21	HD
22	Q13162	PRDX4	Peroxiredoxin-4	18394	2.51e-08	HD
22	Q13177	PAK2	Serine/threonine-protein kinase PAK 2	153844	2.25e-19	HD
22	Q13185	CBX3	Chromobox protein homolog 3	49718.9	6.73e-24	HD
22	Q13188	STK3	Serine/threonine-protein kinase 3	58490.8	7.2e-17	HD
22	Q13190	STX5	Syntaxin-5	21632.4	1.63e-06	HD
22	Q13191	CBLB	E3 ubiquitin-protein ligase CBL-B	255895	9.69e-14	HD
22	Q13200	PSMD2	26S proteasome non-ATPase regulatory subunit 2	69709.5	5.29e-19	HD
22	Q13217	DNJC3	DnaJ homolog subfamily C member 3	18267.7	1.83e-12	HD
22	Q13231	CHIT1	Chitotriosidase-1	643535	4.46e-27	HD
22	Q13239	SLAP1	Src-like-adapter	9256.59	2.21e-11	HD
22	Q13242	SRSF9	Serine/arginine-rich splicing factor 9	23501.5	1.54e-09	HD
22	Q13247	SRSF6	Serine/arginine-rich splicing factor 6	159631	1.72e-17	HD
22	Q13263	TIF1B	Transcription intermediary factor 1-beta	11539.3	3.95e-14	HD
22	Q13277	STX3	Syntaxin-3	55934.3	5.11e-19	HD
22	Q13283	G3BP1	Ras GTPase-activating protein-binding protein 1	14937.4	4.67e-17	HD
22	Q13287	NMI	N-myc-interactor	39845.5	2.84e-13	HD
22	Q13303	KCAB2	Voltage-gated potassium channel subunit beta-2	77392.9	9.69e-25	HD
22	Q13310	PABP4	Polyadenylate-binding protein 4	6800.53	1.1e-07	HD
22	Q13315	ATM	Serine-protein kinase ATM	15063	9.4e-07	HD
22	Q13319	CD5R2	Cyclin-dependent kinase 5 activator 2	499044	9.72e-16	HD
22	Q13325	IFIT5	Interferon-induced protein with tetratricopeptide repeats 5	4156.68	4.34e-11	HD
22	Q13347	EIF3I	Eukaryotic translation initiation factor 3 subunit I	33062.9	9.14e-17	HD
22	Q13362	2A5G	Serine/threonine-protein phosphatase 2A 56 kDa regulatory subunit gamma isoform	28971.9	4.87e-08	HD
22	Q13363	CTBP1	C-terminal-binding protein 1	25166.4	2.64e-16	HD
22	Q13393	PLD1	Phospholipase D1	21308.3	1.12e-10	HD
22	Q13404	UB2V1	Ubiquitin-conjugating enzyme E2 variant 1	230336	1.59e-16	HD
22	Q13409	DC1I2	Cytoplasmic dynein 1 intermediate chain 2	14170.5	7.28e-07	HD
22	Q13418	ILK	Integrin-linked protein kinase	153105	1.51e-23	HD
22	Q13422	IKZF1	DNA-binding protein Ikaros	7923.37	1.09e-10	HD
[truncated: 346,938+ more rows]
