# Supplementary material for: Proteome Analysis of Human Neutrophil Granulocytes From Patients With Monogenic Disease Using Data-independent Acquisition
Source: Mol Cell Proteomics. 2019 Jan 10;18(4):760–72. doi: 10.1074/mcp.RA118.001141 (PMC6442368; doi:10.1074/mcp.RA118.001141)
Supplement: Supplemental_Table_3 [file 141289_1_supp_251890_pjqfpt.xlsx]

## Sheet: normalized_TPM_healthy
# Values reported are in TPM (transcripts per million) values, normalized to the length of the longest CDS for each gene
Ensembl Gene ID	HD1	HD2	HD3	HD4	HD5	HD6	HD7	HD8	HD9	HD10	HD11	HD12	HD13	HD14	HD15	HD16	HD17	HD18	HD19	HD20	HD21	HD22
ENSG00000186092	0	0.000661609	0	0	0.000471176	0	0.000518974	0.00260728	0	0	0	0	0	0	0	0	0	0	0	0	0	0
ENSG00000187634	0.00611665	0.00556634	0.0114504	0.0208914	0.00836878	0.0095528	0.00727717	0.00731196	0.00158522	0	0.0139472	0.00714608	0.0118493	0.0125384	0.00694617	0.00579719	0.00383189	0.00287247	0.00999684	0.00299472	0	0.00662228
ENSG00000187961	0.000990105	0.00180205	0	0	0.00192504	0.00463895	0.00141355	0.00236718	0	0	0	0	0	0.000974208	0.00269851	0	0	0	0	0	0.00200318	0.00107195
ENSG00000187583	0.00206954	0.000627783	0	0	0.0031296	0.00290893	0.00196976	0	0.00321811	0.00212324	0	0	0.00300687	0.00407263	0.00141013	0.00588437	0.00129651	0.00291567	0	0	0.00314032	0.00112031
ENSG00000187608	0.00102705	0	0	0	0	0.0615941	0.000488765	0	0	0	0	0.0023998	0	0.00050528	0.0013996	0	0.00386049	0.00289391	0.00503572	0	0	0.0622692
ENSG00000188157	0.0108134	0.00834951	0	0	0.0129543	0.0147386	0.00795291	0.00470055	0.00535011	0.0080683	0.0038426	0.00229695	0.00428479	0.00677075	0.00267924	0.00838522	0.00123168	0.00553977	0	0.00288777	0.00696104	0.00957865
ENSG00000162571	0.00654109	0.00952416	0.007347	0	0.0104568	0.00490353	0.004358	0	0.015257	0.00268432	0.00255686	0.00611356	0.00190073	0.00707968	0.00178276	0.00743936	0.0114738	0	0.00641432	0.00768608	0.00397018	0.00991453
ENSG00000176022	0	0.00139858	0	0	0.00099602	0.00108009	0.00109706	0	0.000896167	0	0	0.00269324	0.00167468	0	0	0	0.00144418	0	0.00565148	0	0.00349801	0.00374375
ENSG00000162572	0.0013008	0.00157836	0.00365267	0	0.0022481	0.00121893	0.00185712	0	0.00202273	0.0026691	0.00254236	0	0	0.00383974	0.00177265	0	0.00325965	0.00366526	0	0.0267487	0.00263177	0.00281666
ENSG00000169972	0.00124435	0.00150986	0	0.00318754	0.00107527	0.00349809	0.00177652	0	0.000967471	0	0.00243202	0	0.00361586	0	0	0	0.00311818	0	0	0	0.00125878	0.00673604
ENSG00000224051	0.000860154	0.000521844	0	0	0.00204402	0.00161203	0.000818682	0	0.00334382	0	0	0	0	0.000846343	0.00117217	0	0	0	0.00843483	0	0.00087013	0.000931258
ENSG00000169962	0.0012466	0.00151259	0	0	0.00107722	0.00233628	0.000593248	0	0	0	0.00243643	0	0.0018112	0.000613292	0	0	0	0.00351254	0	0	0.00504423	0.00134965
ENSG00000205116	0.000873253	0	0	0.00223694	0.000377299	0.000818292	0.000831149	0	0	0	0	0	0	0.000429616	0	0.00248293	0	0	0	0	0	0
ENSG00000179403	0.00453458	0.000687769	0	0	0.00195922	0	0.00215798	0	0.00176281	0.00465223	0.00221567	0.00264887	0	0.00167317	0.00154487	0	0.00284078	0	0	0	0.00229359	0.00245472
ENSG00000215915	0.00172895	0.0031468	0.00242746	0.00442892	0.00541586	0.00405034	0.00534817	0.00413365	0.00403275	0	0.00337917	0	0.00502404	0.00212649	0.00117806	0.00245798	0.00216627	0	0	0	0.00787053	0.00187188
ENSG00000160072	0.00849535	0.00859003	0.00397584	0.00362697	0.0152938	0.00796066	0.00808575	0.00338517	0.00990762	0	0.00830191	0.00330837	0.00411434	0.00766237	0	0.00402583	0.0106442	0.0199477	0.00694225	0	0.0171878	0.0122635
ENSG00000197785	0.00274153	0.00609858	0.00513217	0.00468183	0.00927866	0.00599428	0.00608847	0.00218485	0.0177627	0.00562531	0	0.00427056	0.0039832	0.00494543	0.00124533	0.00779503	0.00114499	0.00514985	0	0.00536903	0.0138666	0.00692569
ENSG00000197530	0.0289049	0.0152735	0.0314189	0.0740433	0.00906439	0.0559188	0.0102058	0.0445851	0.00579958	0.05357	0.0929408	0.0827899	0.033868	0.0169727	0.0114358	0.0106046	0.0140191	0.00788179	0.0274303	0.0164345	0.012262	0.0585506
ENSG00000189409	0	0.00346933	0	0.00244142	0.00164716	0.00178619	0.000453563	0	0.000741013	0	0.00186275	0	0	0.000468888	0.0012988	0	0.00119415	0	0	0	0	0.00103186
ENSG00000169885	0	0.000760429	0	0	0.0010831	0	0.00119298	0	0	0	0.00244974	0	0	0	0	0	0	0	0	0	0	0
ENSG00000187730	0.00400072	0.00182039	0.00280852	0	0.00367318	0.00187446	0.00333184	0	0.00311053	0.00410451	0	0	0.00145317	0.00147618	0	0	0.00250633	0.0028182	0	0.00293814	0	0.00108286
ENSG00000067606	0.75068	0.251434	0.834385	0.721108	0.25508	0.659469	0.524701	0.822596	0.224948	1.98957	1.03925	1.26071	1.30654	0.326996	0.362306	0.533605	0.382101	0.462697	0.575102	0.849923	0.316411	2.50593
ENSG00000157933	0.0162677	0.0305951	0.0274079	0.0125015	0.0516606	0.0609753	0.0309667	0.023336	0.0227664	0.0200277	0.0222562	0.0190055	0.0189084	0.027211	0.0221686	0.0370033	0.0122294	0	0.0239286	0.0573458	0.0312671	0.0528373
ENSG00000157916	0.00985379	0.0129527	0.0322812	0.0631041	0.00532181	0.047707	0.00468935	0.0392647	0.0114919	0.0202189	0.0256784	0.0230243	0.0214751	0.0137354	0.0111901	0.00933915	0.0123462	0.0138825	0.0644188	0.00964887	0.0132908	0.0195586
ENSG00000149527	0.0193096	0.0415346	0.0197169	0.00899341	0.0367848	0.0312537	0.0517942	0.0251815	0.0518634	0.0288154	0.030878	0.0369153	0.0357066	0.0293629	0.0454514	0.0399296	0.0417892	0.0346236	0.0172139	0.0103135	0.0461702	0.0380105
ENSG00000157873	0.0529325	0.0280993	0.0836074	0.0847456	0.0110777	0.210804	0.0173183	0.0949149	0	0.298682	0.206909	0.224174	0.0769065	0.0170896	0.00450833	0.0235162	0.0373057	0.0512695	0.097325	0.0388738	0.0284466	0.089544
ENSG00000157870	0.0184169	0.00507878	0	0.00428883	0.00361693	0.0203956	0.00637416	0.0240174	0.00260346	0.0790144	0.00654457	0.0234725	0.0121628	0.0181212	0.00228159	0.00952093	0.0041955	0.00471757	0	0	0.00169368	0.010876
ENSG00000169717	0	0	0	0	0.00054254	0	0.000597578	0	0	0.00257656	0	0	0	0.000617769	0	0	0	0	0	0	0	0.0013595
ENSG00000142611	0.115374	0.203738	0.0694225	0.116107	0.192719	0.123557	0.210798	0.0738858	0.193822	0.0845481	0.0322134	0.0577677	0.0957877	0.185486	0.120726	0.123017	0.160045	0.075467	0.0202032	0.133149	0.179236	0.153909
ENSG00000130762	0.00734651	0.0252565	0	0	0.0190449	0	0.024473	0.0117095	0.0209435	0.0100495	0.00478615	0.0400536	0.0355795	0.0409618	0	0	0.00613649	0.00690007	0	0.00719373	0.0247724	0.0344665
ENSG00000158109	0	0.00193276	0	0	0.00378522	0.0208967	0.00151608	0	0	0.00653682	0.00311321	0	0	0.00235095	0.00651204	0	0.00199578	0	0.00781003	0.00467926	0.00483406	0.0103473
ENSG00000078900	0.0873807	0.135845	0.076677	0.0839385	0.159274	0.0665284	0.137746	0.0783424	0.118891	0.0672358	0.0747171	0.114848	0.111087	0.102099	0.066981	0.139754	0.123168	0.0769413	0.0267772	0.0160432	0.165739	0.0768657
ENSG00000162592	0.00514485	0.00390164	0	0.00329478	0.0105587	0.00361578	0.00734518	0.00307512	0.00100002	0	0	0.00601072	0.00373751	0.00253112	0	0	0.00483463	0.00362415	0	0.00377839	0.00650565	0.00557014
ENSG00000235169	0	0.000519248	0	0	0.000554686	0	0.00203652	0	0.000665437	0	0	0.00199983	0.00124351	0	0	0.00243352	0	0	0	0	0.0017316	0.000926625
ENSG00000169598	0.00504119	0.00764607	0	0.00645681	0.00680659	0.00354293	0.0071972	0	0.0166579	0	0.0024632	0.00588962	0.00183111	0.00620032	0.0103048	0.0286674	0.00631631	0	0	0.00740454	0.0101993	0.00136448
ENSG00000196581	0.0480743	0.0406038	0.0449978	0.156954	0.0299348	0.0300324	0.0592142	0.0743717	0.0373775	0.0154735	0.0939594	0.0616716	0.0766958	0.0384912	0.0372524	0.101848	0.0637774	0.0929619	0.0323528	0.0830728	0.0677033	0.0224522
ENSG00000069424	0.0603617	0.164793	0.118648	0.0463871	0.144744	0.299782	0.160864	0.0144315	0.178337	0.173398	0.0471898	0.0987287	0.0789303	0.169269	0.164515	0.120139	0.143696	0.153073	0	0.195051	0.152654	0.2418
ENSG00000158286	0.00474568	0.006718	0	0	0.0109356	0.00592932	0.00752811	0	0.013529	0.0129835	0.00309174	0	0.0137901	0.00233474	0.00431142	0.00899564	0	0	0	0.00929397	0.0080012	0.00342532
ENSG00000173673	0	0	0	0	0.000251959	0	0	0	0	0.00478628	0	0	0	0	0	0	0.00146132	0	0	0	0	0
ENSG00000187017	0.00527702	0.0096045	0.00889077	0.00811062	0.013224	0.00593387	0.00753388	0.0075699	0.0123085	0.00216557	0.00618823	0.00739816	0.00153341	0.0103846	0.00719121	0	0.00528942	0	0.00517474	0.00620073	0.00747351	0.0114265
ENSG00000173662	0.00587136	0.00854899	0.00989212	0.0240643	0.00735669	0.00660219	0.00335296	0.0224599	0.0082169	0.0216853	0.0114753	0.0219504	0.0170612	0.0109765	0.00480068	0	0.00882774	0.00661748	0	0	0.00831524	0.00508537
ENSG00000204859	0.0613613	0.0212726	0.113228	0.206585	0.00208308	0.0640707	0.0212753	0.142513	0.00340772	0.181665	0.205591	0.227354	0.100615	0.0228567	0.00597282	0.00996969	0.00658988	0.00987985	0.00859601	0.00515016	0.00354703	0.0427074
ENSG00000116273	0.00471317	0.00571884	0	0.0120733	0.0162911	0.0220827	0.00448593	0.0225369	0.00366446	0	0.0092117	0.0220256	0.0136957	0.00695625	0.00642283	0	0	0	0	0.0138455	0.0190714	0.00510278
ENSG00000041988	0.22364	0.114806	0.579678	0.352542	0.037164	0.209564	0.139176	0.411298	0.0802517	0.317689	0.470718	0.281377	0.224951	0.110025	0.07033	0.195655	0.0431088	0.048473	0.253045	0.202144	0.0174026	0.167626
ENSG00000171735	0.180892	0.264723	0.102962	0.100189	0.311042	0.176379	0.255929	0.102277	0.358258	0.115364	0.112275	0.0656855	0.115428	0.240524	0.183216	0.22589	0.182236	0.0998733	0.0239711	0.136438	0.239865	0.179966
ENSG00000049245	0.0382291	0.0386551	0	0	0.0330347	0.143292	0.0181929	0.0304665	0	0	0	0.0297753	0.037029	0.0313461	0.0173654	0	0.0159662	0.0359059	0	0	0.0386725	0.0689821
ENSG00000049246	0.0845063	0.153807	0.169497	0.0618494	0.1956	0.13575	0.149374	0.115452	0.150179	0.0990844	0.0471898	0.0564164	0.420962	0.124724	0.180966	0.137302	0.242014	0.102048	0	0.886596	0.268672	0.117633
ENSG00000116288	0.0278969	0.0282078	0.0130558	0.0119102	0.0341507	0.0392116	0.0154886	0	0.0253046	0	0.0181744	0.010864	0.0202659	0.0320238	0.0190081	0	0.0233021	0.0131008	0	0.0273167	0.023517	0.0201353
ENSG00000162426	0.00281441	0.00682987	0.00395145	0.00720944	0.017328	0.00395591	0.00267871	0	0.00875274	0	0.00275032	0.00328807	0.00204455	0.00484614	0.0115059	0.00400113	0.00528942	0.00396507	0.0137993	0.00826764	0.00854116	0.00152353
ENSG00000131686	0.0154883	0.0120813	0.00621306	0.0113357	0.0157738	0.00829342	0.0147415	0	0.00688118	0.00908008	0	0.01034	0	0.0206823	0.0301522	0	0.0249504	0	0.0108487	0	0.00223828	0.00239552
ENSG00000049239	0.0259669	0.0708921	0.0364577	0	0.120608	0.109497	0.0865022	0.124165	0.121135	0.0266406	0.0761269	0.0303371	0.0188639	0.089425	0.0530793	0.0369161	0.178942	0.0365834	0	0.228842	0.0656702	0.126511
ENSG00000171621	0.0160315	0.0187041	0.0103885	0.00631795	0.0258416	0.0127114	0.0158455	0.00294837	0.0287641	0.00253038	0.00241023	0.00288148	0.00537518	0.020021	0.0168053	0.0105191	0.00927071	0.00694953	0.00604647	0.0108679	0.01996	0.00934596
ENSG00000171612	0.00988328	0.0119921	0.0138762	0.00316465	0.0130775	0.00347296	0.0105826	0.00886099	0.0172894	0	0.00724367	0	0.00717978	0.0133713	0.0134683	0.00702532	0.00928736	0.00348101	0	0	0.00249948	0.00535014
ENSG00000188807	0.0077754	0.00294827	0	0	0.00671891	0.00182151	0.00647545	0.00232372	0.00755666	0.00398857	0	0	0.00141212	0.00525976	0.00529793	0	0.00852434	0	0	0.00856542	0.00884878	0.00315681
ENSG00000171608	0.056931	0.041297	0.121635	0.149006	0.0288756	0.242385	0.0382837	0.1154	0.019245	0.193001	0.193512	0.164835	0.115083	0.0450571	0.0438508	0.126683	0.0759832	0.111593	0.194183	0.0690779	0.0425675	0.121935
ENSG00000173614	0.0164961	0.0135823	0.0264693	0.0120733	0.0122183	0.0132496	0.0140185	0.00563422	0.0183223	0.00967091	0.0184234	0.00825959	0.0205435	0.0115937	0.00963425	0.0234518	0.0147633	0.00996021	0.00577728	0.0103841	0.0131116	0.012757
ENSG00000162444	0.00415366	0.00419996	0	0	0.00508481	0.0168664	0.00395339	0	0.00538241	0.00284095	0	0.00323514	0.00402328	0.00749278	0.00943394	0.00393672	0.0138781	0.0078025	0.0203658	0.0122018	0.00560245	0.00749503
ENSG00000130939	0.0631719	0.0752825	0.044347	0.00577937	0.0618994	0.0782233	0.0912629	0.0323644	0.0912151	0.0277761	0.0264572	0.0263585	0.0229459	0.0665975	0.0983852	0.0320746	0.0395753	0.0508569	0.0442483	0.019883	0.0707516	0.0610661
ENSG00000054523	0.634363	0.528368	1.50958	0.771185	0.466873	0.594438	0.516793	1.02824	0.451416	1.2134	1.40795	1.65811	0.906054	0.539544	0.454215	0.855991	0.431088	1.03005	0.474459	0.473775	0.413312	0.384144
ENSG00000142657	0.00193837	0.00470395	0	0.0198615	0.0125625	0.156208	0.0184492	0.00926868	0.0120566	0.0159093	0.0340963	0.045292	0.00563259	0.00858264	0.0184905	0.0165342	0.0121433	0.0273087	0.00950404	0.0170826	0.0117651	0.0146903
ENSG00000175279	0.00696246	0.00281602	0	0.00891758	0.00576574	0.00543688	0.00386561	0	0.00451106	0.00238103	0.00226797	0.0162685	0.00168598	0.00570889	0.00474401	0	0.00436177	0	0	0.00340883	0.00469548	0.003769
ENSG00000251503	0.00510982	0.00206671	0	0.00654471	0.00423154	0.00399018	0.00283702	0	0.00331071	0.00174747	0.00166449	0.0119396	0.00123736	0.00418982	0.00348168	0	0.00320115	0	0	0.00250178	0.00344606	0.00276611
ENSG00000241563	0	0.00103464	0	0	0.000184208	0	0.00040579	0	0.000662963	0	0.00166655	0.0019924	0	0	0	0	0	0	0	0	0	0
ENSG00000142655	0.0470511	0.0559013	0.016515	0.0150659	0.0660693	0.0385786	0.0653079	0.0328101	0.0807852	0.0362039	0.0229899	0.0274849	0.0427258	0.0569051	0.0641185	0.0445938	0.0417578	0.0441919	0.00961234	0.0403136	0.0575129	0.044573
ENSG00000120948	0.0138177	0.00670643	0	0.0212375	0.00417908	0.0129481	0.00789091	0	0.00644592	0.011341	0	0	0.0040152	0.00543835	0	0	0.00692511	0	0	0.00811823	0.0083868	0.020944
ENSG00000171819	0	0.00218574	0	0	0.000778303	0.00225066	0.00171452	0.00861357	0.0018674	0	0.00234714	0	0	0.00236326	0.00327307	0	0	0	0	0.00352782	0.00364453	0.00260037
ENSG00000120942	0.00564035	0.0119768	0	0	0.0146219	0.00264268	0.0214736	0	0.019734	0	0	0.00658962	0.0122924	0.0208117	0.00384317	0.00801866	0.0212011	0	0	0	0.0285289	0.0030533
ENSG00000204624	0.0044054	0.00962172	0.00247409	0	0.0127528	0.00743063	0.0109018	0.0105326	0.0130156	0.00361576	0.00861017	0	0.0038404	0.00693546	0.00960546	0.00501038	0.0110394	0.00496522	0	0.00258827	0.017826	0.00381565
ENSG00000132879	0	0.00660563	0	0.00557819	0.00517473	0.00612165	0.00621784	0.0052063	0.00169307	0.0044682	0	0	0.00316387	0	0.00296751	0	0	0.00613582	0.010677	0.00639696	0.00881145	0.00471523
ENSG00000116663	0	0.0081858	0	0	0.00777286	0.0126434	0.0192631	0	0.00349681	0.0276853	0	0.0210179	0.00653454	0.0243393	0.012258	0	0	0	0.0441037	0	0	0.0243466
ENSG00000162490	0.0067331	0.0114377	0.00378133	0	0.00756371	0.0100949	0.00769016	0.0064391	0.0104699	0.00552623	0.00789575	0	0.00586957	0.006625	0.00734038	0.00765774	0.00168723	0.00758873	0	0.00395585	0.0068112	0.0102056
ENSG00000177674	0.00571531	0.00832177	0.0192584	0	0.00419793	0.0482004	0.0065277	0.00273288	0.00355489	0.0140726	0.0223407	0.00534175	0.0116254	0.0061859	0.00778848	0.0130003	0.0114575	0.0064416	0.0392318	0.0100736	0.00693792	0.0024751
ENSG00000215910	0.0432782	0.0624901	0.0826376	0.303762	0.0102844	0.0819197	0.0267745	0.0993323	0.00269188	0.355208	0.116728	0.190113	0.0792282	0.0285308	0.0212317	0.0713711	0.0140985	0.117067	0.0933667	0.0533965	0.0210145	0.132133
ENSG00000011021	0.17758	0.188537	0	0.0568616	0.143861	0.270406	0.147891	0.0530707	0.241618	0.0910937	0.173537	0	0.0322511	0.131047	0.302495	0.189344	0.139061	0.250183	0	0.130415	0.13473	0.0961299
ENSG00000083444	0.0100456	0.045709	0.0282082	0	0.0629346	0.0376534	0.0478062	0.0600435	0.0429571	0	0.0294506	0.0234725	0.00729769	0.0370661	0.0616029	0.0856884	0.0377595	0.0283054	0	0.014755	0.0355674	0.032628
ENSG00000116688	0.026637	0.0242405	0.062331	0.0227446	0.0498717	0.104002	0.0253527	0.074299	0.0241618	0.100203	0.0867683	0.0518667	0.0709524	0.0414981	0.114948	0.113606	0.0500618	0.0125092	0.108837	0.0260831	0.04491	0.0432584
ENSG00000116691	0.0087659	0.00797724	0.0246148	0.0112274	0.0113622	0.0492851	0.0166865	0	0.0204463	0.0179867	0	0	0	0.0107814	0	0.0249242	0.00549157	0	0.02149	0	0.0177351	0.0284716
ENSG00000120949	0.0279312	0.046215	0.0356506	0.0650446	0.0488206	0.0214145	0.0422935	0.0364249	0.0473811	0.0260508	0.0496276	0.0415316	0.0479601	0.046221	0.0207616	0.0144395	0.0318146	0.0214641	0.0124499	0.0223775	0.059079	0.0522329
ENSG00000028137	0.312783	0.253015	0.234213	0.58757	0.229741	7.03433	0.258009	0.249271	0.291824	0.641797	0.937361	0.779572	0.424151	0.194915	0.511491	2.07513	0.653164	3.70158	2.86273	1.22511	0.970327	2.73169
ENSG00000048707	0.764581	0.946278	0.558209	0.430884	1.00756	0.70213	0.895092	0.219359	1.26025	0.407897	0.268982	0.285843	0.444348	0.729736	0.833541	0.652184	0.651422	0.172348	0	0.494129	0.850794	0.678784
ENSG00000204518	0.00264663	0.00160568	0.00247726	0	0.00400228	0.00165337	0.00503804	0	0.00891686	0.0018102	0	0	0	0.00173609	0.00480889	0.0025084	0.00442142	0.0024858	0	0.00259159	0.00803197	0.00286541
ENSG00000188984	0.00290347	0.00293583	0.00271767	0	0.00334528	0.00181382	0.0023029	0.00231391	0.00451486	0.00198587	0.00189157	0	0	0.00142843	0	0	0.00242525	0.00545407	0	0	0.00293715	0.00104783
ENSG00000157330	0.00343204	0.00312326	0.0048186	0	0.00741426	0.00482404	0.00734976	0	0.0133419	0.00352108	0.00335389	0	0.00498645	0.0050654	0.0116924	0	0.0193506	0	0	0.00504099	0.00347184	0.00185787
ENSG00000116726	0	0.00262563	0	0	0.000934943	0.00405543	0	0	0.00336485	0	0	0.0101124	0.00628795	0	0.0117954	0.0123054	0.00542249	0	0	0.0381403	0	0
ENSG00000116721	0.00435521	0.00792675	0	0	0.0047043	0	0.00207261	0	0.00338615	0	0	0	0	0.00642792	0.01187	0.0123832	0.00545681	0.0122716	0	0	0.00440572	0.00943046
ENSG00000120952	0.00500453	0	0	0	0.0032434	0	0.00119081	0	0.00389099	0.00513437	0.00489058	0	0	0.00492418	0.0204596	0	0.00313519	0	0	0	0.00253129	0
ENSG00000204510	0.00265002	0.00107182	0	0	0.000954146	0	0.000420376	0	0	0.00181252	0	0	0.00128342	0.0021729	0.00120377	0	0.00110677	0	0	0	0	0.000956363
ENSG00000204505	0	0.0010732	0	0	0.0015286	0.00165762	0.000420916	0	0.000687675	0.00181485	0	0	0.00128507	0.000870276	0	0	0	0	0	0	0	0.000957592
ENSG00000237700	0	0	0	0	0.000737747	0.000800017	0.000406294	0	0.00265514	0	0	0	0.00124043	0.000420022	0.00232688	0	0	0	0	0.00501598	0	0
ENSG00000204501	0.00265685	0.00214917	0.00248682	0.00453722	0.00382641	0	0.000421458	0	0.00206568	0	0	0	0.00128672	0.000871396	0.00120686	0	0	0	0	0	0.000895887	0.00287647
ENSG00000204479	0.000886756	0.000537984	0	0	0.000383134	0.000830945	0.000422001	0	0	0	0	0	0	0.000872519	0	0.00252133	0	0	0	0	0	0
ENSG00000204478	0.000887901	0.00323207	0	0	0.00153451	0	0.000845091	0.00212283	0.00138067	0	0.00173537	0	0	0.00131047	0.00120998	0	0.00222497	0	0	0.00260831	0.000898199	0.0019226
ENSG00000162493	0.00537596	0.00489229	0.00377395	0	0.0124848	0.00377821	0.00575636	0.00321326	0.0167191	0	0	0	0.0117162	0.0125629	0.00915755	0	0.00505181	0	0	0.00394812	0.00815747	0.00436527
ENSG00000116731	0.118935	0.131427	0.0834927	0.0326428	0.118374	0.111449	0.129372	0.060933	0.135404	0.034863	0.0581133	0.0297753	0.0864011	0.106577	0.104193	0.0120775	0.143696	0.0119686	0.0208267	0.012478	0.0816419	0.0965749
ENSG00000189337	0.0749631	0.0909584	0.0377816	0.0492377	0.117513	0.0630404	0.112969	0.0528483	0.141972	0.037468	0.0244187	0.0247019	0.0474758	0.0936179	0.0877488	0.0573849	0.0879034	0.0406198	0.0141366	0.0508183	0.114721	0.0759574
ENSG00000171729	0.00860154	0.0134189	0.00345047	0.0125908	0.0201747	0.0149689	0.012865	0.00587568	0.0200629	0.00252134	0.00480325	0.00287119	0.00535599	0.0078589	0.031816	0.0139754	0.0092376	0.00692472	0	0.0108291	0.0174026	0.0133037
ENSG00000142621	0.0485734	0.0527984	0.045465	0.0155533	0.0673324	0.0512058	0.086684	0.0338716	0.0912667	0.020764	0.0237337	0.0189161	0.0176432	0.0517763	0.0551608	0.0230183	0.0608595	0.0114054	0.00992333	0.0475633	0.0655157	0.0525887
ENSG00000142634	0.0492925	0.0418672	0.149487	0.111116	0.0153341	1.27115	0.0365944	0.0424261	0.00766492	0.109234	0.115608	0.170462	0.0830766	0.0213405	0.220327	0.650315	0.229749	0.983349	1.34377	0.671882	0.273256	0.420534
ENSG00000162438	0	0.00422546	0	0	0.00150461	0	0.0033145	0	0.00649811	0.0028582	0	0.00325479	0.00607156	0.00205589	0	0	0.00523589	0	0	0	0.00422735	0
ENSG00000142615	0.0142934	0.0136268	0.0229348	0.0104612	0.00926343	0.00574018	0.00194346	0	0.00317514	0.00418977	0.0119725	0.00477112	0.00890015	0.00703193	0.00556518	0.0116116	0	0	0	0	0.0123935	0.0044214
ENSG00000215704	0.0182919	0.0132113	0.0366885	0.0602445	0.00620968	0.026119	0.0107776	0.052063	0.00541784	0.0428948	0.0374532	0.0529171	0.050622	0.01457	0.00712203	0.0247665	0.0087309	0.014726	0.021354	0.023029	0.0105737	0.0132026
ENSG00000116138	0.0629972	0.0470395	0.0408224	0.0248269	0.0638592	0.0499504	0.0507352	0.0115859	0.113031	0	0.0473559	0	0.0704073	0.0858264	0.0660376	0.0275571	0.07286	0.0273087	0	0	0.0588257	0.0472187
ENSG00000197312	0.00752047	0.00855483	0.0052794	0.00481614	0.00751403	0.00704714	0.00984208	0.00449506	0.00950157	0.00385779	0.00918653	0.00219654	0.00409748	0.0101746	0.0102485	0.00534577	0.00471135	0	0	0.00828458	0.0142644	0.0030533
ENSG00000215695	0.000872146	0	0	0	0.000188411	0	0	0	0	0	0	0	0	0	0	0	0	0	0	0	0.00176452	0
ENSG00000116786	0.0488608	0.0518757	0.022867	0.0208605	0.0413422	0.144988	0.0426296	0.00973486	0.0664807	0.0167095	0.0477482	0.038056	0.0118318	0.0580922	0.0554872	0.0347317	0.0153049	0	0	0.0358835	0.0700223	0.1058
ENSG00000162461	0	0.0040929	0	0	0.000874447	0	0.00192631	0	0.00524521	0	0	0	0.00588108	0.00331899	0	0	0	0	0	0	0	0.00292159
ENSG00000162460	0	0.00492113	0.00379619	0.00346308	0.0032126	0	0	0	0.00210221	0	0.00264226	0	0	0.00133021	0	0	0	0	0	0	0	0.00146367
ENSG00000162458	0.00814347	0.00905766	0	0.00347674	0.00791659	0.00254364	0.0109803	0	0.0137182	0	0.00530536	0	0.0098598	0.00467409	0.00739829	0.00385908	0.00680218	0	0.0066547	0.0119612	0.00411896	0.00881664
ENSG00000065526	0.186198	0.240662	0.204592	0.18664	0.216863	0.303442	0.211894	0.251617	0.0881195	0.199334	0.316449	0.510734	0.317578	0.24295	0.264772	0.230183	0.202865	0.319352	0.23816	0.309161	0.212926	0.324297
ENSG00000183888	0	0	0.00311153	0	0.000718145	0	0.00105466	0	0.000861532	0	0	0	0	0.000545149	0	0	0	0	0	0	0	0
ENSG00000186510	0.00321553	0	0	0	0.00555723	0.00100438	0.00255041	0.0025626	0.00666681	0	0.00209487	0	0.00311459	0.0031639	0.00292129	0.0121904	0	0	0	0.00629732	0.00108427	0.00116045
ENSG00000184908	0.00109748	0.00399498	0	0	0.00426763	0.00411364	0.00208914	0.00524782	0.00426644	0	0.00214499	0	0	0.00377952	0.00299118	0	0.00550033	0	0	0	0.00111021	0.00118821
ENSG00000055070	0.0303584	0.0859509	0	0.0259222	0.126795	0.246546	0.0770524	0.0967759	0.0786782	0.020764	0.0988903	0.0472902	0.0441081	0.109527	0.179273	0	0.101432	0.0855406	0.0496167	0	0.0818946	0.131472
ENSG00000157191	0.00346661	0.00630945	0.0146015	0	0.00636562	0.0178664	0.00989842	0.0124322	0.0107811	0.00355656	0.0135507	0.00810009	0.00755504	0.0102329	0.00236205	0.00492834	0	0	0	0	0.00701365	0.00187659
ENSG00000268674	0	0	0	0	0	0	0	0.00201617	0	0	0	0	0	0	0	0	0	0	0	0	0.00170614	0
ENSG00000058453	0.443658	0.664665	0.610188	0.417484	0.837168	0.449673	0.706652	0.346356	0.844755	0.297253	0.247746	0.232718	0.394652	0.717165	0.468867	0.540626	0.726043	0.408194	0.221969	0.452164	0.860971	0.372503
ENSG00000142623	0.0059321	0.0227932	0.0166574	0	0.0243488	0.00555874	0.0150562	0.0236378	0.0169113	0.00405734	0.00386468	0.00924061	0.0143647	0.0262658	0.0134732	0	0.00991007	0.0111432	0	0.0116175	0.0140021	0.0149858
ENSG00000142619	0.0122152	0.0148216	0	0.00521511	0.0167128	0.0171696	0.0184082	0.00486743	0.0189945	0	0.0119371	0	0.0147897	0.0120191	0.0110974	0.0231545	0.0204065	0.00573645	0.00998205	0.0299029	0.0144164	0.0154291
ENSG00000159339	0.0141881	0.0137724	0.00398404	0.0145378	0.0220685	0.106361	0.0141792	0.0169607	0.018753	0.00582249	0.00554602	0.00663038	0.00824564	0.0167524	0.00773388	0.0242048	0.0106661	0.0119933	0.00695656	0.00416791	0.0287053	0.0245775
ENSG00000074964	0.146649	0.164253	0.142544	0.0722422	0.219328	0.100422	0.228157	0.0674259	0.271891	0.0578669	0.110238	0.0790754	0.00819495	0.149844	0.169099	0.0641492	0.148407	0.0953567	0.0276552	0.0662767	0.165467	0.103812
ENSG00000117148	0.0320057	0.0388349	0.0224681	0.0102483	0.074328	0.0149957	0.04379	0	0.0715422	0.00820903	0.0234577	0.0186961	0.0232508	0.057079	0.0327116	0.0227506	0.0501265	0.0225456	0	0.0117525	0.0768952	0.0389829
ENSG00000117154	0.182969	0.1834	0.0670148	0.163025	0.23974	0.14909	0.210113	0.085588	0.299978	0.0897773	0.0621923	0.0557642	0.115582	0.211341	0.146351	0.214881	0.169445	0.100869	0	0.0116846	0.26959	0.15503
ENSG00000179023	0.00113928	0	0	0	0.00246119	0.00213514	0	0	0	0	0	0	0	0.000560492	0.00155254	0.00323932	0	0	0	0	0.00230498	0.00123345
ENSG00000009709	1.37625	1.46116	0.579678	0.881354	1.8582	0.838258	1.73561	0.493557	2.56805	0.705976	1.4794	0.160787	0.999784	1.48956	0.84396	1.7609	0.517306	0.193892	0	2.02144	1.3226	1.56451
ENSG00000053372	0.0114687	0.0139159	0	0	0.0198208	0.0214938	0.0109158	0	0.0267506	0.0235325	0	0	0	0.0169269	0.0312578	0	0.0287392	0	0	0.0336906	0.0116017	0
ENSG00000040487	0.176946	0.178918	0.165622	0.453268	0.0594624	0.257925	0.0467818	0.282033	0.0305721	0.443757	0.461112	0.229695	0.257087	0.0677075	0	0.223606	0.0492672	0.498579	0.385592	0.173266	0.0596661	0.319288
ENSG00000270136	0.0109493	0.00817578	0.00473014	0	0.0129187	0.0126279	0.00641317	0.0020137	0.0150615	0.00172822	0.00493847	0.00196801	0.00244745	0.0107735	0.00688666	0.0047896	0.00316589	0.00711966	0	0.00494844	0.0144844	0.00729504
ENSG00000173436	0.00473751	0.00718547	0	0	0.00895518	0.0166475	0.00507273	0	0.011971	0.00243021	0.00694445	0	0	0.00874021	0.00807	0.00673512	0.00148395	0.0100116	0	0.00695848	0.010783	0.00641141
ENSG00000158747	0.00942634	0.00381256	0.00882311	0	0.00746674	0	0.00224296	0	0.00855041	0	0	0.00367093	0.00228261	0.00231875	0	0	0.00196844	0	0	0	0.00158928	0.00340186
ENSG00000158748	0.00773172	0.00469074	0.00434216	0	0.00734928	0.00289804	0.00662304	0.00369706	0.00841591	0	0.00604453	0	0.00224671	0.00836834	0.0105363	0	0.00581242	0	0	0	0.0078214	0.00502252
ENSG00000169914	0.00249772	0.013638	0.00701365	0	0.00647503	0.00468104	0.00653757	0	0.0058259	0	0.0048817	0.00291809	0.00181449	0.0110593	0.0068075	0	0.0031295	0.00351891	0	0.00366867	0.00884343	0.0027042
ENSG00000127472	0.0224388	0.0287393	0.0280038	0.0127733	0.039857	0.00700884	0.0284759	0.0178825	0.0387689	0.00511577	0.0194914	0	0	0.0331178	0.0203855	0.00708896	0.018743	0.00702507	0	0.00732405	0.0529645	0.0134965
ENSG00000158786	0.00308575	0.00374418	0.00433242	0	0.00666619	0.00144577	0.00587395	0	0.00239915	0.00316581	0.00301549	0	0.00224167	0.00303621	0.00210254	0	0.00386626	0.00869471	0	0.00453237	0	0.00501125
ENSG00000162543	0.00396232	0.000801297	0.00370875	0	0.0019973	0.00123765	0.000628546	0	0.00102689	0.00271008	0.0051628	0.00308612	0.00191897	0.00194935	0.00179987	0	0.0033097	0	0	0.0116398	0.00267219	0
ENSG00000158816	0.0153599	0.0214329	0.00862616	0.0118039	0.0142683	0.0100752	0.021929	0.0110169	0.0286613	0.00630336	0.00900608	0.010767	0.00446332	0.0151133	0.0125589	0.0174692	0.007698	0.00865589	0	0.00902428	0.0326299	0.0133037
ENSG00000183114	0	0	0	0	0.00168108	0.0010417	0.00105807	0	0.00172863	0	0	0	0	0.00164073	0.00302983	0	0	0	0	0	0	0
ENSG00000158825	0.00757845	0.0073564	0.00851216	0.0194131	0.00982308	0.0610727	0.0108196	0.00724754	0.00824908	0.00311003	0.00592471	0.0141662	0.00220217	0.00894812	0.00619648	0.00861917	0.0113944	0.0298952	0.0371579	0.0133575	0.0107329	0.0114869
ENSG00000158828	0.0120989	0.0100928	0.0297271	0.0309927	0.0101282	0.0694415	0.00791692	0.0578529	0.0070551	0.0403415	0.0591169	0.0424053	0.0109866	0.0096725	0.0103048	0.038701	0.0132642	0.0596591	0.0370762	0.0310991	0.0137691	0.0196485
ENSG00000142794	0.00711238	0.021575	0.0149788	0.0045548	0.0299617	0.0133295	0.0160775	0.00425114	0.0193544	0.00729691	0.00695043	0.0041547	0.0103337	0.0218693	0.00726925	0.00505569	0.0111392	0.0200405	0.00871817	0.00522336	0.0233834	0.00770032
ENSG00000162551	0.0250466	0.0271919	0.0444198	0.0135073	0.0253456	0.127233	0.0288577	0.0252137	0.014349	0.0216391	0.0360703	0.0554437	0.0306447	0.0350211	0.012575	0.0337337	0.0379886	0.0668593	0.0646347	0.0503423	0.0320048	0.0613703
ENSG00000187942	0.0029746	0.00421085	0	0.00253993	0.00278462	0.00278738	0.0037749	0.00711178	0.00385455	0.00203451	0	0	0.00288122	0.00487806	0.0108096	0	0.00248466	0.00558767	0.00972315	0.00291274	0.0030091	0.00214699
ENSG00000219073	0.00086231	0.00209261	0.00242138	0	0.00558857	0.00404019	0.00533477	0.00618493	0.0067044	0	0.00168535	0.00805948	0.00125286	0.00466656	0.00822573	0.00490364	0.00756295	0	0	0	0.00348924	0.00186718
ENSG00000142789	0.00720548	0.00437147	0	0.00461442	0.00700473	0	0.0137161	0.00430678	0.00420166	0	0.0035207	0	0	0.00177245	0.0049096	0.00512186	0.00451401	0.00507571	0	0	0.00182226	0.00195028
ENSG00000070831	0.0411698	0.0499543	0.0495451	0.0602635	0.0787749	0.286584	0.0671739	0.0140615	0.0823095	0.0482719	0.0804646	0.0824547	0.0341807	0.0376153	0.0561037	0.0334453	0.0294761	0.16572	0.0865111	0.069109	0.0356977	0.0382055
ENSG00000184677	0.00880797	0.0153631	0.00618323	0.00564067	0.0195037	0.010317	0.0172906	0.00263231	0.0171204	0.00677737	0.00430371	0.00514517	0.00799827	0.0178748	0.00900224	0.00626097	0.0262102	0.0217159	0	0.0161715	0.0122514	0.0119201
ENSG00000070886	0.0341218	0.0379523	0	0.0582714	0.0638852	0.0266452	0.0405958	0.0135966	0.0972748	0.0233381	0.0111149	0.0132882	0.0330507	0.0419674	0.0774986	0.0808492	0.049878	0.0160241	0	0	0.0402705	0.0492566
ENSG00000173372	0	0.000722276	0.00334301	0	0.000771571	0.00111559	0.00113312	0	0	0	0.00232683	0	0	0.000585705	0	0	0.00298331	0	0	0	0.00120433	0
ENSG00000159189	0.00142469	0	0	0	0.00123111	0	0.000677997	0.00340619	0.00332305	0	0	0	0	0.00350453	0	0	0.00535513	0.00401433	0	0	0	0.00154246
ENSG00000173369	0.00119259	0.000723528	0	0.00305495	0.00206109	0.00223506	0.00510789	0	0	0	0	0	0	0.00176016	0.00325038	0	0.00448272	0	0	0	0.00482568	0.00258234
ENSG00000133216	0.0578795	0.106645	0.0300975	0.0274565	0.101419	0.0562454	0.086714	0.0205008	0.0916686	0.0131958	0.0293282	0.0550982	0.0529481	0.0917531	0.0788748	0.0548566	0.0564041	0.0422818	0	0.0755678	0.0824049	0.0673059
ENSG00000004487	1.03218	1.20024	0.724598	1.32203	1.52372	1.77324	1.14615	1.85084	1.1369	0.529482	1.84925	1.2059	0.749838	1.31183	1.52382	1.22284	1.29326	0.727095	0.843483	1.76876	1.13117	0.838132
ENSG00000142676	0	0.00113137	0	0	0.00161145	0.045434	0.00177492	0	0	0.00765286	0	0	0.00270944	0.00183489	0.00254128	0.0159069	0.00700956	0.0210181	0.00914345	0.0109563	0.00943231	0.00201899
ENSG00000011007	0.172031	0.16699	0.386452	0.352542	0.0891936	0.193444	0.114615	0.329038	0.187254	0.141195	0.134491	0.24118	0.349924	0.186196	0.187547	0.195655	0.215544	0.096946	0.337393	0.50536	0.243637	0.0745006
ENSG00000057757	0.028279	0.0228754	0.0264693	0	0.0122183	0.0176661	0.00897185	0	0.0146578	0	0	0.0220256	0	0.0046375	0	0.0268021	0.0118106	0.0531211	0.0462183	0.0276909	0.0190714	0
ENSG00000011009	0.0312783	0.0379523	0	0.0801231	0.0135142	0.234478	0.0297702	0	0	0.192539	0.122264	0	0.0454447	0.0307761	0.0426242	0	0.0391898	0	0.153361	0	0.0632822	0.0677279
ENSG00000189266	0	0.00175903	0.00271385	0	0.000417573	0.00996201	0.000459934	0	0.00300568	0.00198308	0	0.00225824	0	0	0	0	0	0	0.00947734	0	0	0
ENSG00000158055	0.0128922	0.0117323	0.0090504	0	0.0160145	0.00755051	0.0153383	0.0115587	0.0213002	0.00330668	0.0125987	0.0037655	0.0210727	0.0166494	0.0153727	0.00458209	0.0121149	0.0181632	0	0.0094681	0.0179324	0.0209369
ENSG00000001461	5.50498	6.26213	0	0	7.58145	5.15851	6.22198	0	11.2352	4.23586	2.68982	0	3.99914	7.44782	8.4396	7.82621	3.4487	7.75568	0	4.04288	10.4416	5.96005
ENSG00000117602	0.0276831	0.0143957	0	0	0.0427172	0.0185291	0.0207023	0.00945512	0.055346	0.024344	0.0154587	0.00924061	0.00574589	0.0233474	0.0269464	0.0112446	0.0198201	0.0111432	0	0.0232349	0.0320048	0.0299715
ENSG00000184454	0.00442523	0.0107389	0.00310653	0.00850181	0.0143398	0.00622007	0.00895022	0.00529	0.0111819	0.00454004	0.00216223	0.00516999	0.0144663	0.00925263	0.0150761	0.00943675	0.00831681	0	0	0	0.0145488	0.0143731
ENSG00000133226	0.0146856	0.0203647	0.0117821	0.00537411	0.0203949	0.037352	0.0219646	0	0.0293604	0.00430473	0.0164013	0.00980407	0	0.0299317	0.0200126	0	0.0131429	0.017734	0.0205728	0	0.0275895	0.0113568
ENSG00000169504	0.0191856	0.0248313	0.00359156	0.0131056	0.0359206	0.0239708	0.0249561	0.00917393	0.0188945	0.0157467	0.00499966	0.0089658	0.0130083	0.0333503	0.041832	0.0145469	0.0240384	0.00360394	0	0.0225439	0.0245836	0.0249259
ENSG00000187010	1.02529	0.198767	2.3729	1.61604	0.0267993	0.317936	0.381967	0.101399	0.00329745	1.016	2.46601	1.42454	1.59288	0.238906	0.222513	0.0813974	0.0332117	0.776763	1.46602	0.467205	0.414016	0.486722
ENSG00000183726	0.0044395	0.00471343	0.0124662	0.0170585	0.00911117	0.0436809	0.0137327	0.00265353	0.00517753	0.00683203	0.00216921	0.00259333	0.00967533	0.00491425	0.00907484	0.00946719	0.00695303	0.0250183	0.0435346	0.0228227	0.0112275	0.0144195
ENSG00000204178	0.00891351	0.0075708	0.00750878	0.0045666	0.0163676	0.00668201	0.0106047	0	0.0242557	0.00548686	0.00522633	0.00416546	0.0116555	0.0114015	0.0133615	0.00506879	0.0201026	0.0100462	0	0.0104738	0.00721352	0.0154405
ENSG00000157978	0.00649173	0.0187076	0.00911444	0.00415733	0.00736268	0.00608315	0.00849575	0.00388017	0.0227127	0.00333008	0.00317195	0.00379214	0.00235798	0.00239531	0.00221164	0.0138435	0.0162675	0	0	0.00476754	0.00492527	0.00351418
ENSG00000117643	0.105865	0.0877769	0.0297271	0.0542372	0.124261	0.0727482	0.12931	0.0337475	0.139926	0.0434447	0.0413818	0.0164909	0.0717794	0.133679	0.0721333	0.0802688	0.114957	0.0198864	0.0173022	0.0725645	0.121372	0.0725904
ENSG00000162430	0.00560589	0.0076523	0.00393536	0.00718008	0.00544971	0.0039398	0.00466865	0.00670139	0.00653782	0	0.00273912	0	0.00203622	0.00275794	0.00954922	0.00796966	0	0.00394892	0	0	0.00425318	0.0060693
ENSG00000255054	0.00422161	0.0025612	0.00237087	0.00432567	0.0034656	0.00237355	0.00441988	0.00403728	0.00393873	0.00173246	0.00165019	0	0.00122673	0.00124615	0.00115059	0.00240068	0	0	0	0	0	0.00182824
ENSG00000117640	0.0142616	0.0129785	0.0100117	0.00913321	0.016175	0.026728	0.0152707	0	0.0166325	0.00731582	0	0.00833092	0.00518023	0.0122786	0.00485872	0	0.00893447	0	0	0	0.00360676	0.00772027
ENSG00000158008	0.00809556	0.00785836	0	0.00414755	0.00804491	0.00303442	0.00770524	0.00387104	0.00377655	0	0.00632898	0	0.00470487	0.00557591	0.0066193	0	0.00608595	0	0	0.00951265	0.0114652	0.0105177
ENSG00000175087	0	0.00634676	0	0	0.0030133	0.00544606	0.00553163	0.00277904	0.00361494	0.00238506	0	0	0.0067553	0.00514668	0.00792005	0	0	0	0	0	0.00705511	0
ENSG00000197245	0	0.0011422	0	0	0.000406719	0	0.00179192	0	0.00219567	0.00193154	0	0	0	0.000463115	0	0	0	0	0	0.00829592	0.000952263	0
ENSG00000142684	0	0.00335771	0	0	0	0.00172872	0.000877943	0	0	0	0	0	0	0.000907607	0	0	0	0	0	0	0.00373246	0
ENSG00000142675	0.00568697	0.00230014	0	0	0.00532377	0.00177635	0.00270639	0.00906441	0.00147386	0	0.00370498	0	0.00275423	0.00652827	0.00258329	0	0	0	0	0	0	0.00205236
ENSG00000188782	0.00293234	0.00415104	0	0.00250385	0.00211159	0	0.00046516	0	0.00531972	0.00200561	0	0.0022839	0.00426044	0.00288526	0.00266402	0.00555839	0	0	0	0	0.00494392	0.00105825
ENSG00000130695	0.0369959	0.0284302	0.00692566	0.0189539	0.0223783	0.0277339	0.0305172	0.0530707	0.0306817	0.00506076	0.0144614	0.0403407	0.0250842	0.0194143	0.0134442	0.00701273	0.0123609	0.00694953	0	0.0072453	0.02495	0.0186919
ENSG00000142669	0.00575033	0	0.00538234	0.00491005	0.000828167	0.132914	0	0.00458271	0.00149028	0.00786603	0.00374626	0.00895748	0.00278491	0.000943001	0.00522414	0.0545001	0.00720482	0.0432071	0.0281944	0.0168922	0.0116341	0.0415045
ENSG00000169442	0	0	0	0.00328251	0.00110731	0.00360231	0.000609819	0.00306367	0	0	0	0	0	0.00126085	0	0.00364349	0.00481663	0	0	0	0	0
ENSG00000131914	0.0109924	0.00800273	0	0	0.00759903	0.00206011	0.0104624	0	0	0	0	0	0	0.00648953	0.00299595	0	0.00826367	0	0	0	0.0133439	0.00476042
ENSG00000117682	0.0475661	0.0211624	0.0356177	0.162462	0.0294572	0.0505154	0.0256545	0.0833968	0.0172584	0.123627	0.0619774	0.111143	0.0691095	0.0405621	0.0432135	0.0180327	0.0437048	0.0178702	0.0466442	0.111785	0.0513257	0.0377653
ENSG00000198830	0.00180847	0.00219435	0.00507821	0.00231631	0.000781372	0.0737172	0.00258191	0	0	0.0148431	0.00883646	0.00845134	0.00525511	0.00177943	0.0283415	0.0308523	0.0135954	0.053505	0.133007	0.0425007	0.0155503	0.0117478
ENSG00000117676	0.069474	0.0722554	0.120766	0.177966	0.046455	0.282106	0.0535292	0.166101	0.0437269	0.135765	0.129318	0.216444	0.12978	0.0602206	0.0315583	0.112878	0.0207254	0.0559304	0.0324417	0.0680292	0.0836664	0.118198
ENSG00000117713	0.0448776	0.0762347	0.0840113	0.0766395	0.0562307	0.112142	0.0811563	0.050071	0.0604796	0.147334	0.105254	0.0699073	0.0434689	0.0735951	0.0530023	0.0255202	0.0524803	0.0505805	0.0146693	0.0351555	0.0605308	0.136045
ENSG00000060642	0.00839174	0.0203647	0.0471283	0	0.0217545	0.0235907	0.0199678	0.0601899	0.0195736	0	0.0164013	0	0.0365775	0.0123855	0.0114358	0	0.0420574	0	0	0	0.00848908	0.0181709
ENSG00000204160	0.00806394	0.0114153	0.0226437	0.00918077	0.00638756	0.175477	0.0106599	0.0107109	0.00417978	0.0257387	0.0210142	0.0209358	0.0104144	0.00573045	0.0170941	0.0484043	0.0291883	0.164101	0.215264	0.0736983	0.0462257	0.0814851
ENSG00000175793	0	0.00140092	0	0	0	0.0119009	0.000549451	0.00276039	0	0.00236905	0	0.00269776	0.00167749	0.000568016	0	0	0	0	0	0	0	0.00500004
ENSG00000090273	0.0396042	0.0420479	0	0.0126814	0.0652375	0.0835011	0.0565421	0.0591795	0.030792	0.0507897	0.0193512	0.0115674	0.0215781	0.0292262	0.047224	0.0422277	0.0434189	0.0557963	0	0	0.0550874	0.0375183
ENSG00000253368	0.0025392	0.0005135	0	0	0.000914243	0.000793129	0.00120839	0	0.00197421	0	0.00165425	0	0.00122975	0.00124922	0.00115342	0	0.00106049	0.00476979	0	0	0.000856217	0.000916367
ENSG00000142784	0.018061	0.0262977	0.0202862	0.00462653	0.0351156	0.0930833	0.0275043	0.00863617	0.030893	0.0111177	0.00352994	0.0211006	0.0262411	0.017771	0.0270737	0.0359471	0.0203664	0.0356232	0.0265664	0.0212225	0.038368	0.0156432
ENSG00000186501	0.00217416	0.00263808	0.00305254	0.00278469	0.00422718	0.0132426	0.001552	0	0.0101424	0	0.00212466	0	0.00789719	0.00481333	0.00740706	0.00309092	0.00136205	0	0	0	0.00329907	0.00235389
ENSG00000142765	0	0.00666184	0	0.00937611	0.00632578	0.123475	0.00261281	0.00437551	0.00426871	0.0150208	0.00357688	0	0.002659	0.00630256	0.00249397	0.0052036	0.00917209	0.0309402	0	0	0.00370268	0.0574606
ENSG00000181773	0.00445387	0.00202658	0.00937991	0.00570456	0.000721631	0.0146074	0.00211956	0.00798636	0	0.0114236	0.00435246	0.00780518	0.0258844	0.00547795	0	0	0.00139511	0	0	0	0.00450553	0.00120551
ENSG00000009780	0.267603	0.347896	0.214696	0	0.313829	0.35823	0.236508	0.182799	0.326951	0	0.149434	0.178652	0.111087	0.225692	0.312578	0	0.383189	0	0.187441	0	0.193362	0.331114
ENSG00000117758	0.0142174	0.0362272	0.0159691	0.00728392	0.0343997	0.0506259	0.0284171	0.0203949	0.0552698	0.011669	0.0222299	0	0.00826268	0.016787	0.0309995	0	0.0356271	0.0160241	0	0.0417653	0.0287646	0.0215498
ENSG00000117751	0.0115651	0.017541	0.0162375	0.00740634	0.0218612	0.0081279	0.0151353	0	0.00899179	0.00593257	0.00565088	0.0202672	0.0336062	0.0184915	0.00788011	0.00822081	0.0144904	0.0244402	0.0141762	0.0339738	0.00584962	0.00939084
ENSG00000130775	0.0435811	0.0292233	0.0837313	0.058757	0.0143701	0.335303	0.0261978	0.0438718	0.0124836	0.0988367	0.0493133	0.0750338	0.0499892	0.0157984	0.0312578	0.0978276	0.0804698	0.174503	0.359886	0.0875957	0.0440866	0.101818
ENSG00000130768	0.00721807	0.0131373	0.0270246	0.0246533	0.0202713	0.0180367	0.00801507	0.00575242	0.0149654	0.0148107	0.0235124	0	0.027966	0.0153881	0.0196727	0.0273644	0.0241168	0.0135589	0.0471879	0.0282719	0.00973573	0.0130246
ENSG00000158156	0.00951322	0.00673348	0.0133566	0.0284308	0.00445283	0.0445724	0.00301818	0.0189538	0.00123275	0.0130134	0.0650762	0.0370476	0.0184292	0.00702036	0.0216068	0.0450818	0.0178792	0.0312729	0.0855144	0.00465769	0.0112275	0.0154494
ENSG00000130770	0.0141395	0.010008	0.059556	0.0784768	0.00967282	0.033124	0.0134578	0.0225369	0.00732892	0.0193418	0.0414527	0.0440512	0.0513588	0.009275	0.00963425	0.013401	0.00885797	0.0265606	0.0231091	0.00692273	0.0143035	0.0229625
ENSG00000130766	0.0144868	0.0175779	0	0.00618494	0.0151264	0.0316751	0.0103412	0.0115452	0.0187723	0	0.0188759	0.00564164	0.0140321	0.0023757	0.0131612	0.0137302	0.0272266	0.0136065	0	0.0141855	0.00976989	0.0182984
ENSG00000130772	0.00233262	0.00283034	0.00655004	0	0.00352743	0.00437162	0.00444031	0	0.0036272	0	0.00455901	0.0109008	0	0.00344275	0.00317876	0	0	0	0	0	0.00235968	0
ENSG00000204138	0.022429	0.0255819	0.00755773	0.00919274	0.0298475	0.0142918	0.018359	0.00643491	0.0174384	0.00552263	0.00701387	0.0104815	0.020856	0.0264827	0.012226	0.030611	0.0168613	0.00758378	0	0.00527103	0.0299497	0.0145699
ENSG00000180198	0.00564035	0.00547509	0.00633528	0	0.00731095	0.0116278	0.00429472	0.00269703	0.0192955	0.00231468	0	0.00790754	0.00491697	0.00943465	0.00614907	0	0.00424021	0.00953567	0	0	0.0102704	0.00732793
ENSG00000180098	0.00451969	0.0068551	0	0	0.00634656	0.00635284	0.00645266	0.00810439	0.00263552	0.00231848	0.00220839	0.00792053	0.00492504	0.00722658	0.00307958	0.0128509	0.00424717	0	0	0	0.00342909	0.00366998
ENSG00000188060	0.00295332	0.00119449	0.00552864	0.00756527	0.000212669	0.00092248	0.00281092	0	0	0.00605988	0.00192405	0.00230024	0.00286061	0.00145295	0	0	0	0	0	0	0.000995857	0.00106582
ENSG00000162419	0.00846053	0.0153987	0.0158382	0.0108363	0.016145	0.0198201	0.0147631	0.00674259	0.0186377	0.00868004	0.0220477	0.0131792	0.0102437	0.0194243	0.00576475	0.00400933	0.0194343	0.0039732	0	0	0.0156909	0.0106866
ENSG00000198492	0.00453907	0.00605835	0.00254916	0	0.00960968	0.00510407	0.00475224	0.00217044	0.0070582	0.00372547	0.00354857	0.0021212	0.00263795	0.00491281	0.00247423	0.0025812	0.00568718	0.00767383	0.0044511	0	0.0128568	0.00589715
ENSG00000116329	0.0364568	0.0470006	0.0255929	0.0350207	0.0472549	0.0597841	0.0628921	0.0108953	0.0956643	0.0187014	0.02672	0.0319444	0.0595898	0.0269036	0.0683117	0	0.0285489	0.0385216	0.0223439	0	0.0507096	0.0296029
ENSG00000159023	0.0651127	0.0718238	0.0290878	0.0151631	0.0891936	0.0665614	0.0640861	0.0212283	0.0747865	0.0182187	0.0231382	0.0380356	0.0430015	0.0793561	0.0806652	0.0294535	0.0760198	0.0416972	0.0507904	0.0565133	0.0763469	0.0480649
ENSG00000060656	0.0114961	0.0159418	0.0069174	0.00631041	0.0221742	0.00923361	0.014068	0.00392647	0.0210685	0.00336982	0.00320981	0.0019187	0.00835142	0.0141394	0.0156662	0.00933915	0.0041154	0.00462749	0	0.00241222	0.0107988	0.0115574
ENSG00000121766	0.010338	0.0109759	0	0.00331025	0.0135396	0.00484367	0.00799464	0.00617912	0.0100472	0	0.00252565	0.00150973	0.00469382	0.00953626	0.00880501	0.00367428	0.007286	0.00546175	0	0.00189806	0.00915067	0.00699537
ENSG00000168528	0.00345047	0.00179431	0.00415242	0	0.00298164	0.000923802	0.00211121	0	0.00881466	0	0	0	0.000716178	0.00291006	0.00403037	0.00420462	0.00123521	0.00138891	0	0	0.00249321	0.00320203
ENSG00000142910	0.000557185	0.00169018	0	0	0.00144443	0.00104423	0.0013258	0.00133214	0.00216604	0.00114328	0	0	0.00161908	0.000548239	0.000759298	0.00158425	0.00349059	0.00156998	0	0.00327358	0.00225459	0.000603244
ENSG00000121764	0.183586	0.0829422	0.378409	0.448599	0.0208146	0.14092	0.0861281	0.410909	0.00354312	0.374027	0.361357	0.488293	0.410507	0.118824	0.141946	0.499781	0.163952	0.28616	0.778845	0.369099	0.0658566	0.170569
ENSG00000121774	0.00580967	0.00430791	0.00543788	0.00661429	0.00711206	0.0163321	0.00552956	0	0.0110415	0.00264907	0.00126164	0.00301664	0.00281365	0.00666912	0.00527805	0.0110125	0.00485277	0.0127321	0	0.00379257	0.00783607	0.0104832
ENSG00000121775	0.00322155	0.00156358	0	0.00495143	0.00417573	0.00422631	0.00245298	0.00154044	0.00450852	0.00264411	0	0	0	0.00316983	0.00526817	0.00183198	0.000807281	0.00181547	0	0.00189273	0.00260713	0.004883
ENSG00000025800	0.00584571	0.00861297	0.00468995	0	0.0126285	0.00860795	0.00953804	0.00399318	0.0155829	0.0051406	0.00326434	0.00195129	0.00727998	0.0119145	0.00682816	0.00237446	0.00418532	0.00705918	0.00409458	0.00981281	0.011827	0.00994547
ENSG00000084652	0.00154288	0.00187209	0.00649863	0.00790452	0.00249982	0.00361443	0.00220273	0.00737754	0.00179937	0.00633163	0.00301549	0	0.01345	0.00797005	0.00525635	0.00219344	0.00193313	0.00217368	0.00378244	0.00226619	0.00468232	0.00501125
ENSG00000160050	0.00744492	0.00161312	0.00447974	0.0136222	0.000459524	0.00298986	0.00354298	0.0165282	0	0.0250965	0.0145508	0.0198809	0.020861	0.00340107	0.000724678	0.00151202	0.00199886	0.00599357	0	0	0	0.00230296
ENSG00000160051	0.00159165	0.000321878	0.00595917	0.0108725	0	0.00198863	0.00151491	0.0101477	0	0	0.00725857	0.0111571	0.00616675	0.000522031	0	0	0.000664746	0	0	0	0.000536703	0.00172322
ENSG00000222046	0.0086502	0.00682235	0.0364348	0.0398853	0.00186871	0.0149957	0.0113206	0.0434306	0	0.0301737	0.0346582	0.0373923	0.0389608	0.00957522	0.00353639	0.00491905	0.00270954	0.00853076	0.00424127	0.00508218	0.00218763	0.0112383
ENSG00000084623	0.00154461	0	0.00650593	0	0.00183526	0.000723697	0.000735068	0	0	0	0.00150944	0	0	0.00265966	0.0021049	0	0.0019353	0.00217612	0.00378668	0.00680619	0.000781262	0
ENSG00000183615	0	0.000284384	0	0	0	0	0.000223074	0	0	0	0	0	0	0.000461223	0	0	0	0	0	0	0	0
ENSG00000182866	0.00281825	0.00712416	0.00131895	0.00120321	0.00446475	0.00220073	0.00380002	0.00224599	0.00584313	0.00096379	0	0	0.000682446	0.00346625	0.00320046	0.00133553	0.00235406	0	0	0	0.00285094	0.00101707
ENSG00000116478	0.00730492	0.00709088	0.0061537	0.00748496	0.00820606	0.0130058	0.00869089	0.00349297	0.0136309	0.00749444	0.00999401	0.00853433	0.00318403	0.0057501	0.00597282	0.00623106	0.00549157	0.0164664	0.0143267	0.0085836	0.00665068	0.00869965
ENSG00000162526	0.0678934	0.0610109	0.163411	0.283759	0.00606534	0.0755791	0.050287	0.200157	0.00158757	0.317375	0.247431	0.370954	0.223987	0.055502	0.0111304	0.0261261	0.0121523	0.054658	0.06007	0.0419883	0.00774597	0.0773746
ENSG00000254553	0.00860154	0.0109587	0.00724598	0.00881354	0.0131003	0.0108812	0.0137129	0.00514122	0.0180566	0.00794223	0.00588398	0.00502458	0.0118724	0.011214	0.0134799	0.0122284	0.00754404	0.00727095	0.00210871	0.0101072	0.0113117	0.0102438
ENSG00000273274	0.00297889	0.00206543	0.00238993	0.00327033	0.002758	0.00119631	0.00243022	0.0030523	0.004963	0.00261958	0.000831731	0.00298306	0.00247318	0.00167489	0.00347953	0.00120999	0.00159958	0.00239817	0	0	0.00215246	0.00368587
ENSG00000160062	0.00371099	0.00675423	0	0.00543208	0.00687162	0.00695485	0.00933474	0.00126748	0.00824363	0.00326337	0.0051807	0.00123873	0.00385125	0.00521629	0.00939178	0.00753679	0.00464964	0.00448133	0.00259933	0.00778674	0.00643548	0.00573965
ENSG00000162521	0.00155099	0.0028229	0	0.00132435	0.00480256	0.000968916	0.00369053	0	0.00241177	0.00106082	0	0	0.00600922	0.00457827	0.00281813	0.00146999	0.0019433	0.00145674	0.00253489	0.00303747	0	0.00223894
ENSG00000162522	0.00102476	0.00404109	0	0.00262503	0.00387413	0.00144039	0.00316988	0	0.00278859	0.00420537	0.00200284	0.00119722	0.00223332	0.00277283	0.00418943	0.00437056	0.00320989	0.00288745	0	0.00150517	0.00777481	0.0033284
ENSG00000116497	0.00364086	0.0048595	0.00204472	0.0037306	0.00833732	0.0095528	0.00485145	0.00870471	0.0033969	0.00149413	0	0	0.00423189	0.00394065	0.000992311	0.00414085	0.00729885	0.00205177	0.0035703	0.0106954	0.00736618	0.00315347
ENSG00000121905	0.00448915	0.00194537	0.0126056	0.00164279	0.00249376	0.00180283	0.000915581	0.0107328	0.00249306	0.00789536	0.0200546	0.00449543	0.00745412	0.00189303	0.000873936	0.00729376	0.00321408	0	0	0.00565174	0.00259498	0
ENSG00000142920	0.00332963	0.00606013	0.00779137	0.00568616	0.00491524	0.00572012	0.00713045	0.00663384	0.0021573	0.00683203	0.00650762	0.00389	0.00483766	0.00546028	0.00226871	0.00631146	0.00486712	0.00469094	0	0.00163019	0.004491	0.00300406
ENSG00000160094	0.00476027	0.0054551	0.00297042	0.00541955	0.00548462	0.00793007	0.00729955	0.011381	0.00493477	0.015194	0.0175737	0.00988696	0.00384237	0.00442362	0.000720779	0.00601553	0.00728973	0	0.00259334	0.00155376	0.00374537	0.00801698
ENSG00000121903	0.00385503	0.001949	0	0	0.00388643	0.00120413	0.00091729	0.00307225	0.00399635	0	0	0	0.00186701	0.00347704	0.000875568	0	0.00080502	0.00181038	0	0	0.00194987	0.00347809
ENSG00000176256	0.000477532	0.000289712	0.00134092	0	0.000309485	0	0	0	0.000371278	0	0	0.0011158	0	0.000469864	0.000650752	0	0	0	0	0	0	0.000517007
ENSG00000142698	0.00501873	0.00642791	0.0031317	0.00142845	0.00770987	0.00209016	0.0053075	0.00533287	0.00997185	0.00114421	0.00326963	0.00130297	0.0016204	0.00384078	0.00455948	0.00475661	0.00139737	0.00157125	0.00273414	0.00327624	0.00958977	0.00482986
ENSG00000189280	0.00270915	0.000547868	0.00126789	0.00231327	0	0.000846212	0.000214877	0.0097157	0.000351057	0.00463239	0.00264746	0	0.00459218	0.00133282	0.00123062	0	0	0	0.00442773	0	0.00137028	0.000488849
ENSG00000189433	0	0.000547509	0	0	0.00146219	0	0.000429472	0	0.000350827	0	0	0	0.00131119	0.000887967	0	0.00128298	0.000565361	0	0	0	0	0.00146559
ENSG00000188910	0	0.00109646	0	0.00115739	0.000878466	0.000423384	0.000860073	0.00108023	0	0	0	0.00105572	0	0.000889133	0	0	0.000566104	0	0	0	0.00274237	0.00048917
ENSG00000187513	0	0.000275198	0	0.00232394	0.000685954	0	0.000215869	0.00216901	0.00141071	0.000930753	0.000886558	0.0010599	0	0	0	0	0.000568343	0	0	0	0	0
ENSG00000197056	0.00541119	0.00465078	0	0.00115512	0.00652683	0.00169021	0.00450651	0	0.0112191	0.00185053	0.000881329	0.00105365	0.00327583	0.00532431	0.00368703	0	0.00225996	0.00381177	0.00221097	0.00264933	0.00684244	0.00292925
ENSG00000146463	0.0152071	0.0187815	0.0045752	0.01113	0.0212366	0.0086518	0.020677	0.0129849	0.0228024	0.00557203	0.00743043	0.00888324	0.00868005	0.0128254	0.0162827	0.0138982	0.0183731	0.0061213	0.00532586	0.00478636	0.0159329	0.00999614
ENSG00000020129	0	0.00305098	0	0	0.00253494	0	0.00119661	0	0.00195497	0.00343959	0.00163813	0	0.00121776	0.00123704	0.00114218	0	0	0.00236166	0	0	0.00169575	0.00181488
ENSG00000116819	0.00281729	0.00427304	0.00791099	0.00360841	0.00426035	0.00527995	0.00536291	0.00673569	0.00438085	0.0187875	0.00963599	0.01152	0.00409328	0.00346507	0.00383924	0.00200261	0.00441237	0.00396913	0.00345336	0	0.00427495	0.00991308
ENSG00000134698	0.00843288	0.0081858	0.0126292	0.00720061	0.00607255	0.0368766	0.0101666	0.00672055	0.00917912	0.0161498	0.0241732	0.017077	0.00898499	0.0107867	0.0068951	0.00959094	0.00211318	0.00950451	0	0.00825751	0.00511841	0.012782
ENSG00000092847	0.00678325	0.0114314	0.00423277	0.00193068	0.00976928	0.0127126	0.00789091	0.00180196	0.0123058	0.003093	0.00147307	0.00352216	0.00328516	0.00778673	0.0164334	0	0.00755467	0	0.00739087	0.00664219	0.00457462	0.00897598
ENSG00000126070	0.0171872	0.0270336	0.0428994	0.0277207	0.024478	0.0167019	0.0299906	0.0319602	0.0222715	0.0156739	0.0273709	0.026773	0.0397694	0.0172244	0.0294939	0.0180995	0.0215345	0.0233173	0.024969	0.00747988	0.023826	0.0144728
ENSG00000092850	0.000752047	0.000456257	0	0	0.00146219	0.00140943	0.000715787	0.00179802	0.000584712	0.00154312	0.00146985	0.00175723	0	0.000739972	0	0	0	0	0	0	0.00076077	0.00162843
ENSG00000116863	0	0.00170747	0.00197573	0	0.000912	0.00395591	0.0016742	0	0	0	0	0.00164404	0.00102227	0	0	0	0.00264471	0	0	0.00206691	0	0
ENSG00000116871	0.0525552	0.0267831	0.0472243	0.0287203	0.00756904	0.363118	0.034348	0.0452344	0.00544818	0.116465	0.0999779	0.139174	0.036652	0.0148239	0.0190984	0.0358635	0.0175596	0.0651572	0.120252	0.0638132	0.0219748	0.191942
ENSG00000054118	0.0131698	0.0114856	0.0115566	0.0021085	0.0200934	0.0277671	0.01371	0.0059038	0.00895952	0.0101336	0.00321748	0.00769314	0.00597957	0.0117435	0.00897353	0.00468075	0.00721918	0.0115964	0.0040358	0.00725397	0.0133226	0.0133673
ENSG00000214193	0.447606	0.24311	0.742427	0.374784	0.0276678	0.152965	0.159708	0.405848	0.00405056	0.756308	0.460748	0.789224	0.790366	0.191375	0.146133	0.513518	0.127287	0.285027	0.836565	0.405563	0.112431	0.308813
ENSG00000163874	0.00100163	0.000911519	0	0	0.00119011	0.0178333	0.00119168	0	0.00194691	0.00205524	0.000978827	0.00117021	0.000727645	0.000246388	0.000682484	0	0.00125499	0.00141115	0.00491111	0	0.00101325	0.00216887
ENSG00000163879	0.000999452	0.00151589	0.00280648	0	0.00183526	0.000936549	0.00166471	0.00119476	0.000388534	0	0.000976695	0	0.00145212	0.000491703	0.00204299	0	0.00250451	0	0	0	0.000505522	0.000541036
ENSG00000134690	0.00281326	0.00341354	0	0	0.00182325	0.00105448	0.00160657	0	0.00437458	0.002309	0.00219936	0	0.000817485	0.00110724	0	0	0.000704968	0.00317076	0	0	0.00113836	0.000609163
ENSG00000185090	0	0	0	0.00118621	0.00200075	0	0.000440744	0	0.000360035	0	0.000905053	0	0.00269121	0.000911271	0.00126209	0	0	0	0	0.00272064	0.00140533	0
ENSG00000197982	0.0394494	0.0225736	0.0830809	0.101054	0.00716648	0.022684	0.0194137	0.0503739	0	0.0883045	0.064836	0.120459	0.0631785	0.0136738	0.0226033	0.0331403	0.015727	0.0732621	0.15386	0.0421407	0.0312907	0.0781407
ENSG00000183520	0.0014072	0.000569156	0.00131715	0	0.00253333	0.000439546	0.00111613	0	0.00182349	0	0.000916775	0	0.00136303	0.00161538	0.00191766	0	0.00176314	0	0.00229989	0	0.000949018	0
ENSG00000174574	0.00143658	0.00232415	0	0	0.00134483	0.0125642	0.000911545	0	0.00111693	0	0.00187183	0.00223781	0.00139149	0.00212028	0.00456794	0.00136155	0.00119997	0.00674642	0	0.00281341	0.00193766	0.00673979
ENSG00000168653	0	0.00089523	0	0	0.000637552	0.00184364	0	0.00117598	0	0.00100926	0	0	0	0.00120993	0.000670288	0	0.00061628	0.00138593	0	0	0	0.00106506
ENSG00000127603	0.0399171	0.0502416	0.0234213	0.0122092	0.0485223	0.0374048	0.04905	0.0227905	0.0731877	0.0122247	0.0279462	0.00974465	0.0311621	0.0527591	0.037347	0.0254098	0.041056	0.0235021	0.00292115	0.0297528	0.0506258	0.0328964
ENSG00000183682	0.00515273	0.00483124	0.00131536	0.00239988	0.00678009	0.00307263	0.00646474	0.00671964	0.00619142	0.00384466	0.00823974	0.00766172	0.00272235	0.00622227	0.00383009	0.00532757	0.00352148	0.00527957	0	0.00137606	0.00568635	0.00507152
ENSG00000084072	0.00854329	0.0150781	0.00654264	0.00397903	0.0114093	0.0036389	0.0107186	0.00557062	0.0205309	0.00478088	0.00758978	0.0036295	0.00564212	0.00955241	0.00846712	0.00883319	0.00486555	0.00875359	0.0152322	0	0.0180704	0.00924952
ENSG00000168389	0.00937901	0.00598961	0.0194058	0.0227609	0.0021328	0.0115641	0.00399357	0.0377662	0.000767592	0.0313992	0.0270139	0.035756	0.0215162	0.00388565	0.0094177	0.00982487	0.00309245	0.0152999	0.0242032	0.0087006	0.00549293	0.00694769
ENSG00000131236	0.00763928	0.00819978	0	0.0421485	0.00647434	0.0803952	0.0069913	0.0126445	0.00639638	0.015675	0.0137822	0.0219691	0.00256136	0.00578202	0.0144143	0.0167084	0.00736273	0.0496734	0.0403374	0.00517875	0.0107002	0.0184502
ENSG00000117000	0.00419161	0.0114435	0.00588506	0	0.0146392	0.00851023	0.0119685	0.00668098	0.0152084	0	0.00409617	0.00489706	0.00406004	0.00859232	0.0171362	0.00794539	0.0183814	0.00393689	0.00342531	0.00410444	0.00565364	0.00302541
ENSG00000188800	0	0.000274294	0.00126955	0.00231631	0.000488357	0	0.000645478	0.00108094	0.000703037	0	0.00265094	0	0	0.000667288	0	0	0.000566476	0	0	0.00132815	0.00137208	0
ENSG00000084073	0.00387021	0.00422641	0	0	0.00484929	0.00797857	0.00736722	0.00370122	0.00661994	0.00158825	0.00151283	0	0.00337385	0.0053313	0.00527409	0	0.00484913	0	0	0.00227383	0.00704718	0.00335211
ENSG00000084070	0.0125828	0.00858807	0.0132498	0.0100726	0.0090043	0.201182	0.0164672	0.00376044	0.0195661	0.0145229	0.0107593	0.0165381	0.0102835	0.0139284	0.0267924	0.0134164	0.028575	0.0797727	0.0848303	0.0346532	0.0151154	0.0647091
ENSG00000187801	0.000452713	0.00109862	0	0.00115968	0.000978	0.000848439	0.00107721	0	0.000351981	0	0	0	0	0.000890888	0.00185079	0	0.00226888	0.00127561	0	0.00265979	0.000915927	0.000490136
ENSG00000187815	0.00135724	0.00192132	0.00381116	0.00463566	0.0013683	0.000847881	0.00129181	0.00540825	0.0021105	0.00278492	0.00265268	0.00528556	0.00394392	0.00111288	0.00184957	0.00385908	0.00170054	0.00127477	0.00443647	0.00132902	0.00183065	0.00342869
ENSG00000164002	0.000499364	0.00151479	0.00280444	0	0.00129454	0	0.00118822	0.0011939	0.000776504	0	0	0.00116681	0.000725533	0.00122836	0	0	0.000625672	0	0	0	0.00202062	0
ENSG00000117010	0.00279157	0.00169361	0	0	0.00391993	0.00130794	0.00232486	0.00166855	0.00217043	0.001432	0	0	0.00202796	0.00240341	0.0019021	0	0.000874418	0	0	0	0.00352994	0.00151117
ENSG00000066136	0.00797362	0.0130612	0.00447801	0.00612761	0.0165365	0.0239097	0.0117632	0.0152509	0.0167385	0.00490829	0.00311682	0.00745245	0.002317	0.0105916	0.00434639	0.0113358	0.0169838	0.0134803	0	0.00936936	0.0080661	0.0181288
ENSG00000117013	0.00347888	0.00717602	0.00781501	0.00178231	0.0079664	0.00325993	0.00761564	0	0.00919635	0.00142766	0.0040796	0	0.00202181	0.00479224	0.0104298	0.00593494	0.0026153	0.00980243	0	0.00613177	0.00985385	0.00451976
ENSG00000171793	0.00343571	0.0041688	0.00413465	0.00125728	0.00466538	0.0018397	0.00397078	0	0.00457927	0	0	0.00229368	0.00213934	0.00289761	0.00401312	0	0.00307481	0.00138297	0	0.00144182	0.00496508	0.00212555
ENSG00000204060	0.000439414	0.00133294	0	0.00112561	0.00256303	0	0.00271848	0.00210114	0.00204985	0.00180326	0.00171764	0	0.000638432	0.000864719	0.00119762	0	0.00110112	0	0	0.00129083	0.000444511	0.000951477
ENSG00000044012	0	0.000999941	0	0	0.00106819	0	0.000392183	0	0	0.00338192	0	0	0	0.000405434	0	0	0	0	0	0	0	0
ENSG00000177181	0.00429183	0.00318242	0.00267812	0.00122156	0.00412075	0.00178743	0.00340408	0.00114012	0.00333687	0.00195697	0.00279607	0	0.000692851	0.00539595	0.00714835	0.00813535	0.00298744	0.00403102	0	0	0.00723601	0.00206516
ENSG00000127125	0.00119466	0.00181196	0	0	0.00348412	0.00111947	0.00170559	0	0.00278652	0.00122565	0.00233491	0	0.00173574	0.00176322	0.00162801	0	0	0.00336618	0	0.00175472	0.00241703	0.00258683
ENSG00000186409	0.0408014	0.0325414	0.0643658	0.0434512	0.0276316	0.0446773	0.0318528	0.0317858	0.0245941	0.0620845	0.0439044	0.0717702	0.0559506	0.0433039	0.0562265	0.170758	0.0666305	0.0994649	0.245009	0.15622	0.0477673	0.0312694
ENSG00000171960	0.00146202	0.00354795	0	0	0.00252673	0.00137	0.00208729	0.0023303	0.000757807	0.00199993	0.00190497	0.00113872	0.00283225	0.00239757	0.000664117	0	0.00122121	0	0	0	0.00345094	0.00316575
ENSG00000065978	0.00652249	0.00445175	0.00228941	0.00417703	0.00387492	0.0366719	0.00349201	0.00389856	0.0031695	0.00836465	0.00956096	0.0152404	0.00355373	0.00120333	0.00777741	0.00927276	0.0122584	0.022973	0.0199878	0.00239507	0.00577338	0.0203023
ENSG00000164008	0.00298319	0.00180987	0	0.00127363	0.00247044	0.00279544	0.00425904	0.00237744	0.00386569	0.00204039	0	0.00464701	0.00433432	0.00464755	0.00474287	0.00141369	0.00186888	0	0	0.00146058	0.00352076	0.0026915
ENSG00000164010	0.00149052	0.00301426	0.00279027	0.00254543	0.00343465	0.00419013	0.00189154	0.00118786	0.00231774	0.00101946	0.00194211	0.00116091	0.000721866	0.00146659	0.00203119	0.00423802	0.00311255	0.00279988	0.00730816	0.00729761	0.00502602	0.00268955
ENSG00000164011	0.00197879	0	0	0.00380167	0	0.00139068	0	0	0.00115387	0.00101506	0	0	0	0.000486754	0.000674143	0	0.000619825	0	0	0	0	0.000535591
ENSG00000186973	0.000456013	0.00110663	0	0	0.00187174	0	0.00217013	0.00109025	0.00141819	0	0.000891258	0	0.000662547	0.000897382	0.00124285	0.00129659	0.00171407	0	0	0	0.00138391	0.000987417
ENSG00000243710	0.00302187	0.00628571	0.00606104	0.00110584	0.00848663	0.00404526	0.00821763	0.00309634	0.00939794	0	0.00506239	0.0030261	0.00564495	0.00658385	0.00294145	0.00122745	0.00594977	0.00243277	0.00423329	0.00380446	0.0104809	0.00420644
ENSG00000179178	0.000945874	0.00057385	0	0	0.000408676	0.000443171	0.000225067	0	0	0	0.000924336	0	0	0.000465343	0	0.00134471	0	0	0	0	0.000478422	0.000512032
ENSG00000066056	0.00244304	0.00494054	0	0	0.00351848	0	0.00542558	0.00194697	0.00316575	0.00167095	0.00318322	0	0	0.00360572	0	0	0.00918294	0	0.00399282	0	0.00494275	0.00264499
ENSG00000117400	0.00138595	0.00294293	0.00194588	0.00355027	0.0038923	0.0032468	0.00164891	0.00331358	0.00107757	0.00142191	0.00270878	0	0.00100683	0.0013637	0	0	0.00347302	0	0	0	0.00350506	0.00300103
ENSG00000117399	0	0.00126253	0	0.00355385	0.00209797	0	0.000330114	0.00331692	0	0	0.00271151	0	0.00201569	0	0.00189059	0	0	0	0.00340114	0	0	0.000751015
ENSG00000198198	0.00623139	0.0037805	0.00374954	0.0171026	0.00865397	0.00792462	0.00614276	0.0053208	0.00519093	0.00913294	0.000869928	0.00312005	0.00323345	0.00744519	0.00788521	0.00379667	0.00278841	0.00501661	0	0.00261506	0.00855497	0.00385514
ENSG00000142949	0.00716795	0.00869741	0.00464486	0.00706213	0.012388	0.00775016	0.0102335	0.00790957	0.015433	0.00113137	0.00323295	0.00515342	0.00320444	0.0097655	0.00901667	0.00470325	0.0110535	0.00621449	0	0.00161974	0.0111555	0.00776048
ENSG00000066135	0.00487454	0.00690042	0	0.00208112	0.0121101	0.0083742	0.0112122	0.0077695	0.0138964	0	0.00476355	0.00569492	0.00826268	0.00719442	0.00664274	0.00923991	0.00712542	0.013735	0	0.00477317	0.00739662	0.00967541
ENSG00000126091	0.0215038	0.0369019	0.0103514	0.00157385	0.0303948	0.0161203	0.0280691	0.0117514	0.0320051	0.0100854	0.00840568	0.0114848	0.0178533	0.0235767	0.0251179	0.0157223	0.019245	0.00865589	0.00301244	0.012634	0.0329407	0.0192903
ENSG00000117407	0	0.000834117	0	0	0.000297015	0.00128834	0.00130858	0	0.00106895	0	0.00268713	0	0	0.000338199	0.00187359	0	0.000861315	0	0	0	0	0.00372131
ENSG00000117408	0.00206025	0.00416642	0	0	0.00237375	0.00193058	0.00392183	0.00164191	0.00266972	0.00140913	0.00134222	0.00160466	0.00299337	0.00337862	0.00187172	0	0	0	0	0	0.00555772	0.000743519
ENSG00000132768	0.00232082	0.000352003	0	0	0	0	0.000276115	0	0	0	0	0.00135571	0	0	0	0	0	0	0	0	0	0.000628167
ENSG00000117410	0	0.000829971	0	0	0.00103439	0.0352532	0.0016276	0	0.000531821	0	0.00267377	0.00479483	0.00198764	0.000673036	0.00279642	0.00583465	0.00771331	0.0154188	0.0167691	0.00602815	0.00345976	0.0103679
ENSG00000117411	0.000679292	0.00164847	0	0	0.00161423	0.000636539	0.00064654	0	0.000528146	0.00139383	0	0	0.00197391	0.00133677	0.000925699	0	0.00340445	0.00191404	0	0	0.00206151	0.00147089
ENSG00000159214	0.000534672	0.000324379	0	0	0.000346517	0.00150306	0.000508893	0	0.000415704	0	0	0	0	0.000789131	0.00072862	0.00152024	0.000669912	0	0	0	0	0.00115774
ENSG00000171872	0.00146409	0.000888246	0.0013704	0.00125015	0.00242488	0.000457315	0.0013935	0	0.000758881	0.00200277	0	0.00114033	0.000709067	0.000720292	0.00266024	0	0.000611472	0	0	0	0.000987382	0.00105675
ENSG00000178028	0.000474895	0.000864339	0	0	0.000307776	0.00222503	0.000451998	0.0011354	0.00147691	0.000974432	0	0	0	0.000700906	0.00194148	0	0	0	0	0.00139506	0.000480403	0.00205661
ENSG00000187147	0.0177492	0.0212603	0.0178913	0.0104923	0.0280205	0.017485	0.024907	0.00435236	0.0268921	0.0102721	0.0088949	0.0116974	0.0105797	0.0255246	0.016125	0.0103521	0.0228089	0.0115412	0.00669431	0.00802158	0.0165739	0.0187237
ENSG00000198520	0.00221546	0.00403228	0.00248842	0	0.00469037	0.00290644	0.00484989	0.00105936	0.00413402	0.00181836	0.00259802	0	0.00128755	0.00435979	0.00181146	0	0.00444135	0.002497	0	0.0039049	0.00493055	0.00383777
ENSG00000142945	0.00221261	0.00234914	0.00155326	0.00283394	0.00286796	0.00155502	0.0031589	0.0013225	0.00344059	0	0	0.0012925	0.00160737	0.00163282	0.00150761	0.00314558	0.00277227	0	0.00271216	0.0032499	0.00223828	0.00479104
ENSG00000142937	0.000554491	0.000336403	0	0	0.000359362	0.00571551	0.000263878	0	0	0	0.00108373	0.00129562	0.000805628	0.000272794	0.00151125	0.00157659	0	0.00156239	0	0	0.000560922	0.00180098
ENSG00000173846	0.00336138	0.00203931	0	0.00615041	0.000829901	0.0265485	0.00091409	0.00229615	0.000373351	0.00394125	0.00187705	0.00448811	0.00209306	0.00165371	0.00458069	0.00682677	0.00421161	0.0027061	0.0141267	0.0112851	0	0.0140371
ENSG00000222009	0	0.000525127	0.00243052	0	0.000747954	0.00121663	0.000617873	0	0.00067297	0	0	0	0	0.000425833	0.00117954	0	0	0.00121945	0	0	0.00175121	0.00140567
ENSG00000126088	0	0	0	0	0.000411409	0.00178454	0.000604193	0	0.000493553	0.00130254	0	0	0	0.000624608	0	0	0	0	0	0	0	0
ENSG00000186603	0.000457225	0.000277392	0	0	0.000790198	0.000428448	0	0.0021863	0	0.00187635	0.00446814	0.00320505	0.00132862	0.000449884	0	0	0	0	0	0	0.000462528	0.00198008
ENSG00000132773	0.0103737	0.00349645	0.00809154	0.00442892	0.000871517	0.0048604	0.00109706	0.00826729	0.00134425	0.0177381	0.0180222	0.0121196	0.00921074	0.00198472	0.000785371	0.0131092	0.00361045	0.00811943	0.00847722	0.00846499	0.00174901	0.00187188
ENSG00000132763	0.000581676	0.00141158	0	0	0.00213622	0	0.00110726	0	0.000904499	0	0	0	0.00169025	0.000858506	0.000792674	0	0	0	0	0	0.00176527	0.00062976
ENSG00000117448	0.00203587	0.00247027	0	0	0.00381169	0.00381547	0.00290656	0	0.00105525	0.00278492	0	0.00158567	0.00098598	0.0036725	0.00462393	0.00385908	0.00170054	0.00191215	0	0.00199353	0.00343247	0.00220416
ENSG00000132780	0.0062973	0.0020839	0.00803769	0.00293296	0.00346287	0.00858321	0.00626612	0.00684356	0.00756672	0.00822269	0.0156645	0.0066883	0.00914944	0.00450632	0.00468087	0.00325549	0.00215185	0.00645231	0.00280693	0.00168173	0.00405385	0.00309903
ENSG00000159596	0.00639619	0.00258699	0.00748358	0.00955768	0.00103633	0.00199787	0.00126829	0.0101948	0.000414416	0.00328107	0.00520879	0.00498177	0.0154885	0.00288452	0.000726362	0.0045466	0.00267134	0.00450562	0.0313611	0.00782896	0.0010784	0.000577077
ENSG00000086015	0.0320412	0.0351753	0.021422	0.0312676	0.0454867	0.0257354	0.0384835	0.0273591	0.0527894	0.0203497	0.0134193	0.0303035	0.0221682	0.0319021	0.0384658	0.0195221	0.05066	0.0193462	0.0037405	0.00896425	0.0517062	0.0379937
ENSG00000117472	0.000675956	0.00164038	0	0.00173154	0.00175233	0.00190024	0.000965047	0	0.00262776	0	0	0	0	0.00133021	0.000921153	0	0	0.00190464	0	0.0019857	0.000683796	0
ENSG00000171357	0.0014735	0.00119194	0.0013792	0	0.00275878	0.000920505	0.00163619	0.0011743	0.00114563	0	0.00191993	0.00114766	0.00285449	0.000966559	0.00133866	0.00279308	0	0	0	0.00288571	0.00149059	0.000531768
ENSG00000085999	0.00307541	0.0069968	0.00647685	0.00393901	0.0043185	0.00216139	0.00475659	0.0036764	0.00538	0.0031552	0	0	0.00335123	0.00529556	0.00838198	0	0.00577995	0	0.00376976	0.00225859	0.00622216	0.00665928
ENSG00000173660	0.0014416	0.0017492	0.00269869	0	0.00114191	0.00225144	0.00137209	0.00229775	0.00186806	0.002958	0.000939182	0	0	0.000472818	0	0	0.00120416	0	0	0.00141162	0.00340274	0.00208102
ENSG00000117481	0.0046948	0.00162759	0.0395492	0.0120263	0.00536089	0.0094271	0.00351092	0.003207	0.00365018	0.00963321	0.00655414	0	0.0116934	0.00428946	0.00274191	0.00953485	0.00756295	0.00944893	0.0197306	0.0137915	0.00203539	0.0123442
ENSG00000117480	0.000675292	0.00245815	0	0	0.00291768	0.00506233	0.0028923	0.00161452	0.00210014	0.00138563	0	0	0.00196228	0.00066445	0	0	0	0	0	0	0.00136625	0.000731115
ENSG00000197587	0.000448873	0.000272326	0	0.00114984	0.000193941	0	0.000427231	0	0.000697993	0.000921039	0	0	0	0.0006625	0.0012234	0	0.000562411	0	0	0.00131862	0	0.000485979
ENSG00000186118	0.000460283	0	0	0	0.000596612	0	0.000219045	0	0.000357867	0.00094445	0	0	0	0.000452893	0.000627246	0	0	0.00129694	0	0	0	0.000996664
ENSG00000142973	0.00383203	0.00763877	0.0061488	0.00280463	0.0075688	0.0046168	0.00599194	0.00785294	0.00468188	0.00449309	0	0.00127913	0.00238612	0.00592508	0.00447605	0.00466957	0.0109744	0.0015425	0.00268412	0.00321629	0.00775295	0.0041488
ENSG00000186377	0.00734488	0.00891209	0.0038671	0.00235185	0.0113054	0.00731276	0.00983074	0.00109753	0.0117781	0.00094193	0.00538322	0.00750838	0.00333484	0.00880784	0.00625573	0.00652619	0.0115034	0.00388043	0	0.0053941	0.0139314	0.00944304
ENSG00000186160	0.00321553	0.00640984	0.00257979	0	0.00506105	0.0034436	0.00808844	0	0.00785731	0.00188512	0.00269341	0.00322003	0.00333706	0.00564982	0.00438193	0.00391833	0.00287776	0.00129434	0.00225229	0.00809655	0.00743503	0.00198934
ENSG00000162365	0.00105379	0.000958979	0	0	0.000682952	0.000987464	0.00200596	0	0.000409657	0.00108113	0	0	0	0.000518434	0.00071802	0	0.00132033	0	0	0	0.000533005	0.0011409
ENSG00000162368	0.0057914	0.00734655	0	0.00269734	0.00716551	0.00345348	0.00651438	0.00377626	0.00491212	0.0021606	0.001029	0.00246039	0.00458967	0.00725252	0.00789217	0.00299396	0.0065966	0.00148349	0	0	0.00372818	0.00228005
ENSG00000186790	0	0	0	0	0.000592255	0	0.000217445	0	0.000710507	0	0.000893034	0	0	0.000449585	0	0	0	0	0	0	0	0
ENSG00000186564	0.000457529	0.00166546	0	0	0.000197681	0.000857465	0.00108867	0	0.000355726	0.000938798	0.000894221	0.00320718	0.00066475	0.00225091	0.00187048	0.0013009	0	0	0	0.00403212	0	0.00247675
ENSG00000117834	0.0040046	0.00323938	0.0131191	0.0136777	0.00346047	0.00875596	0.00667015	0.00319145	0.00363247	0.00684749	0.0156536	0.00155952	0.0087275	0.00492537	0.00818584	0.00379544	0.00669002	0.0112837	0.00654497	0	0.00540139	0.0130069
ENSG00000162374	0.00786726	0.0152735	0.0073638	0.00268706	0.0186953	0.0122868	0.0169727	0.00376187	0.0183502	0.00538092	0.00205017	0.00857856	0.00533421	0.016514	0.0214421	0.0223691	0.0138001	0.0103448	0	0.00770365	0.0201616	0.0113568
ENSG00000123080	0.00256284	0.00272098	0.00179913	0	0.00235303	0.00240154	0.00152455	0.00153184	0.000996297	0	0.00250449	0	0.00372359	0.00126085	0.00174624	0	0.00160554	0	0	0	0.00583328	0.00208102
ENSG00000204006	0.00132077	0.00480778	0.00123625	0	0.00456525	0.0016502	0.0027237	0.00105259	0.00479217	0.00361344	0.00344186	0.00102871	0.00191897	0.00368211	0.00479966	0.00125179	0.00551616	0.00248102	0	0.00129331	0.00489901	0.00428986
ENSG00000123091	0.00192034	0.00582524	0.00718981	0.00655892	0.00483996	0.0185946	0.00548326	0.00459123	0.00447917	0.0105076	0	0.00149569	0.00372013	0.00566853	0.00436155	0.0036401	0.00721822	0.00541094	0.0219698	0.00752163	0.00388523	0.00554423
ENSG00000117859	0.0305537	0.0302227	0.0261116	0.059551	0.0342942	0.0354772	0.0350864	0.0524047	0.029436	0.0545155	0.0545233	0.0636318	0.0521123	0.0326774	0.0353008	0.0169971	0.0391142	0.0524033	0.0293102	0.0253655	0.03158	0.0294838
ENSG00000134717	0.00504736	0.00272193	0	0.0028732	0.00363462	0.00367864	0.00400333	0.00134082	0.00610445	0.00345221	0	0	0.00325928	0.00358679	0.00611399	0.00478375	0.00421602	0	0.00274974	0.00329493	0.00397126	0.00182153
ENSG00000157077	0.0162166	0.0239401	0.0106252	0.00830813	0.0254572	0.0141829	0.0257245	0.00904661	0.0281585	0.00998238	0.0126779	0.00505221	0.0102099	0.0220727	0.0176792	0.0138327	0.0149001	0.0106618	0.00530076	0.0158793	0.033903	0.0204833
ENSG00000134748	0.00167562	0.0016943	0	0.00143077	0.00168927	0.00732743	0.00265806	0.00534153	0.00173705	0	0	0.00913561	0.00324605	0.00137393	0.00228344	0	0.000699818	0	0	0.00164078	0.00339012	0.00302356
ENSG00000116157	0	0.000454766	0	0	0.00178128	0.00140482	0.000713448	0	0.000582801	0	0	0	0	0.000737554	0.00204299	0.00426264	0	0	0	0	0.00151657	0
ENSG00000182183	0.00141686	0.00429796	0.00265238	0.00241964	0.00428521	0.00132769	0.00337137	0.00225833	0.00293761	0.00290725	0.000923067	0	0.00274477	0.00394999	0.00386163	0.00402859	0.00355049	0	0	0.00693699	0.00382212	0.00204532
ENSG00000162378	0.0104499	0.0158495	0.0220075	0.0173996	0.0123033	0.0151778	0.0116866	0.0262331	0.0101559	0.0171536	0.00714834	0.0122086	0.0197376	0.0156802	0.0142404	0.026741	0.0209489	0.0147222	0.0640458	0.026093	0.0206136	0.00848527
ENSG00000203995	0.00176329	0.00775579	0.00247567	0.00112922	0.00361879	0.0037177	0.00503481	0.00526967	0.00788294	0.00361807	0.00344627	0.00206005	0.00192143	0.00477119	0.00300363	0.00626698	0.00331394	0.0037263	0	0.00388489	0.00445935	0.0038181
ENSG00000116171	0.0104828	0.014991	0.00841027	0.00383615	0.0186022	0.0133313	0.0231618	0.00537059	0.0227045	0.00921841	0.00878069	0.00874792	0.0119669	0.0154718	0.02653	0.010645	0.0121962	0.00632945	0	0.00659882	0.0257536	0.0194561
ENSG00000174348	0.00191811	0.00174554	0	0.00122837	0.00393653	0.00134804	0.00296665	0	0.00260981	0	0	0	0.000696714	0.00141549	0.00130695	0.00136345	0.00180246	0	0	0.00140867	0.00097018	0.00207667
ENSG00000157184	0.000538016	0.00293767	0.00302152	0.00826916	0.00337062	0.00302493	0.00230434	0.00385893	0.00460135	0.0044158	0.00525766	0.00251426	0.00156338	0.000794067	0.00146635	0.00458925	0.00337051	0.00151597	0.00527589	0	0.00163277	0.00116498
ENSG00000143006	0.000543541	0	0	0	0.00199617	0.000509332	0.000517334	0.00129952	0.0008452	0	0	0	0	0.000802221	0.00296282	0.00154546	0	0	0	0	0.000549845	0.000588473
ENSG00000211452	0.00175542	0.00212998	0.00369693	0.0123659	0.00170651	0.00164493	0.00187963	0.00419692	0.00477689	0.00360192	0.00343089	0.00717798	0.00191285	0.00259085	0.00239218	0	0.00274929	0.00123656	0	0.00257837	0.00355155	0
ENSG00000116212	0	0.00267899	0	0.00188525	0.00508769	0.00206892	0.00385262	0	0.00171661	0	0.00143841	0.00515893	0.00106929	0.00325865	0.00300877	0.00209257	0.00553268	0.00207371	0	0	0.00372248	0.000796798
ENSG00000116205	0.0059003	0.00850165	0.00207102	0.00188929	0.0132245	0.00622007	0.00772176	0.00705334	0.00630774	0.00454004	0.00864893	0.00172333	0.0053579	0.00653127	0.00502537	0.00209705	0.00554454	0.00415631	0	0.0064998	0.0111914	0.00558954
ENSG00000116221	0.00439695	0.00711353	0.00411557	0.00375444	0.00949878	0.00412022	0.00767242	0.00175207	0.00683721	0.00150368	0.00143228	0.00342464	0.00532366	0.00324477	0.0019973	0.0104183	0.00550911	0.00412976	0	0	0.00815458	0.00634723
ENSG00000162390	0.00573436	0.00948808	0	0.00801231	0.0129511	0.00390796	0.0104196	0.00498543	0.0158072	0.00534831	0.00509435	0.00609041	0.0060593	0.00923284	0.00639364	0.00296447	0.00914429	0.00440664	0.00255601	0.00459418	0.00685557	0.0118524
ENSG00000271723	0.00425819	0.0108502	0.00119571	0.00109079	0.0100269	0.0043892	0.00891634	0.00712645	0.0119186	0	0.00332898	0.00198993	0.0055681	0.00712269	0.00986477	0.00847516	0.00800287	0.00239965	0.00208783	0.00500356	0.00732288	0.00461019
ENSG00000184313	0.00374489	0.00795192	0	0.00119912	0.00657322	0.00438649	0.00712866	0.00671507	0.00837093	0	0.00182981	0.00218757	0.0027205	0.00529684	0.00829288	0.00665494	0.00586514	0.00131899	0.00229519	0.00412538	0.00568248	0.00253404
ENSG00000243725	0.000430346	0.00287194	0.00120842	0	0.00418356	0	0.00245758	0.00102889	0.0040151	0	0.00168219	0	0.00250102	0.00127031	0.00175935	0.00122361	0.00269599	0.00121258	0	0.00126419	0.00174135	0.0023296
ENSG00000162398	0.00156155	0.00284212	0.00292324	0.00133337	0.00562239	0.00195102	0.00322023	0.00124447	0.00728457	0.00106804	0.00101733	0	0.000756266	0.00358512	0.00638396	0.00147999	0.00391305	0.00146666	0	0.00305815	0.00368588	0.00338127
ENSG00000143001	0.00108794	0.00231014	0	0	0.0016452	0.000509734	0.00129436	0	0.00211467	0	0	0.00127104	0.00316137	0.00160571	0.00222387	0	0.000681562	0.00306549	0	0.00479393	0	0.00235575
ENSG00000162399	0.00104025	0.00157776	0	0	0.0017978	0.000974775	0.00198018	0	0.000404393	0.00426894	0.00203312	0	0.00226708	0.00153532	0.00141759	0	0	0	0	0	0.000526156	0.00225248
ENSG00000169174	0.00196607	0.00298197	0	0.00125908	0.00318548	0.00230291	0.00280691	0.00117514	0.00267506	0.00100854	0.00288195	0	0.000714131	0.00290175	0.00267924	0	0.00431088	0	0	0.00288777	0.0029833	0.00532147
ENSG00000162409	0.00259865	0.00599096	0.00291882	0.00399405	0.0096559	0.00487019	0.00840942	0.00248518	0.0117185	0.00639858	0.00609475	0.0024288	0.00377562	0.00920494	0.00991561	0.00443327	0.00586071	0	0	0.0045803	0.0120924	0.00225077
ENSG00000157131	0.00324077	0.00819222	0.00151669	0.00415081	0.00781786	0.0030368	0.00796833	0.00129136	0.00587925	0.00110828	0.00105566	0.00252412	0.00156952	0.0095662	0.00662449	0.00614302	0.00473723	0	0	0.00634675	0.00819589	0.00643255
ENSG00000172456	0.0338977	0.0396616	0.0163175	0.0198475	0.0575375	0.0272265	0.0444773	0.0382064	0.0689001	0.0268281	0.0198755	0.013578	0.0225145	0.0421683	0.0508131	0.023407	0.0370111	0.0327474	0.00474867	0.0241833	0.0426186	0.0356513
ENSG00000134709	0.00617402	0.00646985	0.00157607	0.00287554	0.00739642	0.0031557	0.00614345	0.00402575	0.0069822	0.00115167	0.00109699	0	0.00652388	0.00773169	0.00229462	0.00159588	0.00984541	0.003163	0	0.00329762	0.00624563	0.00607672
ENSG00000162599	0.0466524	0.0553763	0.018511	0.0129897	0.0725204	0.0361134	0.0598476	0.0181856	0.0697841	0.0197694	0.0158574	0.0225125	0.0353645	0.0603729	0.0442262	0.0317201	0.0597233	0.0257189	0.00248632	0.0178757	0.0543751	0.0598421
ENSG00000132849	0.0312783	0.048648	0.0207598	0.0160246	0.0481596	0.0282439	0.0522332	0.0299126	0.0583649	0.011669	0.00666897	0.0199322	0.021483	0.0430866	0.0480492	0.0388076	0.0334895	0.019229	0.00836512	0.0150355	0.0558034	0.0350953
ENSG00000240563	0.000864476	0.00262233	0	0	0.00308144	0.000810067	0.00164559	0	0.00235244	0.000886905	0	0	0.000628005	0.00255179	0.00117806	0	0.000541568	0.00121791	0	0.00126975	0.00174901	0.000467969
ENSG00000162607	0.00150794	0.0018297	0.00141144	0	0.0017374	0.00282606	0.00263126	0	0.00117241	0.00103138	0.0019648	0	0.0014606	0.00123644	0	0	0.00125957	0.00424891	0	0	0.00101695	0.00217679
ENSG00000132855	0.000563112	0.000683266	0	0	0.00109485	0.00158301	0.000267981	0.00134631	0	0	0.00110058	0	0	0.000277035	0.000767376	0.00160111	0	0	0	0	0	0.000609662
ENSG00000125703	0.00894496	0.0108536	0.00179411	0.00491005	0.0128366	0.0047897	0.010338	0.00305514	0.012419	0	0.00374626	0.00298583	0.00185661	0.00880134	0.00783621	0.00908334	0.010407	0.00360059	0	0.00938458	0.0161584	0.0103761
ENSG00000187140	0	0.000276291	0	0	0.000688677	0	0.000650177	0	0	0	0	0	0	0.000672146	0	0	0	0	0	0	0	0
ENSG00000088035	0.00606944	0.0142687	0.0106519	0	0.0149148	0.0071093	0.0148031	0.00544165	0.00943791	0.00311346	0.00444843	0.00177273	0.0011023	0.0141835	0.00723719	0.00647151	0.00855522	0.00855092	0.00371988	0.00222871	0.0107447	0.00821396
ENSG00000203965	0.0035311	0.00455233	0	0.00226133	0.00486302	0.00165443	0.00462117	0.00211057	0.00754987	0.00181136	0.00172535	0.00103135	0.00384779	0.00521161	0.00360898	0.00627502	0.00497728	0.00248739	0.00216416	0.00388988	0.00491158	0.00238937
ENSG00000079739	0.00794599	0.0125339	0.0111562	0	0.0128744	0.012658	0.0124788	0.00569928	0.0191517	0.00326086	0.00931807	0.0092833	0.00577243	0.0175914	0.0097455	0.00677789	0.0139382	0	0.003896	0.00233422	0.0128611	0.0189263
ENSG00000185483	0.0285949	0.0414118	0.0194262	0.0153587	0.0437399	0.021609	0.0353372	0.0132321	0.0552224	0.0123025	0.010817	0.00862127	0.0194328	0.0342622	0.0345679	0.0275386	0.0340941	0.0181936	0.0226135	0.0216776	0.0555204	0.02996
ENSG00000177414	0.00619073	0.00577821	0.00267441	0.00121987	0.00771571	0.00267743	0.00725199	0.00113854	0.00481325	0.00293139	0.000930733	0.00111271	0.00415135	0.00421707	0.0051916	0.00270803	0.00298331	0.00268363	0	0.00279784	0.007226	0.00360903
ENSG00000158966	0.0214369	0.0289372	0.00752438	0.00274565	0.0285966	0.0145635	0.0257591	0.00512521	0.0220838	0.00329895	0.00418975	0.00626116	0.015573	0.0210927	0.0219097	0.0198093	0.0181299	0.00453019	0	0.0110203	0.0227698	0.0174067
ENSG00000162437	0.0522953	0.0411507	0.120675	0.14855	0.011633	0.0451224	0.0234085	0.17826	0.0128821	0.1583	0.201382	0.183894	0.0970445	0.030313	0.0324573	0.0647767	0.035032	0.175072	0.162477	0.066925	0.0460927	0.0420433
ENSG00000162433	0.0067463	0.00535225	0.00145721	0.00398803	0.0109866	0.00243142	0.00691496	0.00620359	0.0157356	0.00106482	0.00405704	0.00121257	0.00376992	0.00893575	0.00424314	0.00442659	0.00585187	0.00292446	0.00254444	0.00914678	0.0131241	0.00730398
ENSG00000116675	0.0151633	0.0232174	0.00811022	0.00924821	0.0283897	0.0135323	0.0213046	0.00517899	0.0303154	0.00592635	0.00564495	0.00506149	0.00734364	0.0223797	0.0354233	0.0184774	0.020808	0.0142418	0.00354033	0.0148479	0.0277565	0.0179802
ENSG00000116678	0.0266045	0.0379523	0.0100954	0.00920955	0.0410085	0.0181922	0.0390093	0.0137529	0.0452831	0.0191801	0.00983737	0.015121	0.0208941	0.0286536	0.037235	0.0184002	0.0198201	0.0202604	0.00705106	0.0063368	0.0385512	0.0155696
ENSG00000213625	0.000434696	0.00184607	0	0.00222705	0.0012208	0.00122201	0.00248242	0	0.00135189	0	0.000849595	0	0	0.000855432	0.00236951	0.00123598	0.00217859	0	0	0	0.00263842	0.000470629
ENSG00000184588	0.0493846	0.0619006	0.0248564	0.029836	0.0665278	0.0576272	0.0618584	0.0233913	0.0822259	0.023899	0.0309593	0.0141518	0.0311375	0.0540926	0.0507913	0.0317923	0.0449476	0.0301931	0.00685294	0.0164233	0.0711657	0.0378304
ENSG00000118473	0.0215856	0.0210325	0.0128572	0.00837789	0.0310877	0.0159365	0.028327	0.00625548	0.0325482	0.00536864	0.00767058	0.00917034	0.0180569	0.0251007	0.0365466	0.0260378	0.0286846	0.0184308	0.00962148	0.0192152	0.0357316	0.0240782
ENSG00000152760	0.00216732	0.00427337	0.00152146	0.00138796	0.00444797	0.00203091	0.00206282	0	0.00463396	0.00111177	0.00105898	0	0.00236169	0.00373191	0.00443024	0.00616237	0.00271552	0.00305342	0	0.00636674	0.0038368	0.00117324
ENSG00000198160	0.00582017	0.00679043	0.00377149	0.00802795	0.00696371	0.0121663	0.00894851	0.00428156	0.00661367	0.00734914	0.00700018	0	0.00390287	0.00814957	0.00549096	0.00636484	0.00336568	0.0113535	0	0.00131518	0.00634057	0.00387772
ENSG00000162594	0.00866525	0.00773103	0.0014313	0.00391713	0.0106812	0.00525404	0.0138266	0	0.0130781	0.00313767	0.00597737	0.00238203	0.00444348	0.00852613	0.0125031	0.00724649	0.00957974	0.0114899	0.00249921	0.00449209	0.0108283	0.00551857
ENSG00000081985	0.0118778	0.0177751	0.00667063	0.00811373	0.0176197	0.00964623	0.0165809	0.0037864	0.0277049	0.0113736	0.00464295	0.0037005	0.0103545	0.0140246	0.0140282	0.004503	0.00396859	0.0200809	0	0.0116308	0.0144187	0.00943046
ENSG00000116717	0	0.000433966	0	0	0.000154528	0.00536228	0.000340408	0	0.00166843	0	0	0	0.00207855	0.00070382	0.00194955	0	0	0	0.00350721	0	0.0014472	0.0023233
ENSG00000033122	0.0838365	0.103739	0.0512783	0.0616629	0.124268	0.0661148	0.126802	0.0575519	0.132301	0.034064	0.0438028	0.0446091	0.0615066	0.104542	0.110854	0.070804	0.0915217	0.0537939	0.0325591	0.0585217	0.130152	0.0727931
ENSG00000116754	0.0035654	0.00648926	0.00600703	0.00547992	0.00847262	0.0140322	0.00780505	0.00170486	0.0110883	0.00585265	0.00139369	0.00166618	0.00207209	0.00736713	0.00485872	0.00202751	0.00446723	0.00602773	0.0034963	0.00418951	0.00649216	0.00617622
ENSG00000197568	0.00224877	0.00218288	0	0	0.00242902	0.00337157	0.00192631	0.00430115	0.00384649	0.000922845	0	0.00210179	0.00130691	0.00177013	0.00245159	0	0.00169054	0	0	0.0013212	0.00272982	0.000486932
ENSG00000116761	0.00354703	0.00645581	0.00199202	0.00181723	0.00597689	0.00132951	0.00506401	0	0.0066187	0	0.00277301	0	0.00515353	0.00418809	0.00966736	0	0.00533305	0	0	0	0.00502343	0.00307219
ENSG00000254685	0.00171923	0.00312911	0.00120691	0.00220201	0.00417834	0.00322205	0.00204543	0	0.00334173	0.000881919	0.00168009	0.00100429	0.00686922	0.00211454	0.0035143	0.00366624	0.00323114	0	0	0.00126261	0.00434793	0.00139601
ENSG00000259030	0.0213969	0.0371262	0.0144199	0.0120583	0.0346679	0.0192482	0.0348245	0.0143238	0.0372645	0.0087808	0.0142186	0.00899926	0.0180309	0.0248429	0.0344069	0.0243352	0.0348516	0.0132638	0.00419643	0.0175996	0.0389611	0.0213124
ENSG00000116783	0.0353609	0.0613556	0.0238306	0.0199278	0.0572929	0.0318099	0.0575517	0.0236718	0.0615841	0.0145113	0.0234979	0.0148724	0.0297983	0.0410559	0.0568615	0.0402169	0.0575966	0.02192	0.00693511	0.0290854	0.0643879	0.0352213
ENSG00000162623	0.00401824	0.00396145	0	0.00128665	0.00575092	0.00188267	0.00358547	0	0.00546727	0	0	0.00117363	0.00145954	0.00395372	0.00342238	0.00142814	0.000629326	0.00566108	0	0	0.00355674	0.0016314
ENSG00000162624	0.00211081	0.00277463	0.000987863	0	0.002128	0.00362625	0.00368323	0.0008411	0.00574399	0.000721857	0	0.000822018	0.00153341	0.0036346	0.00383531	0	0.000881571	0.0029738	0	0	0.00355882	0.00190441
ENSG00000117054	0.00437535	0.00361973	0.00670148	0.00611344	0.00876469	0.0029818	0.00454297	0.00190196	0.0111332	0.00244847	0.00388702	0.000929403	0.00462328	0.00469647	0.00271021	0.00791668	0.00398694	0.00336229	0.00585075	0.00233692	0.00684033	0.00387576
ENSG00000137955	0.00073439	0.00133663	0.00103109	0.000940613	0.00087258	0.00103225	0.00104847	0	0.00114197	0	0	0	0.000533503	0.000361299	0.000500391	0	0.000460073	0	0	0.00215735	0	0.000795098
ENSG00000057468	0.00763638	0.0128692	0.00476513	0.00326025	0.0130143	0.00596314	0.0104985	0.00304289	0.012864	0.001741	0.0024875	0.00198257	0.00431473	0.00772249	0.0104064	0.00723755	0.0116941	0.00239078	0	0.00124626	0.0137333	0.0101049
ENSG00000184005	0.027325	0.0428595	0.0159072	0.0128042	0.0406014	0.0202968	0.035681	0.0199176	0.0541489	0.0198289	0.0149796	0.0147939	0.0179138	0.0378703	0.0367828	0.0198971	0.0354891	0.0197178	0.0114371	0.0274093	0.0380919	0.0263368
ENSG00000117069	0.0146662	0.0144289	0.00779137	0.00812308	0.0197808	0.00854304	0.0198068	0.00379076	0.0160257	0.00650669	0.0046483	0.00555714	0.0115182	0.0159908	0.0135042	0.0101434	0.0188725	0.00781823	0	0.0104798	0.0152373	0.00772472
ENSG00000154027	0.0177351	0.0197978	0.00996011	0.00817751	0.0232945	0.0136275	0.0216064	0.0093284	0.0239928	0.00509467	0.00415951	0.00745918	0.0159759	0.0230345	0.0222349	0.0110939	0.0124438	0.0069961	0	0.0125037	0.0222466	0.0142089
ENSG00000180488	0.0156923	0.0135715	0.0562521	0.0598688	0.00815047	0.0181461	0.0112812	0.0399124	0.00830682	0.0411049	0.0404582	0.0436878	0.0383226	0.0136335	0.0218395	0.0455674	0.0238448	0.0545645	0.112956	0.0264817	0.0138478	0.0184354
ENSG00000162614	0.00317595	0.00470998	0.000990903	0	0.0044978	0.00198404	0.00403043	0.00253106	0.00137182	0.00217223	0.00206909	0.00329819	0.00153813	0.00312496	0.004328	0.00100336	0.00574784	0.00397727	0	0.00103664	0.00535465	0.00267438
ENSG00000162616	0.00140792	0.00277605	0	0.000901641	0.00418214	0.00164914	0.00284759	0.00168306	0.00246297	0	0.00275173	0.00164488	0.0015342	0.00311697	0.0023983	0.00100079	0.00220505	0.00297533	0	0.00206797	0.00356064	0.00114323
ENSG00000137960	0.00512705	0.0108868	0.00514173	0.00469055	0.015902	0.00583387	0.0125482	0.00437784	0.0167992	0.00375719	0.00930485	0.00427852	0.00585291	0.011711	0.00948214	0.00520636	0.00688273	0.00412756	0	0.0107581	0.0118549	0.00396491
ENSG00000122420	0.00995615	0.0190501	0.00752689	0.0058855	0.0201848	0.0136355	0.0194989	0.00915521	0.0261998	0.00707155	0.00523893	0.000894751	0.00778908	0.0190274	0.0172205	0.0119767	0.0211106	0.0107898	0.00187754	0.00674938	0.0228548	0.0161688
ENSG00000137959	0.00256626	0.0013345	0	0	0.00182157	0.00240474	0.00226806	0.001753	0.000570071	0.000752239	0.00143304	0.000856615	0.0021306	0.00108217	0.00299755	0.00208476	0.00137801	0	0	0.00107695	0.00259602	0.00198457
ENSG00000137965	0.000732046	0.000888246	0.0010278	0	0.00110701	0.00274389	0.00209025	0	0.0014229	0	0	0	0.002659	0.000360146	0.000997589	0.00208144	0.00183442	0	0	0	0.0011108	0.00039628
ENSG00000117114	0.0427111	0.0587825	0.0210994	0.0243132	0.0669806	0.0333524	0.0641771	0.0208013	0.076562	0.0300243	0.0162317	0.0184812	0.0218344	0.0529208	0.0549706	0.0427293	0.0450908	0.0189435	0.00581713	0.0336906	0.0696104	0.0372503
ENSG00000142875	0.0105473	0.0132392	0.00204256	0.00186333	0.0126499	0.00783864	0.0119427	0.00695641	0.0214909	0.00223883	0.0071084	0.00169965	0.00317056	0.0109148	0.0109039	0.0134435	0.0109367	0.0143472	0.00178326	0.00641048	0.00883008	0.0102379
ENSG00000203943	0.00387857	0.00568661	0.00363036	0.0016559	0.00384034	0.00151436	0.00522972	0.00231826	0.00804151	0.0019896	0.00189513	0.000755222	0.00140881	0.00779161	0.00704732	0.000919	0.00607452	0.00637503	0.00158475	0.00759582	0.00588533	0.00454912
ENSG00000137976	0.000730492	0.00110795	0.00102562	0	0.00118357	0.000342258	0.000869089	0.000873244	0.00170386	0.00149889	0.000713858	0	0.000530671	0.0019766	0.000497735	0	0	0	0.0053725	0.00107295	0.00110845	0.000395439
ENSG00000117133	0.00117964	0.0016699	0.00110415	0.00201452	0.00178387	0.00331618	0.00187127	0.00282033	0.00244577	0.00242049	0.00153704	0.00183756	0.00171392	0.0007738	0.0010717	0.00111803	0.00246336	0	0.00385592	0	0.00238664	0.00127715
ENSG00000122432	0.608945	0.43604	2.42204	2.77193	0.064536	0.673846	0.31291	2.01465	0.0148697	1.90249	1.67609	2.13965	2.26077	0.43451	0.76989	2.27304	0.957548	2.62331	5.63385	2.15178	0.593952	0.62077
ENSG00000162643	0.00733532	0.00784091	0.00882759	0.000894776	0.0135828	0.00458243	0.00964133	0.00584586	0.0179242	0.00143345	0.00477886	0.00163235	0.00456754	0.00979524	0.00904413	0.00297952	0.0109413	0.00393689	0.00513797	0.00615667	0.00848046	0.00642899
ENSG00000142871	0	0.000221003	0	0	0.000472173	0	0.000173358	0	0	0	0	0	0	0	0	0	0	0	0	0	0.000368504	0.000394392
ENSG00000137975	0.00109632	0.00310391	0.00102616	0.000936117	0.00299996	0.0034244	0.00365211	0.000873707	0.00369365	0.00149968	0.00142847	0	0.00159286	0.00233722	0.00249	0.00103906	0.00183149	0.0010297	0	0.00107352	0.00147871	0.00118695
ENSG00000016490	0.00255175	0.00232218	0.00119423	0	0.00294004	0.00438378	0.00202394	0.00305042	0.0026453	0.000872653	0.000831217	0	0.000617914	0.00209232	0.00463651	0	0.00319719	0.00119834	0	0	0.00258135	0.00138135
ENSG00000016602	0.00170012	0.00464148	0	0	0.00266277	0.000796558	0.00364083	0	0.00561779	0	0.000830703	0.000993124	0.00123506	0.00376385	0.00173762	0.00241699	0	0.0011976	0	0.00374572	0.00300972	0.00276099
ENSG00000097033	0.00328068	0.00422949	0.00806068	0.00420193	0.00416378	0.0172924	0.00370797	0.0019609	0.00286955	0.0067316	0.00561047	0.00670743	0.00297909	0.00242101	0.00447072	0.001166	0.00102762	0.0231099	0.00402137	0.00722803	0.00414842	0.00355188
ENSG00000153936	0.0127825	0.0161562	0.000997038	0.00272865	0.0190998	0.00931619	0.0174044	0.0101869	0.0184963	0.00437137	0.00555174	0.00497792	0.0067065	0.0169443	0.0154837	0.0171627	0.0155708	0.00500237	0.00174094	0.0125166	0.0176002	0.011917
ENSG00000267561	0.00928166	0.0116505	0.00179745	0.00409932	0.0134827	0.00659809	0.0141651	0.00688685	0.0146817	0.00394033	0.00375323	0.00299138	0.00558019	0.0121244	0.01134	0.0100103	0.0128324	0.00541094	0.00156927	0.00752163	0.0132745	0.00554423
ENSG00000143013	0.00072206	0.00175226	0.00101378	0.000924821	0.00187185	0.00135323	0.00103087	0.00258949	0.00140349	0.000740794	0.000705618	0	0.00104909	0.00159855	0.000983981	0.00102652	0.00180939	0	0.00177016	0.00212113	0.00182609	0.00117262
ENSG00000065243	0.0117341	0.0160176	0.00117677	0.00858811	0.0152096	0.0231693	0.0141599	0.00601166	0.0159656	0.00429949	0.00655254	0.00293764	0.0127865	0.0152569	0.0114218	0.00476627	0.00892631	0.00590414	0.00410954	0.00615542	0.0152617	0.00998182
ENSG00000183347	0.00200133	0.000809453	0	0.00085444	0.00100881	0.000937684	0.00206357	0.000797475	0.00103735	0.00205325	0.000651919	0.00155877	0	0.001641	0.00136365	0	0.00250754	0.000939855	0	0.00293956	0.00168712	0.00144451
ENSG00000197147	0.00359077	0.00356478	0.00458316	0.0008362	0.00486587	0.000917667	0.00403904	0.000780451	0.00507601	0.000669807	0.00510402	0.00152549	0.0023714	0.00513909	0.00756237	0.00371262	0.00163601	0.000919791	0.00160054	0.000958937	0.00396264	0.00424102
ENSG00000171488	0.00712905	0.0131813	0.00190652	0.00347846	0.0121741	0.00477169	0.00840088	0.00324655	0.0155726	0.00417944	0.00265399	0	0.00542557	0.00901876	0.00786456	0.00965245	0.00978296	0.00382619	0.0016645	0.00299177	0.0144235	0.0062482
ENSG00000271949	0.0159806	0.0230746	0.00987221	0.00818722	0.0207828	0.0125788	0.0185563	0.00916967	0.0253466	0.0124603	0.00999468	0.0104552	0.0143954	0.0205984	0.0169863	0.0127226	0.0172195	0.00450283	0.00783542	0.0169001	0.0210157	0.0155714
ENSG00000171492	0.00711851	0.00781481	0.00475926	0.00347332	0.00739618	0.00508228	0.00725925	0.00162088	0.00711592	0.00417326	0.00530013	0.00950463	0.00295503	0.00950573	0.00461938	0.00192764	0.00764491	0.000955133	0.00332407	0.0059747	0.00480072	0.00733996
ENSG00000162664	0.00104419	0.00337866	0.00195474	0	0.00263174	0.00195695	0.00248462	0.00166433	0.0029768	0.00142838	0.00136056	0	0.00303425	0.00308228	0.00474321	0.00197931	0	0	0	0	0.00563362	0.00188418
ENSG00000097046	0.00327678	0.00248497	0.00115016	0.00419693	0.0024776	0.00191909	0.00175432	0	0.00541381	0	0.000800541	0.000957064	0.00119022	0.00161208	0.00279087	0.00232923	0	0.00230824	0	0.00240647	0.00331478	0.00177382
ENSG00000137948	0.00293913	0.00445783	0.00103164	0.00376446	0.00825425	0.00309841	0.00576967	0.00439186	0.00457031	0.00301538	0.000718051	0.000858445	0.00373651	0.00433791	0.00550724	0.00104461	0.00322223	0.00310559	0.0036027	0.00323776	0.00483148	0.00357985
ENSG00000172031	0.000675624	0.00286925	0.000948581	0.000865345	0.00270018	0.00221585	0.00321525	0.000807654	0.00157588	0.00277261	0.00066024	0	0.00147244	0.00182813	0.0018414	0.00672355	0.00211629	0.0019037	0	0.000992361	0.00307557	0.00146295
ENSG00000189195	0.00328146	0.0033844	0	0.00168117	0.00517496	0.00276744	0.00593417	0.00235364	0.00382698	0.00269328	0.00192405	0.00230024	0.00143031	0.00484317	0.00357743	0.00933024	0.00287803	0.00184923	0	0.000963967	0.00863076	0.00177636
ENSG00000203910	0.00129468	0.00157093	0	0.00082912	0.00209768	0.000909897	0.00261855	0	0.00251652	0.00199241	0.0018978	0.000756287	0.000940531	0.00207008	0.000882158	0.00552178	0.00121662	0.00182401	0	0	0.00491137	0.00420512
ENSG00000122484	0.00493414	0.00875018	0.00106578	0.00388904	0.00852742	0.00569058	0.00614124	0.00362977	0.0100333	0.00155759	0.000741814	0.000886854	0.00441162	0.00746911	0.0103446	0.00215836	0.00618218	0.00427782	0	0.00445988	0.00959879	0.00657479
ENSG00000122406	0	0.000232966	0	0.000983654	0.00116137	0.00755641	0.00109645	0	0.000298555	0	0	0	0.000557915	0.000566748	0.000523289	0	0.00096225	0	0	0.00225607	0.000388451	0.00083148
ENSG00000143033	0.00144261	0.00503246	0.00202543	0.00277155	0.00405142	0.00168976	0.00446242	0.00086226	0.00560809	0.00148003	0.00140976	0.00252809	0.00157199	0.0040809	0.00540622	0.00102545	0.00632624	0.00609723	0.00176831	0.00317836	0.00547252	0.00273325
ENSG00000122483	0.0133136	0.0163852	0.0352485	0.0389764	0.0123264	0.016753	0.014663	0.0491102	0.00680225	0.0327817	0.0423769	0.0399967	0.0397924	0.013287	0.02229	0.0183866	0.0166811	0.0278673	0.11004	0.0391102	0.021164	0.0201798
ENSG00000117505	0.000785977	0.00166895	0.00110352	0.00201337	0.00254693	0.00441905	0.00149616	0.00187914	0.00183328	0	0.00153616	0.00183651	0	0.00212673	0.00160663	0.00223478	0.00246195	0.00332197	0	0.00115445	0.00278283	0.00085095
ENSG00000137942	0.00519338	0.00900217	0.0062499	0.00285074	0.00969669	0.00625695	0.0095329	0.00177379	0.0129787	0.0038058	0.00725018	0.000866775	0.00431174	0.007665	0.0060662	0.00738321	0.00883092	0.0052262	0.00181883	0.00980752	0.00825568	0.00682755
ENSG00000117528	0.00628064	0.00666818	0.00110226	0.00603323	0.0094129	0.00625318	0.00971397	0.0028155	0.00824034	0.00402725	0.00537043	0.00275163	0.0062736	0.0071454	0.0069541	0.00446447	0.00786926	0.00553029	0.00192466	0.00807192	0.0131041	0.00509987
ENSG00000143036	0.00323907	0.00524028	0.0010106	0.00368768	0.00761939	0.00236072	0.00530944	0.00430228	0.00559635	0.00443081	0.00140681	0.00336374	0.0047061	0.0056659	0.00245223	0.0020466	0.00586208	0.00202816	0	0.00317171	0.00618921	0.00233789
ENSG00000152078	0.00462544	0.00496481	0.0019982	0.00364573	0.00807077	0.00133364	0.00389445	0.000850668	0.00940558	0.000730069	0.00208621	0.00166274	0.00465256	0.0054264	0.00775788	0.00606996	0.0040122	0.00100254	0	0.00836169	0.00575888	0.0050078
ENSG00000271092	0.00511853	0.00776338	0.00269492	0.0049169	0.0114723	0.00299774	0.00563296	0.00229455	0.0106953	0.00262567	0.00187574	0.00224249	0.0051128	0.00708237	0.00959095	0.00545761	0.00641321	0.00811264	0.00156854	0.0112772	0.00970857	0.00658072
ENSG00000122481	0.000381443	0.0013885	0	0	0.00131846	0.00142974	0.000544578	0	0.00148285	0	0	0	0	0.000750637	0.00207923	0	0.000477925	0.00214958	0	0.00112053	0.00154347	0.000825949
ENSG00000117569	0.00939952	0.0123556	0.0065985	0.00702274	0.00719166	0.00550495	0.00577783	0.00280909	0.0127891	0.00482169	0.00306183	0.00183024	0.00341417	0.00982664	0.00907312	0.00222715	0.00834206	0.00331062	0.00192028	0.00460202	0.00911235	0.00551228
ENSG00000162627	0.0084303	0.00852426	0.00295905	0.0017996	0.00796778	0.0036207	0.008191	0.00503887	0.00819313	0.00504526	0.00205958	0.000820759	0.00459319	0.00518434	0.00957359	0.00499375	0.0044011	0.00296925	0	0.00309562	0.00994942	0.00532419
ENSG00000117600	0.00234721	0.00498407	0.0010985	0	0.00354949	0.00329922	0.00297872	0.0018706	0.00395404	0.00240811	0.00152917	0.0045704	0.00341029	0.00269444	0.00319864	0.00222462	0.00441136	0.00330686	0.00575429	0.0022984	0.00554034	0.00042354
ENSG00000099260	0.00286377	0.00645325	0.00344636	0.00314395	0.00415388	0.000383361	0.00486731	0	0.00445313	0.00251835	0	0.000955926	0.000594402	0.0048305	0.00446009	0.00348969	0.00358813	0	0	0.00120181	0.00165542	0.0031005
ENSG00000162688	0.00381905	0.0050552	0.00682433	0.00444679	0.00525021	0.00227734	0.00743505	0.00332026	0.0105275	0.00213716	0.00203568	0.0024337	0.00353102	0.00666143	0.00425812	0.00197432	0.00478503	0.00293479	0	0.0010199	0.00632184	0.00300709
ENSG00000117620	0.00348711	0.00282078	0.00108798	0.00397006	0.00527327	0.0025415	0.00442531	0.00277904	0.00572366	0.00159004	0.00151454	0.00271599	0.00281471	0.00476545	0.00105601	0	0.00582551	0	0.00189974	0.00910558	0.00744706	0.00125846
ENSG00000156875	0.00282597	0.00385758	0.00297576	0.00633417	0.0050366	0.00331013	0.00453889	0.00168911	0.00878869	0.00144964	0.00345202	0.00412697	0.00205294	0.00347574	0.00529521	0.00301317	0.00309817	0.000995339	0.005196	0.0010377	0.00643218	0.00267713
ENSG00000122435	0.00305493	0.00162171	0	0	0.00173239	0	0.001999	0.000912981	0.00356278	0.000783548	0	0.000892268	0.00110964	0.00150294	0.00156115	0	0.00143537	0	0.00187233	0	0.000386295	0
ENSG00000137996	0.00182333	0.00265485	0	0.000934133	0.00283604	0.00273371	0.00242958	0.000871855	0.0011341	0.000748253	0	0	0.00158948	0.00179405	0.00149083	0.00207372	0.00319832	0	0	0	0.00258226	0.00236886
ENSG00000079335	0.0133373	0.0166889	0.00468143	0.00320298	0.0156669	0.00937343	0.0138844	0.00298944	0.0210634	0.00513126	0.00325841	0.00194775	0.009689	0.0133282	0.0198793	0.00948057	0.0135776	0.0117439	0.00817428	0.00734623	0.0118055	0.00767117
ENSG00000181656	0	0.000607384	0	0	0.000576745	0	0.000158813	0.000797862	0	0	0	0.000779761	0.000969723	0.000492537	0.000454769	0	0	0	0	0	0	0.000722606
ENSG00000162692	0.00138595	0.00168167	0	0.000887567	0.00119763	0.000974039	0.00131912	0.000828394	0.00242452	0.000710953	0	0	0	0.0013637	0.00188869	0.00197034	0.00130238	0	0	0.00203569	0.00105152	0.00112539
ENSG00000162695	0.00346138	0.00713992	0.00194392	0.00266002	0.00583258	0.00194612	0.00527119	0.000827561	0.0104957	0.00284095	0.00338257	0.00404393	0.00452619	0.00596016	0.00707545	0	0.00650535	0.00195062	0.00169715	0.00101682	0.00840367	0.00299801
ENSG00000170989	0.000679292	0.000412118	0.000953732	0	0.000146748	0	0.000161635	0.00162408	0.00132036	0	0	0	0.000493477	0.000167096	0	0.000965722	0	0	0	0	0	0.000367723
ENSG00000185946	0.00165573	0.00301354	0.000929865	0	0.00264691	0.00341335	0.00252145	0.00158344	0.00463436	0.000679477	0.00194164	0.000773757	0.000962256	0.00146623	0.00180507	0.000941555	0.00124472	0	0	0	0.00133995	0.00107556
ENSG00000240038	0.00160402	0.00136239	0	0	0.00228701	0.00270551	0.00183202	0.00153398	0.00149654	0.00131651	0	0	0.0018644	0.00173609	0.00131152	0	0.00200973	0.0036157	0	0.000942396	0.00259619	0.00104197
ENSG00000243480	0.000961066	0.000971777	0.00179913	0.000820628	0.000484447	0.000300193	0.001677	0.000765918	0.000498148	0.000657334	0.000626121	0	0	0.000788029	0.000873122	0	0.000802771	0	0.00157073	0	0.000648142	0.00138735
ENSG00000237763	0.000642505	0.0035082	0.000902082	0.000822927	0.00312302	0.00150517	0.00152882	0.000768063	0	0.00197752	0.000627875	0.000750638	0.00186701	0.0026868	0.000875568	0.00182685	0.00322008	0.00181038	0.00157513	0.00283115	0.00357477	0.00173904
ENSG00000187733	0.000659754	0.00300198	0.000926299	0.000845019	0.00292181	0.00123646	0.00156986	0.000788682	0.000769432	0.00270748	0.000644731	0.00077079	0.00143785	0.00308351	0.000899073	0.00187589	0.00247989	0.00185898	0.00161742	0.00290715	0.00266962	0.00178573
ENSG00000198890	0	0.000196922	0	0	0.000420724	0	0	0	0.000252364	0	0	0	0.000471596	0.00063875	0	0	0	0	0	0.000953509	0	0.000351418
ENSG00000162631	0.0143724	0.0248827	0.00787472	0.00987763	0.0282469	0.0147818	0.0300281	0.0092191	0.0321606	0.0107892	0.00890668	0.00982904	0.0127329	0.0272485	0.0262737	0.0199343	0.0254744	0.0207424	0.00171876	0.0144168	0.0354613	0.0182172
ENSG00000186086	0.011887	0.0124201	0.00185438	0.00422915	0.0155504	0.00866352	0.0160279	0.00710495	0.0138631	0.0067752	0.0038721	0.00617223	0.00575691	0.010559	0.0152989	0.017838	0.0111702	0.00372154	0	0.0116398	0.0116908	0.0125121
ENSG00000162636	0.00454784	0.00679167	0.000982339	0.00358456	0.0075575	0.00590068	0.00649285	0.00501838	0.0114237	0.00430692	0.00683736	0.0040871	0.00254139	0.0060238	0.0100114	0.00696282	0.00350656	0.00591435	0	0.00513838	0.00778561	0.00530254
ENSG00000134186	0.000374999	0.000910029	0	0.000960604	0.000810114	0.0115961	0.000356918	0	0.0014578	0.00230837	0.00073292	0.000876222	0.00163452	0	0.00102205	0	0.000469851	0.00211326	0.00183866	0.0033048	0.00113805	0.00121799
ENSG00000143107	0.00178733	0.00021687	0.00100377	0.000915693	0.00216227	0.0010049	0.00170116	0.000854645	0.00305721	0	0.00139731	0	0.00103874	0.00263795	0.0014614	0	0.00134365	0.00100723	0	0	0.0028929	0.00154807
ENSG00000116266	0.00285867	0.00445968	0.00229348	0.00209224	0.00591095	0.00918429	0.00621907	0.00292912	0.00635028	0.00251386	0.00159633	0	0.00296672	0.0048219	0.00222607	0.00348348	0.00358174	0.00230139	0	0.00239933	0.00950172	0.00265284
ENSG00000121957	0.00424529	0.00491699	0.00650228	0.0118634	0.00566944	0.00506304	0.0045916	0.00830439	0.00540113	0.00475138	0	0.00631243	0.00560731	0.00474674	0.00473337	0.00438935	0.00483554	0.00434979	0.013246	0.00340119	0.00702741	0.00376055
ENSG00000215717	0.000964658	0.000390164	0	0.00164739	0.000347327	0.0060263	0.00168327	0.00538147	0	0.00395875	0.00251385	0.00150268	0.000467189	0.00031639	0.00131458	0.000914277	0.00322309	0.00181208	0.0126128	0.00188919	0.00390339	0.0020888
ENSG00000116299	0.00447891	0.00716378	0.0045734	0.00521511	0.00774066	0.0148803	0.00620067	0.00778789	0.00443205	0.0033419	0.0103455	0.0066598	0.00709906	0.00661049	0.00499385	0.0115772	0.0122439	0.00803103	0.00399282	0.00358835	0.00823792	0.00837581
ENSG00000031698	0.00169802	0.00283296	0	0	0.00311801	0.00517124	0.00121211	0	0.0026404	0.000871038	0	0	0	0.00104422	0.00289245	0.001207	0.00106376	0.00239225	0	0.00124703	0.00386486	0.00229798
ENSG00000143126	0.00249449	0.00194577	0	0	0.0028484	0.00166964	0.00322216	0.00170398	0.00138532	0.000731203	0.00139297	0.00166532	0.000517755	0.00262976	0	0	0.00133948	0	0	0.00314051	0.000720978	0.00154326
ENSG00000143028	0.00108252	0.00087567	0	0	0.00179291	0.00135252	0.00103033	0.00172542	0.000561103	0.000740405	0	0	0	0.00124266	0.000491732	0.00102598	0.00135633	0.00101674	0	0.00106001	0.00219016	0.000390669
ENSG00000162650	0	0.00084552	0	0	0.000677419	0.000979464	0.000829045	0.000833008	0	0	0.000680966	0	0	0.000342823	0.000949604	0.000990659	0.000436545	0	0	0	0.00105737	0.000377218
ENSG00000174151	0.00033567	0.000203647	0	0	0.00137779	0.0022018	0.000319486	0.000802532	0	0.000688757	0	0.000784325	0	0.00033028	0.000914862	0	0	0	0.00164582	0	0.00135825	0.000363418
ENSG00000156097	0.00282742	0.00021442	0.00297729	0.00181069	0.000381756	0.000662366	0.000336387	0	0.000824363	0.000725194	0.00276304	0.00330327	0.002054	0.000869382	0	0.00100491	0	0.00099585	0.00173289	0	0.00107258	0.000382643
ENSG00000065135	0.0012603	0.0033133	0.00235929	0.00107613	0.00471924	0.0137781	0.00439829	0.00100439	0.00489937	0.00344799	0.000821068	0.00196321	0.00122074	0.00372019	0.0085873	0.00597238	0.00210544	0	0.00411958	0.00617045	0.00679955	0.00727723
ENSG00000116337	0.00243153	0.00270449	0.00455185	0.00622865	0.00148831	0.146203	0.00154286	0.0029067	0.003781	0.00665231	0.00158411	0.00284075	0.0011776	0.000996871	0.00331355	0.00806588	0.00101552	0.00685131	0.013909	0.00357145	0.00696924	0.0416817
ENSG00000168765	0.00136195	0.000826275	0.000956091	0	0.000441334	0.000319057	0.00064814	0	0.00132363	0	0	0	0	0.00033502	0.000463995	0	0	0.000959387	0.00166944	0	0.000344436	0.000368633
ENSG00000213366	0	0.00195722	0	0	0.00264835	0.00241843	0.00184232	0.00154261	0.00275908	0	0.0025221	0.000753805	0.00187489	0.00269814	0.00175853	0.000917277	0	0.000909011	0	0.00189539	0.00358985	0.00104783
ENSG00000134184	0	0.000456257	0	0	0.00089356	0.00105707	0.000894734	0	0.00233885	0	0.000734923	0.000878616	0.00109266	0.00147994	0.00102485	0	0	0	0	0.00220922	0.00152154	0.000814215
ENSG00000134201	0.00523572	0.00453778	0.00315042	0.000957994	0.00678647	0.00560708	0.00444936	0.00536475	0.012503	0.00153473	0.00219279	0.00349536	0.00434689	0.00533564	0.00611565	0.00319003	0.00749718	0.00316128	0	0.00439443	0.00529645	0.00890769
ENSG00000184371	0.00099728	0.00201679	0.00186692	0.00085155	0.00143629	0.00249203	0.0012656	0.000794778	0.00103384	0	0.00129943	0	0	0.00130836	0.000453011	0.00189039	0.00124953	0	0.00162992	0.00292962	0.000672565	0.00215944
ENSG00000168710	0.000681647	0.0039287	0.00191408	0.00087306	0.0036078	0.0035131	0.0037305	0.00162971	0.00370984	0	0.000666126	0.000796368	0.00445669	0.00251514	0.00325118	0.00193814	0.00170813	0.00672236	0	0.00200242	0.00241344	0.00332098
ENSG00000143093	0.00250487	0.00282225	0.00200963	0.000916645	0.00401982	0.00771228	0.00374644	0.000855534	0.00250395	0.000734245	0	0	0.00155973	0.00316884	0.00390113	0.0020349	0.00044835	0.00100828	0	0.00105119	0.00253392	0.00116226
ENSG00000186150	0	0.000400456	0	0	0.000142596	0	0	0	0.0002566	0	0	0	0	0	0	0	0	0	0	0.000969515	0	0
ENSG00000197106	0.00163372	0.00396463	0.000917503	0.00251098	0.00494108	0.00275561	0.00279891	0	0.00533487	0.00201133	0.00127722	0.00076347	0.00189893	0.00337573	0.0013358	0.00464518	0.00204695	0.00184133	0	0.00287954	0.0029748	0.00247628
ENSG00000116396	0.00362807	0.0058696	0.00339589	0.00516318	0.00592185	0.00377747	0.00517971	0.00192758	0.00470133	0.00413577	0.00236364	0.00188385	0.000585697	0.0069413	0.00878953	0	0.00252541	0.00227173	0	0.00473682	0.00285456	0.00654663
ENSG00000162775	0.00034579	0.00209787	0	0.000885783	0.000672313	0.00194416	0.000329118	0.000826729	0.0010754	0	0	0.000807973	0.00100481	0.000850596	0.000471223	0.00294958	0	0.00389733	0.00169544	0	0.000699602	0.00187188
ENSG00000143125	0	0.000432617	0	0	0.000231071	0	0.000169675	0	0.000831624	0.00146316	0	0	0.000518023	0.000350816	0.000971745	0	0	0	0	0	0.000360676	0.000386014
ENSG00000143119	0.000356725	0.00216421	0	0.000913794	0.0016954	0.0284133	0.00101858	0	0.00277352	0	0.00139441	0	0.00103658	0.00175499	0.00388899	0.0101428	0.00536346	0.0100514	0.00524717	0.0052396	0.00324777	0.00656563
ENSG00000134255	0.0118898	0.0162302	0.0292134	0.0609143	0.00513714	0.0146232	0.00884106	0.0968282	0.00375548	0.0991111	0.0341311	0.0503544	0.0210538	0.0084086	0.0111394	0.0274678	0.0111729	0.0230325	0.0382573	0.0207383	0.0101484	0.0108613
ENSG00000064886	0.0029624	0.00385125	0.00356506	0.00216815	0.0033827	0.00158626	0.00402795	0.0010118	0.00723878	0.00260508	0.000827127	0.0019777	0.00184462	0.00437225	0.00403698	0.00120329	0.00159073	0.0023849	0	0.00248639	0.00599352	0.00229092
ENSG00000134216	0.00149267	0.000905587	0.00104786	0.000955916	0.00314402	0.00209809	0.00355176	0.00356874	0.00377177	0	0	0	0.000542182	0.00128512	0.00406826	0.00212207	0.000935115	0.00105148	0	0.00548112	0.00188748	0.00202008
ENSG00000173947	0.00033715	0.000409089	0	0.00086365	0.000291339	0.000631861	0.000641789	0	0.00131066	0	0	0	0	0.000165868	0.000459448	0	0	0	0	0	0	0.000730041
ENSG00000116459	0.00120653	0.00097598	0.00112932	0	0.00104259	0.00452236	0.000382785	0.000961538	0.00187614	0	0	0.000939724	0	0.00138502	0.00548062	0.00457405	0	0.00339963	0	0.00236287	0.000406841	0.00130626
ENSG00000143110	0	0	0	0	0.000540006	0.000334621	0	0	0.000832919	0	0	0	0	0	0	0	0	0	0	0	0	0
ENSG00000116473	0.0249058	0.0248584	0.0541439	0.0771764	0.0176166	0.0511936	0.0208374	0.0701103	0.0174902	0.0675891	0.059669	0.0610107	0.0490262	0.0260869	0.020802	0.0239857	0.0221458	0.0316928	0.0256049	0.0318616	0.0231628	0.0278344
ENSG00000064703	0.00169488	0.000514132	0	0	0.000640758	0.000397053	0.00100823	0	0.000988322	0	0.000828146	0	0	0.000833836	0.00115484	0	0.000530897	0	0	0	0.00300045	0.000458748
ENSG00000143079	0.00465917	0.00413127	0.00100639	0.00550846	0.0055746	0.0016792	0.00596955	0.00342748	0.00640899	0.00367696	0.00280189	0.00167486	0.00208288	0.0040554	0.00781445	0.00407615	0.00493955	0	0	0.00210567	0.00253788	0.00194012
ENSG00000134245	0.00371958	0.0036106	0.00522233	0.000952816	0.00433915	0.00174274	0.00531037	0.00266788	0.00722988	0.000763218	0.00436187	0.00260735	0.00324254	0.00384286	0.00354818	0.00423038	0.00233021	0.00209613	0.0109425	0.00327801	0.00714918	0.00523518
ENSG00000116489	0.00441362	0.00486852	0.00450673	0.00616691	0.00450735	0.0157914	0.00458271	0.00191859	0.00280764	0.00823296	0.00862624	0.00468766	0.00757854	0.00493495	0.00382748	0.00798593	0.00854635	0.00791396	0.0314769	0.00707209	0.00324713	0.00564728
ENSG00000155363	0.00141516	0.00279033	0	0	0.0020636	0.00596743	0.0020204	0.00169171	0.00220056	0	0.00138294	0.00165333	0.00154208	0.00174055	0.00289275	0.00402376	0.000886556	0.0039875	0	0.0020786	0.00393684	0.00229822
ENSG00000184599	0	0.00060387	0	0.00169982	0.000573408	0	0.000947366	0	0.000257961	0	0	0	0	0	0.000904275	0	0	0	0	0	0.00134253	0.000359212
ENSG00000198799	0.0032474	0.0025612	0.00273562	0.000831859	0.00505107	0.00273871	0.00432715	0	0.00378724	0.00199899	0.00126938	0	0.000943638	0.00175739	0.00177014	0	0.00203439	0.00457508	0	0.00286188	0.00295655	0.00421901
ENSG00000081026	0.128168	0.0762478	0.216637	0.314504	0.038172	0.115825	0.0736271	0.17156	0.0309591	0.130216	0.206722	0.189959	0.233223	0.109173	0.150354	0.487074	0.13772	0.363475	0.819587	0.276592	0.0868557	0.0669114
ENSG00000118655	0	0.000938675	0	0	0.000752054	0.000362459	0.000736307	0	0.00120295	0	0	0	0.000561992	0.000190296	0.00158134	0	0.000484641	0	0	0	0.000782579	0.000418778
ENSG00000163349	0.00172203	0.00292525	0.00290129	0.00176447	0.00438974	0.00968189	0.0031141	0.00247026	0.00642656	0.000706683	0.00201938	0.000804738	0.00250196	0.00457483	0.0051627	0	0.0043152	0.00194086	0.00168866	0.00101173	0.0027872	0.00261013
ENSG00000116774	0	0.000243142	0	0	8.65789e-05	0	0	0	0	0	0	0	0	0.000394336	0.000546146	0	0.00100428	0	0	0	0.00162168	0
ENSG00000198765	0.0087804	0.0102593	0.000913167	0.00166608	0.00997597	0.00548518	0.0106785	0.0054425	0.0156761	0.00200182	0.00190677	0.00227958	0.0037799	0.0059196	0.0084201	0.00462323	0.0105938	0.00366526	0.00159449	0.00191062	0.0105271	0.00316874
ENSG00000134200	0.00187193	0.000227136	0.00420514	0.0105494	0.000647033	0.000701647	0.000178168	0.00895099	0.00232867	0.0053774	0.00219517	0.00699833	0.00870323	0.00184188	0.00204077	0	0.00140725	0.00210982	0.00550696	0.0010998	0.000757458	0
ENSG00000173218	0.00134926	0.00327432	0.00284156	0	0.00451797	0.0022126	0.00481578	0.000806466	0.00419617	0.0020764	0.00131854	0	0.00147027	0.00298709	0.00321771	0.00479547	0.00211318	0	0	0	0.0061421	0.0021912
ENSG00000163393	0.00480006	0.00915243	0.00192552	0.00263484	0.00940673	0.00449795	0.00717927	0.00163945	0.0101298	0.000703514	0.00469076	0	0.00498149	0.00640978	0.00607401	0.00292459	0.00515501	0.000966079	0.00168108	0.00503597	0.00971147	0.00296963
ENSG00000173212	0.00202588	0.00143392	0.000948116	0	0.00153178	0.000632791	0.0009641	0.000807258	0.00210014	0.000692813	0.000659916	0.000788944	0.000490571	0.00116279	0.0018405	0.000960035	0.00296135	0	0	0.000991874	0.00136625	0.000365558
ENSG00000163399	0.0027388	0.00353089	0.00480662	0.00263091	0.00362395	0.00320803	0.00309551	0.00245551	0.00239557	0.00632218	0.00401465	0.00319974	0.000497405	0.00353696	0.00186614	0.00486704	0.00514732	0.000964637	0.00167857	0.00402276	0.00311689	0.00333585
ENSG00000116824	0.000800609	0.00145716	0	0	0.000432391	0.00037511	0.00133351	0.000957063	0.00155617	0	0	0.00093535	0.00174482	0.0025602	0.000545511	0.00113819	0	0	0	0	0.000404947	0.00086679
ENSG00000134247	0.00483285	0.00428527	0.0010439	0.0028569	0.00746894	0.00313524	0.00937658	0.00177762	0.00462463	0.00457683	0.00508609	0	0.00432105	0.00676709	0.00405287	0.00317107	0.00465789	0	0.00182276	0.00327624	0.00601711	0.00442737
ENSG00000134256	0.00408271	0.00360281	0	0	0.00344779	0.00313016	0.00264946	0	0.00317429	0.00304628	0.000725409	0	0	0.00109559	0.00202316	0.00316594	0.00372029	0	0	0.00218062	0.00413007	0.00120551
ENSG00000116830	0.00279887	0.00509412	0.00112275	0.00204847	0.00371424	0.0014987	0.00437645	0.000955951	0.00404134	0	0.000781469	0	0.00232373	0.00334406	0.00326926	0.00341061	0.0020039	0	0	0	0.00283134	0.000865783
ENSG00000198162	0.00684862	0.00989279	0.00457882	0.00918948	0.0109907	0.00702878	0.0102432	0.00623769	0.0139458	0.00267669	0.00573658	0.00304809	0.00473831	0.0110707	0.0102217	0.00834548	0.00653783	0.00551352	0	0.000958028	0.0112168	0.012711
ENSG00000183508	0.00100018	0.00182039	0.00280852	0.000854026	0.00194463	0.000624819	0.00253855	0.00159418	0.00129605	0	0.00130321	0.000779005	0.00242196	0.00262432	0.00136298	0	0.00208861	0	0	0.00391752	0.00101178	0.00108286
ENSG00000065183	0.00209922	0.00280185	0.00117893	0.00215096	0.00462566	0.00118026	0.001998	0.00200755	0.00228498	0.00344589	0.000820567	0	0.00121999	0.00144586	0.00228855	0.00119375	0.000526038	0.00236598	0.00205853	0	0.00382242	0.00227275
ENSG00000116882	0.00239486	0.00242155	0	0.00102245	0.00181077	0.00112207	0.00208944	0.000954287	0.00248265	0	0.000780109	0.000932637	0.000579921	0.00157094	0.00108786	0	0.00150031	0.00224933	0	0	0.000807546	0.00432138
ENSG00000203859	0.00129529	0.000785836	0	0.00165902	0.000139911	0	0.000924629	0	0.00075531	0	0	0	0	0.000796558	0.00132386	0	0.00081146	0	0	0	0.000655157	0.000701182
ENSG00000203857	0.000648255	0.000589933	0	0	0.000980303	0	0.00015425	0	0	0	0	0	0.00094186	0.000478385	0	0	0	0	0	0	0.000327887	0
ENSG00000092621	0.00455711	0.00703752	0.00232662	0	0.00877079	0.00543491	0.00690039	0	0.0128841	0.00340025	0.00242909	0.00290403	0.00300958	0.00611446	0.00790383	0.00235587	0.0103814	0.00116732	0.00203127	0.004868	0.00880084	0.00538235
ENSG00000188610	0.00263145	0.0023947	0.00277093	0.00168519	0.00362402	0.00184937	0.00281764	0.00157284	0.0061378	0.00337465	0.00128576	0	0.00191163	0.00453109	0.00313773	0	0.00206065	0	0.00161278	0.00193254	0.00199648	0.00391734
ENSG00000171943	0.0030433	0.00410295	0	0.000866196	0.00467517	0.00316862	0.00386209	0.000808448	0.00499519	0.0020815	0.00132178	0.00158021	0.00147388	0.00332715	0.00230401	0.0038458	0.00296572	0.00190557	0	0	0.00376273	0.00183048
ENSG00000196369	0.0173421	0.027395	0.0128634	0.0209547	0.0334352	0.0193168	0.0294305	0.0132992	0.0351077	0.00805679	0.0102323	0.0091747	0.0180655	0.0291371	0.0272001	0.0186072	0.0262384	0.0082978	0.00320869	0.00672852	0.0307835	0.0166502
ENSG00000162825	0.00414116	0.00376859	0.00290711	0	0.00305662	0.00291039	0.00591225	0.000825071	0.00348804	0.0014162	0.000674478	0	0.00100279	0.00407467	0.00235139	0.00196244	0.00216193	0.00194475	0	0	0.00942569	0.00448349
ENSG00000213240	0.0119421	0.0172316	0.0117821	0.00578751	0.0202903	0.0114929	0.0175103	0.0100317	0.0225849	0.00728493	0.0094623	0.00980407	0.0126614	0.0144498	0.0131951	0.00642395	0.0145583	0.0100038	0.00316504	0.0142221	0.0195902	0.0104832
ENSG00000168509	0.0010245	0.000207184	0	0.000874793	0.000147549	0	0.000325035	0	0.00159309	0.00210216	0	0.000797949	0	0.000168009	0	0.00291298	0	0	0	0	0	0.00036973
ENSG00000131779	0.000754935	0.000458009	0	0	0.000407723	0	0.000538902	0	0	0	0	0	0	0.000371407	0.00051439	0	0	0	0	0	0	0.000817341
ENSG00000143127	0	0.00129651	0.00100013	0	0.000846385	0.000333755	0.0011865	0.000851548	0.00110768	0.000730824	0.000696123	0	0.00103497	0.00192749	0.000970739	0	0.00133878	0	0	0	0.00108091	0.000771228
ENSG00000198483	0.00227855	0.000987407	0	0	0.00196895	0.000915062	0.000619627	0	0.00075924	0.00133581	0.000636191	0	0	0.00144127	0.00133075	0.00185104	0	0.00183436	0	0.00191243	0.000329283	0.000704831
ENSG00000131788	0.00263793	0.000228628	0.00211639	0	0.00105834	0.000706258	0.000358678	0	0.000878989	0	0	0	0.00109505	0.000926992	0.00154064	0	0.0014165	0.00106184	0	0	0.000381218	0.000815998
ENSG00000174827	0.00301808	0.00223793	0.00282494	0.00171804	0.00297022	0.00314237	0.00351092	0.003207	0.00312872	0.00206426	0.00196624	0.0039178	0.00146167	0.00313461	0.00228493	0.000953485	0.00210082	0.00188979	0.00164422	0.000985106	0.00271386	0.00290451
ENSG00000131778	0.00037934	0.00322197	0.00106519	0.00194345	0.0051628	0.00142186	0.00324945	0.00272082	0.0085531	0.00311346	0.00222422	0.0026591	0.00385804	0.00317262	0.000516942	0.00107858	0.00427761	0.00320659	0	0.00334306	0.00306992	0.00164279
ENSG00000116128	0.00326899	0.00818093	0.00114742	0.00209348	0.00785652	0.00497778	0.00641722	0.00976954	0.0123904	0.00419226	0.00559048	0.00477395	0.00296848	0.00784024	0.00835273	0.00116185	0.00409585	0.00690827	0	0.00480152	0.0115742	0.00530883
ENSG00000121634	0	0.000468547	0	0	0.000166842	0.000361848	0.000735068	0	0.000900693	0	0	0	0	0.00094988	0.000526225	0	0	0	0	0	0.000781262	0.000418073
ENSG00000188092	0.00296747	0.00760138	0.00185171	0.000844614	0.00819139	0.00494347	0.00721789	0.00236491	0.00845969	0.00270619	0.00451095	0.00231126	0.00574864	0.00616407	0.0062905	0.00468747	0.00908858	0.00185809	0	0	0.00567023	0.00535462
ENSG00000150337	0.0186053	0.00614179	0.0222805	0.0336422	0.00100483	0.0115374	0.00442707	0.0385949	0.0014891	0.0202109	0.0320853	0.01854	0.014311	0.00538429	0.00149143	0.0108913	0.00651346	0.0192736	0.0228059	0.00803753	0.00304459	0.00385093
ENSG00000203812	0.00388222	0.00147206	0.00272533	0.00559393	0.0012056	0.011141	0.00069282	0.00464088	0	0.00995735	0.0184949	0.0119059	0.00246773	0.000954971	0.00264523	0.00896868	0.00729627	0.0184594	0.0154658	0.0121172	0.00343634	0.00630471
ENSG00000203852	0.00727659	0.00397315	0.00681093	0.00931993	0.00115278	0.00454574	0.00311659	0.0150775	0.0011315	0.0273731	0.039347	0.0221032	0.00669577	0.00167061	0.00363591	0.00551724	0.00243123	0.0205032	0.0154604	0.00213758	0.00417123	0.0136554
ENSG00000184260	0	0.000151095	0	0	0	0.000233374	0	0	0	0	0	0	0	0.000122525	0	0.000708126	0	0.000701745	0	0	0	0.000269637
ENSG00000178096	0.00100383	0.000456757	0.00070469	0	0.00119272	0.000235162	0.00071657	0.000599997	0.000390234	0	0	0.00117277	0.000729237	0.000246927	0	0	0.000628867	0	0	0	0.00126934	0.000271702
ENSG00000136631	0.00178733	0.00451813	0.00167295	0	0.00476214	0.00251226	0.00396937	0.00213661	0.00463213	0.00122247	0.00465769	0.00348023	0.00129842	0.00659488	0.00527729	0.00338797	0.0041056	0.000839359	0.00146058	0.00350033	0.0048215	0.00193508
ENSG00000023902	0.000950446	0.00211429	0.000889623	0.00162312	0.00102663	0.0555157	0.000904621	0.00151491	0.000738966	0.00195021	0.00185761	0.00296108	0	0.00155864	0.00388564	0.0144129	0.00714511	0.00892689	0.0186405	0.0111682	0.0064098	0.0168072
ENSG00000118298	0.0015408	0.000560872	0.00605724	0.00868329	0.000932012	0.00462025	0.00190647	0.00368381	0	0.00632312	0.0048183	0.00648043	0.00895463	0.00212249	0.00125983	0.00613339	0.00115832	0.000868303	0.00755471	0	0.00062347	0.00266908
ENSG00000118292	0.0083278	0.005988	0.0277151	0.0197525	0.00159917	0.00751464	0.00499062	0.0147485	0.00167866	0.0265809	0.0247159	0.025945	0.020166	0.00515924	0.0184941	0.0456032	0.0197091	0.0434541	0.120984	0.0434913	0.0131046	0.0110198
ENSG00000159208	0.000539493	0	0	0	0.000174821	0	0.000513481	0	0.000419452	0	0	0	0	0.000530831	0	0	0	0	0	0	0	0
ENSG00000117360	0.00186652	0.00226479	0	0	0.00201613	0.0040811	0.00177652	0.00148751	0.00217681	0.000638315	0	0	0.000903964	0.00275482	0.00127179	0	0	0.000876546	0	0	0.00283225	0.00134721
ENSG00000163125	0.00595217	0.00596618	0.000726687	0.000662922	0.00654109	0.00291003	0.00665044	0.00433108	0.0100604	0.00424807	0.00252897	0.000604689	0.002256	0.00623856	0.00352664	0.00147164	0.00453948	0.00291677	0.00253775	0	0.00549763	0.00616402
ENSG00000143374	0.000570346	0.0015571	0.000800771	0	0.00123213	0.00053445	0.00108569	0	0.0011086	0	0.00111472	0	0.000828665	0.000420892	0.00194309	0	0.000714609	0	0.00139823	0	0.000288481	0.000617494
ENSG00000143369	0	0.000347317	0	0	0.000185511	0.000268225	0.00027244	0	0.000445101	0	0	0	0	0.000422468	0.000780144	0	0.000358642	0	0	0	0	0
ENSG00000143382	0.0865439	0.0533603	0.486034	0.436164	0.0116318	0.124155	0.0511131	0.287117	0.00131506	0.371353	0.274381	0.54869	0.252301	0.0775266	0.00499407	0.00480922	0.00635771	0.0238294	0.0511411	0.0173905	0.00627378	0.149856
ENSG00000143379	0.0325521	0.0123646	0.0516647	0.129792	0.00354671	0.0347473	0.0096989	0.0988062	0.00352126	0.0772479	0.0730267	0.0965646	0.0538757	0.0150399	0.00540036	0.0160967	0.013477	0.0199395	0.0277576	0.0124729	0.0100221	0.0248233
ENSG00000143412	0.0404118	0.0345626	0.116629	0.188348	0.00557763	0.0494392	0.0368607	0.169753	0.00130916	0.12726	0.0937926	0.186229	0.223035	0.0574354	0.0172096	0.0470785	0.0225038	0.0577248	0.104575	0.0461666	0.0207242	0.0337258
ENSG00000143363	0.00143778	0.00174457	0.000807464	0.00073661	0.00136667	0.00107783	0.00191585	0.00343751	0.00201216	0.000590035	0.00112404	0.00134381	0.000417795	0.00113176	0.0011756	0.00163523	0.000720582	0	0.00140992	0.00084473	0.000872676	0.00155664
ENSG00000163141	0.000517191	0.00109821	0	0.000662423	0.000893835	0.00048464	0.00098451	0.00061826	0.00060317	0.00053061	0.000505415	0.000604234	0.000375717	0.000508887	0.000704798	0	0	0	0	0	0.000784785	0.000279972
ENSG00000143443	0.291463	0.159298	0.920837	1.01825	0.0255133	0.330424	0.151655	0.7733	0.00327157	0.657914	0.506054	0.799017	0.881587	0.270499	0.295885	1.03371	0.379948	0.90504	2.09203	0.690569	0.242629	0.182835
ENSG00000213190	0.0130702	0.00587373	0.0536928	0.0855624	0.00115034	0.0179178	0.00967559	0.0590255	0.000564557	0.0461877	0.0548749	0.0463753	0.0210999	0.00464402	0.00263872	0.0055056	0.00212284	0.00750198	0.0130543	0.00213307	0.00342788	0.0110061
ENSG00000143458	0.00195728	0.00458019	0.00157031	0.000716257	0.00404711	0.00288214	0.00319356	0.00334253	0.00326094	0.000573731	0.00109298	0.00130668	0.00121875	0.00357658	0.00342934	0.000795023	0.000700671	0	0	0.00246417	0.00537423	0.00181635
ENSG00000163154	0	0.000156651	0	0	0.000167343	0.000725869	0.000245758	0.00123467	0.000200755	0	0.000504656	0.00120665	0	0.000127031	0	0.00146833	0	0.00072755	0.00126602	0	0.000261202	0
ENSG00000163156	0.00154808	0.000626135	0.00217352	0.0039656	0.000668868	0.00362662	0.00122787	0.00431809	0.000802417	0.00264708	0.00151283	0.00301437	0.00262411	0.000761614	0.000703212	0.00440169	0.0012931	0.00799705	0.00632533	0.000757945	0.00156604	0.00223474
ENSG00000143398	0.000842944	0.00119327	0.001578	0.00287907	0.00376344	0.00236967	0.00294177	0.00268712	0.00371384	0	0.000549166	0.00196962	0.00163297	0.0027647	0.00268033	0	0.000704105	0.000791719	0.00137768	0.00247624	0.00255816	0.00182525
ENSG00000159352	0.000269324	0.000980373	0.000756266	0	0.000290912	0.0111044	0.000769016	0.00064391	0.000837591	0.00110525	0	0.000629302	0.00117391	0.0011925	0.00110106	0.00459464	0.00168723	0.00379436	0.0118847	0.00395585	0.00108979	0.00379064
ENSG00000143373	0.00285765	0.00156033	0.0072219	0.0065882	0.00111122	0.0101756	0.00231189	0.0109315	0.0011109	0.0099681	0.0111703	0.00801263	0.00747347	0.00506119	0.00467309	0.00893774	0.00322242	0.0064416	0.0224182	0.00671574	0.00231264	0.00340327
ENSG00000159377	0	0.000326153	0	0.00137712	5.80687e-05	0.00604513	0.000127919	0	0	0	0.00105071	0	0	0	0.00109891	0.000764278	0.000673575	0.00151478	0	0	0	0.000873054
ENSG00000143375	0.00199044	0.00120757	0.00239536	0	0.00208855	0.000266452	0.00230043	0	0.000663237	0	0	0.000664408	0.000826268	0.0016787	0.000387493	0.00161698	0.00213763	0	0	0.00250592	0.000862939	0.000923562
ENSG00000143367	0.00258046	0.00382686	0.00161022	0.00146892	0.0034067	0.00188071	0.00177381	0.000685496	0.00156045	0.00176494	0.00168114	0.00200983	0	0.00352643	0.00234433	0	0.00107772	0.000807883	0	0.0025268	0.00116017	0.000310419
ENSG00000143376	0.00709405	0.00499249	0.00717128	0.00290756	0.00539452	0.00531805	0.00742722	0.00542743	0.00750119	0.00232899	0.00388221	0.00596734	0.0045351	0.00558412	0.00734719	0.00161365	0.00533305	0.00399777	0.00278263	0.00750225	0.0086116	0.00307219
ENSG00000178796	0.000250865	0.00136977	0.000704433	0	0.000867114	0.000235076	0.00107446	0.00179933	0.000780184	0	0.000490306	0	0	0.000370256	0.000683728	0	0.000942956	0	0	0	0.0010151	0.000271603
ENSG00000143450	0.000279952	0.00135875	0.000786111	0.000717131	0.000725741	0.000786998	0.000532909	0.000669321	0.000217661	0.00172329	0.000547156	0.000654136	0.00162699	0.000137729	0	0.000795993	0.00175382	0.00157764	0.00549053	0.00246717	0.000566399	0.00121238
ENSG00000186207	0	0	0	0	0.000214047	0	0.000117881	0	0	0	0	0	0	0	0	0	0	0	0	0	0	0
ENSG00000169509	0	0.00015309	0	0	0.000109025	0.000236455	0	0	0	0	0	0	0	0	0.00034387	0	0	0	0	0	0	0
ENSG00000244057	0	0	0	0	0	0	0	0	0.00018746	0	0	0	0	0	0	0	0	0	0	0	0	0
ENSG00000187238	0	0	0	0	0.000106716	0	0	0	0	0	0	0	0	0	0	0	0	0	0	0	0	0
ENSG00000187223	0	0.000149901	0	0	0.000106755	0	0	0	0	0	0	0	0	0.000121557	0	0	0	0	0	0	0	0.000267507
ENSG00000187180	0	0	0	0	0	0	0.000117627	0	0.000576521	0	0	0	0	0	0	0	0	0	0	0	0	0
ENSG00000159455	0.000537386	0.00114109	0.000754495	0	0.000986783	0	0.00115082	0	0.00104454	0	0	0	0	0.000528758	0.00146464	0	0	0.000757095	0	0	0.000543619	0
ENSG00000187173	0	0	0	0	0	0	0	0	0	0	0.000483259	0	0	0	0	0	0	0	0	0	0	0
ENSG00000187170	0	0	0	0	0.000160305	0	0	0	0	0	0	0	0	0	0	0	0	0	0	0	0	0.000267795
ENSG00000198854	0	0.000147936	0	0	0.000105355	0	0	0	0	0	0	0	0	0.000239927	0.000996882	0	0	0	0	0	0	0
ENSG00000203786	0	0	0	0	0.000314616	0	0.000115511	0	0.000377433	0	0	0	0	0.000119414	0.00033077	0	0	0	0	0	0	0
ENSG00000240386	0	0	0	0	0	0	0	0	0	0	0	0	0	0.000118827	0	0	0	0	0	0	0	0
ENSG00000186226	0	0.000150225	0	0	0.000106985	0	0	0	0	0	0	0	0	0.00012182	0	0	0	0	0	0	0	0
ENSG00000172155	0	0	0	0	0	0	0	0	0	0	0	0	0	0.000124052	0.000687236	0	0	0	0	0	0	0
ENSG00000196734	0	0	0	0	0	0	0.000116955	0	0	0	0	0	0	0	0	0	0	0	0	0	0	0
ENSG00000186844	0	0	0	0	0	0.000231864	0	0	0	0	0	0	0	0	0	0	0	0	0	0	0	0
ENSG00000235942	0	0	0	0	0	0	0	0	0	0	0	0	0	0	0	0	0	0	0	0	0	0
ENSG00000163206	0	0.00031295	0	0	0.000278591	0.000241684	0.000245482	0.000616638	0	0	0	0	0	0.00063444	0	0	0	0.000726732	0	0.000757661	0	0.000837713
ENSG00000163207	0	0	0	0.000660438	0	0.000241594	0.00049078	0	0.000801816	0	0	0	0	0.000126841	0	0	0	0	0	0	0.000521622	0.00111653
ENSG00000184148	0.000249139	0.00015115	0	0	0.000107644	0.000233459	0	0	0	0	0	0	0	0.000245139	0	0	0.000312156	0	0	0	0	0
ENSG00000169474	0.00025243	0	0	0	5.45326e-05	0	0.000120129	0	0	0	0	0	0	0	0	0	0	0	0	0	0	0
ENSG00000163209	0	0	0	0	0.000166967	0	0.000122603	0.000615946	0	0	0	0	0	0	0	0	0	0	0	0.00075681	0.000521231	0.000278924
ENSG00000169469	0	0	0	0	0.000163658	0	0	0	0	0	0	0	0	0	0	0	0	0	0	0	0	0.000273397
ENSG00000203784	0.00048562	0	0	0	5.24545e-05	0	0	0	0	0	0	0	0	0.000119456	0	0	0	0	0	0	0.000245626	0.000262882
ENSG00000203783	0	0	0	0	0.000104946	0	0.000231184	0	0	0	0	0.0011351	0	0.000358493	0	0	0	0	0	0	0	0
ENSG00000203782	0	0	0	0	0.000104983	0.000227688	0	0.00174279	0	0	0	0	0	0	0	0	0	0	0	0	0	0
ENSG00000163220	0.00309037	0.00265609	0.00795467	0.0105551	0.000556347	0.816153	0.00110301	0.00985144	0.000200229	0.0126822	0.0125834	0.0168489	0.00860593	0.00164708	0.0154417	0.0607761	0.0193602	0.0979619	0.0984906	0.0378263	0.022144	0.0671956
ENSG00000184330	0.000497918	0	0	0	0.000645395	0	0.000592389	0	0.000580693	0	0	0	0	0.000244962	0.000339267	0	0	0	0	0.000731345	0.000251847	0
ENSG00000160678	0.000268588	0	0.0022626	0.00137604	0.000116047	0.00100673	0.000766915	0.00385291	0	0.00220445	0.00104989	0.00125517	0.00234141	0.00066069	0	0	0.000336525	0	0	0.000789008	0	0.000290791
ENSG00000160679	0.000535296	0.000487136	0.00075156	0	0.00161897	0.00351124	0.000509487	0	0.00104047	0.00109837	0	0.00125077	0	0.000263351	0.0010942	0	0.000335347	0.00075415	0	0	0	0.00144887
ENSG00000143553	0.00055561	0	0	0	0.000240058	0.000520641	0.000132205	0.00132837	0.000863967	0	0	0	0.000403627	0.000273345	0	0	0	0	0	0.000816083	0	0
ENSG00000169418	0.000757845	0.000153258	0	0	0.0018009	0.000946863	0.000961741	0	0	0	0	0	0.000734056	0.000745677	0.000344249	0.000718264	0.000633022	0	0	0.000742085	0.00127772	0
ENSG00000143624	0.0019206	0.00382852	0.000770439	0	0.00160036	0.00591336	0.00221971	0.00131195	0.00511973	0.00168894	0.000536247	0.000641095	0.00199319	0.00242969	0.00186948	0.000780124	0.00309393	0.00618475	0	0.00241799	0.000832661	0.00297052
ENSG00000143554	0.000833079	0.000336946	0.000779766	0	0.000359942	0.00208172	0.000396456	0	0.000215905	0.00170939	0	0.00259543	0.00121039	0.000546469	0	0.000789569	0.000347932	0	0.00272311	0.00163151	0.000561828	0.000601297
ENSG00000143578	0.000550278	0.00050077	0.00231779	0.000704802	0.000653825	0.000257822	0.00039281	0	0.000213919	0	0.000537748	0.00064289	0.000399754	0.000135361	0.000374943	0	0.000689465	0.00155052	0	0	0.000834991	0.00089365
ENSG00000177954	0.00025114	0	0	0	0.000108508	0.007766	0	0.000600435	0	0	0	0	0	0.000123554	0	0	0.000314663	0	0	0.000737751	0	0.0002719
ENSG00000143569	0.00359405	0.00436093	0.0038816	0.003541	0.00292653	0.00492224	0.0028945	0.00198295	0.00322426	0.00567277	0.00324205	0.00258396	0.00401681	0.00176817	0.0143165	0.0235824	0.0110846	0.0186959	0.0542215	0.0300495	0.00671214	0.00269388
ENSG00000143575	0	0.000501774	0	0.000706213	5.95577e-05	0.000775016	0	0	0	0	0	0	0.000400555	0	0	0	0	0	0	0	0	0.00059696
ENSG00000143595	0	0.00016659	0	0	0.00035592	0.000257308	0.000130675	0	0.000426984	0	0.000536675	0	0.000398956	0.000270181	0.000374195	0	0	0	0	0	0.00055555	0
ENSG00000143515	0.00111708	0.00152487	0.000784197	0.000715385	0.00199093	0.00104678	0.00093032	0	0.00195418	0.000573033	0	0.000652543	0.000405757	0.000961754	0.000761147	0	0.000349909	0	0.00136929	0	0.00226008	0.000604713
ENSG00000160712	0.00346594	0.00274974	0.00374324	0.00204887	0.00397414	0.0179878	0.00342571	0.0025497	0.00393848	0.00218823	0.0026054	0.00124593	0.00271154	0.00406612	0.00544983	0.00833866	0.00601285	0.0150246	0.00522888	0.0054824	0.00269703	0.00750491
ENSG00000163239	0.000514677	0.00312248	0.00144522	0.00197761	0.00327999	0.000723426	0.00208191	0.00246102	0.00300119	0.00105606	0.000502958	0	0.00112167	0.00151924	0.00350686	0	0.00128972	0.000725101	0	0.000755961	0.00208259	0.000835834
ENSG00000160716	0.00319068	0.00112918	0.000746623	0.00681108	0.000861607	0.000249155	0.00101228	0.0019071	0.00103364	0.0070925	0.00207868	0.000621278	0.00656736	0.0013081	0.000724678	0.00378005	0.000666288	0.000749196	0	0.000781081	0.000806922	0.00143935
ENSG00000173207	0.000251323	0	0	0	0.000325762	0	0.00083722	0	0	0	0	0	0	0.000247288	0.000342488	0.000714592	0	0	0	0	0.000762715	0
ENSG00000160688	0.000800764	0.000647751	0	0.0013675	0.00051897	0.000250122	0.00101621	0.000638166	0.000622589	0	0.000521687	0.000623688	0.000387814	0.00105054	0.000363745	0	0.000334436	0	0	0	0.00108007	0
ENSG00000163352	0	0.000156066	0	0.000658957	0	0	0	0	0	0	0	0	0	0	0	0	0	0	0	0	0	0
ENSG00000160685	0.00187208	0.00259604	0.00675878	0.0034254	0.000924405	0.0280681	0.00203636	0.00383643	0.000831732	0.00932887	0.0036589	0.0056241	0.00466281	0.00276303	0.00437342	0.009125	0.0046912	0.00753564	0.0078677	0.00549944	0.00405813	0.0101342
ENSG00000163357	0.0020564	0.00140354	0.00649621	0.00131693	0.00149933	0.00264959	0.00134561	0.00122913	0.00039971	0.00421951	0.0080383	0.0078081	0.00373472	0.001644	0.00140117	0.00219262	0.000966204	0.00144858	0.00378102	0.00528579	0	0.00222639
ENSG00000143537	0.00111572	0.00118457	0.00234973	0.00142903	0.000723093	0.00182963	0.00132741	0.00200064	0.000650602	0.00171701	0.00218064	0.0013035	0.00364737	0.000823358	0.000760222	0.00079309	0	0	0.00136763	0.000819391	0.00112867	0.00181193
ENSG00000243364	0	0.000146329	0	0	0.000416841	0.000452025	0.000114782	0	0	0	0	0	0	0.000711961	0	0	0.0003022	0	0	0.000708531	0.00121995	0
ENSG00000251246	0.000721807	0.00102179	0.00202685	0	0.00228701	0.00157822	0.00103051	0	0.000187067	0	0	0.000562191	0.000349575	0.00130207	0.000655758	0	0.00030146	0.000677944	0	0.000706797	0.00194715	0.000781475
ENSG00000143590	0.000824099	0.0011666	0.00231408	0	0.00267047	0.00180187	0.00130728	0	0.000427155	0	0	0.000641863	0.000399115	0.00162174	0.000748689	0	0.000344182	0.00077402	0	0.000806961	0.00222309	0.000892223
ENSG00000169242	0.000505601	0.000306742	0.000709868	0	0.000327677	0.00023689	0.000240612	0	0.000786203	0.000518719	0	0	0	0.000621854	0.000344502	0	0.000316744	0.000712315	0	0	0.000255733	0
ENSG00000169241	0.000506531	0	0.000711174	0	0	0	0.000120527	0	0.000984563	0	0	0.00059178	0	0.000373799	0	0	0	0	0	0	0.000256203	0.00137101
ENSG00000163462	0.000256189	0.000466279	0.000719382	0.000656258	0.00105155	0.000720194	0.000609592	0.000612506	0.000796741	0.00105134	0.00100142	0.00119722	0	0.000882264	0.000698238	0	0	0	0	0.000752583	0.00103664	0.00138683
ENSG00000173171	0.0105788	0.00412586	0.0205108	0.0232275	0.0016868	0.0158135	0.00419529	0.0246899	0.000391663	0.0496147	0.036921	0.0500251	0.0175658	0.00297397	0.0092675	0.022201	0.00852077	0.0390339	0.0481638	0.0318162	0.00789869	0.0109079
ENSG00000143630	0.000273825	0.000830632	0	0.000701436	0.00124225	0.000513182	0.00091218	0.000654672	0.000425795	0	0	0	0.000397845	0.000404143	0.000373153	0.00155714	0.000343086	0.000771556	0	0.000804393	0.000831004	0.0014823
ENSG00000160752	0.000796439	0.000805316	0	0	0.00103233	0.00149262	0.000884378	0.00190416	0.00103204	0.00217894	0.00103774	0	0.000771438	0.000522434	0.00072356	0.00226453	0	0	0	0.000779876	0	0.000862276
ENSG00000160753	0.000794599	0.000964147	0.0014875	0.00135697	0.00102995	0.00173737	0.000252096	0.00189976	0.00123559	0.00217391	0.00258835	0.00309443	0.00153931	0.00117276	0.00180472	0.0030124	0.000663723	0	0.00129867	0	0.00107175	0.00114705
ENSG00000125459	0.509052	0.25238	1.34089	1.35575	0.0464219	0.450911	0.209915	1.37734	0.0180876	1.28885	1.08466	1.53634	1.01579	0.287937	0.246948	0.718041	0.290716	0.612381	1.2262	0.60877	0.171549	0.330746
ENSG00000132676	0.00970041	0.00606903	0.0204292	0.0271783	0.00661421	0.0159073	0.00865567	0.0166693	0.00424238	0.0192822	0.0272537	0.0410821	0.0149747	0.00745677	0.00784887	0.00689534	0.00531739	0.00768735	0.0133768	0.00623351	0.00459981	0.0193636
ENSG00000132718	0.00149527	0.000907161	0.0016795	0	0.00239038	0.00224186	0.00142318	0.00071499	0.0018601	0.000613626	0	0	0.0021725	0.00117701	0.000815066	0.000850305	0.000749393	0.000842642	0.00293258	0	0.00302523	0.00226643
ENSG00000173080	0.000504119	0.000764607	0.00637009	0.00129136	0.000272264	0.000944782	0.000839674	0.00241054	0	0.00258599	0.00394112	0.00706755	0.00256355	0.000124006	0.000343492	0	0.000631631	0	0	0.00222136	0.00101993	0.00218317
ENSG00000116586	0.000312499	0.000189589	0.000877502	0	0.000202529	0.00204982	0.000148716	0	0	0	0	0	0	0.000153741	0.000425855	0	0.000391542	0	0	0.003672	0	0.000338332
ENSG00000132698	0.000299575	0.00109049	0.00084121	0	0.0011002	0.00056144	0.000570262	0	0.000465835	0	0	0	0.000870513	0.000294765	0.000408243	0.000851786	0	0.00084411	0	0	0.000303049	0
ENSG00000160789	0.00262242	0.00350018	0.00220914	0.000671764	0.00260601	0.00221163	0.00249598	0.00188093	0.00326226	0.00107618	0.00153762	0.000612754	0.00152406	0.00335441	0.00357368	0	0.00361431	0	0	0.00154073	0.00344869	0.00113568
ENSG00000196189	0.000984439	0.00179174	0	0	0.00159502	0.0122229	0.00117122	0.000588409	0.00114809	0.00100998	0.00144304	0.00115012	0.00107273	0.000968633	0.000670768	0.00279907	0.00339197	0	0.0024134	0.000722975	0.000746893	0.00266454
ENSG00000160785	0.00105298	0.000958245	0.00147839	0.00134867	0.00130799	0.00345348	0.00125276	0.000629377	0.000818686	0.0010803	0.00154351	0.000615098	0.00191236	0.0014246	0.00143494	0.00224547	0.00164915	0.00148349	0.0077443	0	0.00292928	0
ENSG00000260238	0.000240266	0.0013119	0.00539738	0.0043083	0.00192049	0.00540347	0.00114341	0.00344663	0.000934028	0.001972	0.00469591	0.00168422	0.00349087	0.00165486	0.000982263	0.00204946	0.0015052	0.000676997	0.00117805	0.00211743	0.00267359	0.00234115
ENSG00000160783	0.000263649	0.00143957	0.00592264	0.00472757	0.00205043	0.00592932	0.00125468	0.00378205	0.00102493	0.00216391	0.00515291	0.00123208	0.00344753	0.00181591	0.00107785	0.000749637	0.00165168	0.000742881	0.00129269	0.00232349	0.00293377	0.00256899
ENSG00000242252	0.000241447	0.000146483	0.000677986	0	0.00020864	0	0	0	0	0	0	0.000564164	0	0.00023757	0	0	0	0	0	0	0	0.000522812
ENSG00000163472	0.00255523	0	0.00358756	0.00327276	0.000993616	0.00263385	0.00133762	0.0219929	0.00079467	0.012059	0.00449468	0.0155234	0.0063113	0.0012571	0.00174106	0.00726532	0.000960464	0.00647987	0.00501141	0.00300251	0.000516973	0.00331975
ENSG00000163467	0	0.00139624	0	0	0.000662903	0.000718856	0.000243384	0	0.000994076	0.00104939	0	0.000597498	0	0.000629018	0.00139388	0.000727072	0	0	0	0.00150237	0.00103471	0.000553702
ENSG00000132677	0.00060256	0.000731131	0	0	0.00162714	0.00112927	0.00114701	0.00144062	0.000468486	0.000618193	0	0.00070397	0.000875468	0.000296443	0.000410566	0	0	0.00169783	0.0014772	0.000885043	0.000304774	0.000978555
ENSG00000187862	0.000739917	0	0	0	0.000372972	0	0.000469495	0	0.000383521	0	0	0	0.00143338	0.000242679	0.000336105	0	0	0	0	0.00072453	0.0002495	0
ENSG00000163382	0	0.000155716	0	0	0.000110896	0	0.000122146	0	0	0	0	0	0	0.000126273	0.00034977	0	0	0	0	0.000753987	0	0
ENSG00000132702	0.000598889	0	0	0	0.000388136	0	0.00042751	0.000715923	0.00116408	0.000614427	0	0	0	0.000294637	0.00081613	0	0	0	0.00293641	0	0.000302917	0.000972593
ENSG00000132692	0.000901078	0.000546673	0.000843414	0	0.000713756	0.000281455	0.00114351	0.00071811	0.000700582	0	0.00176112	0.00140364	0.000872793	0.00221653	0.000409312	0.000854017	0	0.00084632	0	0.000882339	0.00182306	0.000975565
ENSG00000143303	0.00230817	0.00140034	0.00648138	0.00221724	0.000560966	0.00270362	0.000961136	0.000689808	0.000448647	0.00532812	0.00620293	0.00539326	0.00125759	0.000709722	0.00353862	0.0106646	0.0025305	0.0105685	0.00990253	0.00593294	0.00262681	0.000937115
ENSG00000143294	0.0886503	0.0350378	0.101357	0.0821069	0.00530246	0.0240824	0.0236363	0.0835368	0.00269414	0.183086	0.196403	0.207815	0.0616736	0.0119333	0.020856	0.0730731	0.0249644	0.055328	0.120346	0.0763447	0.0204479	0.0753448
ENSG00000198400	0.00146617	0.00237202	0.000686172	0.000625962	0.00332575	0.00183186	0.0034887	0.00116846	0.00322983	0.00200561	0.00238798	0	0.000710074	0.00276504	0.00333002	0.00277919	0.00122468	0.00137707	0	0.00143568	0.00420233	0.00185193
ENSG00000187800	0.000493632	0.000898441	0	0	0.00101308	0	0.00105712	0.000590097	0.000575694	0.00101288	0	0.00057671	0.000358603	0.000971413	0.000672693	0.000701776	0.000927736	0	0	0.0014501	0.00249679	0.00106888
ENSG00000160838	0.000262042	0.000635911	0	0.000671252	0.000905748	0.00024555	0.000498816	0	0.000814945	0	0	0	0.00076145	0.000257835	0.000714192	0	0.000328323	0	0	0.00153956	0.000530163	0
ENSG00000183853	0.00274351	0.00529599	0.00210104	0.00127779	0.00673505	0.00327198	0.00510378	0.0005963	0.00678702	0.00153529	0.00146239	0.000582772	0.00181186	0.00478541	0.00713751	0.00496407	0.00468744	0.00210829	0.00122288	0.00952472	0.00630758	0.00324033
ENSG00000158473	0.000273173	0.000165731	0.000767074	0	0.000236055	0.00102392	0.000390003	0	0.000424781	0.000560521	0	0	0	0.000268787	0.000372264	0	0	0	0	0	0	0.000295755
ENSG00000158477	0	0.00033133	0	0	0.000117981	0.000255878	0.000259899	0	0.000424612	0	0	0	0	0	0.00111635	0	0.000342133	0	0	0	0	0
ENSG00000158481	0.000272956	0.000165599	0	0	0.000117934	0	0.000129898	0.000652595	0.000212222	0	0	0	0.000396582	0	0	0	0	0	0	0	0.000276122	0
ENSG00000158488	0	0.000165468	0.000765858	0	0.000176761	0.000255574	0.00025959	0	0.000212054	0	0	0	0	0.00013418	0.000371674	0	0.000341727	0	0	0	0.000551807	0.000590572
ENSG00000173285	0	0	0	0	0.000108548	0	0	0.000600654	0.000195331	0	0	0	0	0	0	0	0	0	0	0	0	0
ENSG00000198965	0	0	0	0	0.000105094	0	0	0	0.000189117	0	0	0	0	0	0	0.00138321	0	0	0	0	0	0
ENSG00000198967	0	0	0	0	5.25286e-05	0	0	0	0	0	0	0	0	0	0	0	0	0	0	0	0	0
ENSG00000180433	0	0	0	0	0	0	0.000238335	0	0.000778765	0	0	0	0.000363822	0	0	0	0	0	0	0	0	0
ENSG00000163563	0.00127619	0.0012388	0.00430028	0.00392294	0.000827092	0.250415	0.00242932	0.00122047	0.000793786	0.00628466	0.00548739	0.00775307	0.0074168	0.0012557	0.00660866	0.0145145	0.00543657	0.0525004	0.0400467	0.0104971	0.011619	0.0475301
ENSG00000163564	0.00203964	0.00262952	0.00214775	0.000653097	0.00512227	0.00143345	0.00291195	0.00304778	0.000991129	0.0026157	0.000996598	0	0.00259299	0.00275947	0.00243206	0.00217475	0.00191666	0.00215515	0.00125007	0.000748958	0.00361077	0.00193221
ENSG00000163565	0.00203286	0.00277495	0.00285415	0.00260371	0.00389755	0.0138106	0.00278134	0.00121506	0.00158054	0.00521401	0.00645636	0.00237499	0.00258438	0.00375041	0.00173141	0.00578006	0.00159191	0.000715997	0.00249183	0.000746469	0.00154233	0.00302624
ENSG00000162706	0.0018336	0.00111242	0.000735539	0.000670997	0.00192398	0.00122728	0.00174519	0	0.00325854	0.00161243	0	0	0.00076116	0.00180416	0.00071392	0.00372393	0.000984594	0.000738074	0	0.000769486	0.00211985	0.00198517
ENSG00000213088	0	0	0	0	0	0	0.000115226	0	0	0.000496817	0	0	0	0	0	0	0.00030337	0	0	0	0.000244935	0.000524283
ENSG00000179639	0.000752047	0.000912515	0	0.00128431	0.00162466	0.000234905	0.000954383	0.00119868	0.000194904	0.000514373	0.000489949	0	0.00109266	0.00123329	0.00068323	0.000712769	0	0.000706346	0	0	0.00050718	0.00108562
ENSG00000249730	0	0	0	0	5.19958e-05	0	0	0	0	0	0	0	0	0	0	0	0	0	0	0	0	0
ENSG00000196184	0	0	0	0	0.000266218	0	0.00011729	0.000589252	0	0	0	0	0	0	0	0	0	0	0	0	0	0
ENSG00000132703	0.000299184	0	0.000840113	0	0	0	0	0	0	0	0	0	0	0	0	0	0	0	0	0	0	0
ENSG00000158716	0.000271021	0.000164425	0	0	0.000234196	0.00126982	0	0	0	0.000556106	0	0	0	0.000133335	0	0.000770599	0.000339573	0.00229097	0.00132884	0	0.000822494	0.000293425
ENSG00000181036	0.000499182	0.00166566	0	0.000639358	0.000754872	0.000701647	0.000237557	0.000596732	0.000970278	0.00204853	0.000975632	0.00116639	0.00217581	0.000736752	0.00204077	0	0.00187634	0.000703272	0.00489508	0.000733202	0.000757458	0.00108089
ENSG00000158714	0.000813705	0.00246832	0.00380816	0.0048636	0.000703142	0.00355829	0.00141987	0.00129696	0.00210884	0.00445235	0.00159035	0.00316884	0.00748754	0.00120096	0	0	0.000339841	0.00152851	0	0	0.000274381	0.00117463
ENSG00000162728	0.000261644	0.000158736	0.0007347	0	0.000508709	0	0.000622572	0	0.000203426	0	0.000511372	0	0	0.000257443	0.000356553	0	0	0	0	0	0.000529357	0
ENSG00000018625	0.0009522	0.00192563	0	0	0.00260559	0.00089227	0.000755241	0.000758852	0.0041952	0.00130254	0.00124069	0.000741636	0.000461155	0.000624608	0.000865068	0	0.000795365	0	0	0	0.000642163	0.00240546
ENSG00000132681	0.000902654	0.00109526	0.000844889	0.0015415	0.00240502	0.00140974	0.00114551	0	0.00140362	0.000617382	0.000588067	0.000703046	0	0.00340462	0.000410028	0.00085551	0.00113097	0.000847801	0.00147527	0.000883882	0.000608749	0.000977271
ENSG00000143318	0.000575594	0.000873015	0	0.000737227	0.000683904	0.000539367	0.00136961	0	0.0011188	0.000590528	0.00224995	0.00134493	0.00125443	0.000707941	0.00156877	0	0.000360592	0.000810924	0	0.000845436	0.000291135	0.000311588
ENSG00000162734	0.00287044	0.00174146	0.0043965	0.00534762	0.000732851	0.00244525	0.00136602	0.00748665	0.000608659	0.00428351	0.00510015	0.0073168	0.00530792	0.00179732	0	0.00296785	0.000326953	0.00220583	0.00127946	0.0022997	0.00158386	0.00169512
ENSG00000162736	0.00026085	0.00126604	0	0	0.00095798	0.00293319	0.0013655	0.0012473	0.00101405	0	0.00101964	0.001219	0.000757986	0.00115498	0.000355471	0.00074168	0.000653659	0.000734996	0	0.000766277	0.000791627	0.00084724
ENSG00000171786	0.000252245	0.000459101	0	0	0.000326956	0	0.000240083	0.000603076	0.000196119	0.000517578	0	0	0	0	0	0	0.000316047	0.000710748	0	0	0	0.000273096
ENSG00000162738	0	0.00189188	0	0.000665676	0.00112278	0.000730529	0.00173135	0	0.00101022	0.00159964	0	0	0.00151025	0.00127846	0.000708258	0.00221664	0.00065119	0	0	0.00152677	0.0013144	0.000562694
ENSG00000026751	0.00031667	0.000192119	0	0	0.00143662	0.000296739	0.00105491	0	0.00147725	0.00129954	0.00123784	0	0.00184038	0.000778963	0.000431539	0	0.000396768	0.000892278	0	0	0.000640685	0.00102854
ENSG00000122224	0.00153462	0.00111724	0.000861847	0	0.00251959	0.00230085	0.00175275	0.000733805	0.0038181	0	0.00119974	0.000717157	0.00222967	0.00150998	0.00167303	0.000872681	0.000384557	0	0	0.00180325	0.00124193	0.00199377
ENSG00000162755	0	0	0	0	5.6012e-05	0	0.000123388	0	0.000806347	0	0	0	0	0	0	0	0	0	0	0	0	0
ENSG00000158793	0.1956	0.0823446	0.362109	0.361563	0.00643786	0.127947	0.0553094	0.46441	0.00126381	0.442486	0.396589	0.492488	0.267659	0.0661081	0.103003	0.221075	0.0763739	0.211449	0.423734	0.185431	0.0526189	0.131403
ENSG00000143222	0	0.000355904	0	0	0.000380194	0.000549713	0.000139588	0.000701275	0.000456105	0	0	0	0	0.000144304	0	0	0	0	0	0	0	0.000635129
ENSG00000143258	0	0.00122994	0	0.000741881	0.000250263	0.000814159	0.000137825	0	0	0	0	0	0	0.000569928	0.000789338	0	0.000362869	0	0	0	0.000292973	0
ENSG00000143224	0.0492564	0.0209894	0.0782125	0.110404	0.00272356	0.0543984	0.0207897	0.124073	0	0.110093	0.131225	0.14044	0.0830668	0.0287043	0.013185	0.0425156	0.0165309	0.019827	0.0747527	0.0310063	0.0118637	0.0618987
ENSG00000158864	0.000811466	0.00082051	0.00151907	0.000692889	0.000993377	0.00101386	0.000772341	0.000646695	0.00126182	0.000555013	0	0.00189607	0	0.00159687	0.00147442	0	0.000338906	0.00304862	0.00132623	0.000794591	0.00136813	0.00117139
ENSG00000158869	0.000270276	0.000163973	0.00075894	0	0.000233552	0.0108904	0.000257245	0	0	0.00221831	0.000528244	0	0.000785376	0.000531873	0.000368316	0.00461088	0.00135456	0.00152311	0.00265038	0	0.000273411	0.000877855
ENSG00000158882	0.000270064	0.000163844	0	0.000691801	0.000175027	0.000506133	0.000257043	0	0	0	0	0	0	0.000132864	0	0	0	0	0	0	0.000273196	0
ENSG00000248485	0.00794544	0.0064272	0.0135218	0.012952	0.0018725	0.00834783	0.00401034	0.0253283	0.00149758	0.0108688	0.0131762	0.00956394	0.0279856	0.00438274	0.00328108	0.0054767	0.00271504	0.00339209	0.00472209	0.00424375	0.000974254	0.0059955
ENSG00000143252	0.0029047	0.00317204	0.00244693	0	0.00294927	0.000816564	0.00456167	0	0.00406509	0	0.00170313	0.00203613	0.00126608	0.00500161	0.00237501	0	0.00218365	0.00163691	0	0.00426644	0.00146919	0.000943444
ENSG00000143226	0.00874362	0.00424372	0.0376468	0.0350899	0.00125926	0.044517	0.00263532	0.027176	0.000679811	0.0251173	0.0563939	0.0149822	0.0287951	0.00516194	0.00516329	0.0248609	0.0142418	0.0385977	0.0671643	0.00428089	0.00589669	0.0183017
ENSG00000173110	0.0105826	0.00244585	0.0148581	0.0193633	0.00239504	0.0446246	0.00407692	0.0150603	0.000195903	0.0160273	0.0502309	0.0300261	0.0201348	0.00297506	0.0051505	0.0143285	0.0069454	0.0156193	0.0407689	0.00888219	0.0050978	0.0278252
ENSG00000072694	14.1541	8.41641	58.2545	46.4624	1.16733	9.17767	7.34235	39.355	0.340751	37.4336	35.8193	36.0695	15.8304	7.33405	18.1441	59.6059	25.2167	60.4164	152.303	41.6616	16.543	8.75894
ENSG00000244682	0.00120512	0.00116981	0.00473759	0.0055567	0.00197861	0.00700148	0.00103231	0.00345749	0.00187395	0.00395643	0.170528	0.00112635	0.00245131	0.00260869	0.00295608	0.00274123	0.00120795	0.00679131	0.00472705	0.000708035	0.0012191	0.0268776
ENSG00000132185	0	0.000184887	0	0	0.000197506	0.000285569	0.000870167	0	0.000710821	0	0	0	0	0.000449784	0.000415294	0.000866498	0.0011455	0	0	0	0.000616567	0.000659882
ENSG00000162746	0.000259767	0.00063039	0	0	0.000224471	0.000486836	0.000618106	0	0.000201967	0.000533013	0.00152311	0	0	0.000255596	0.000707991	0.0007386	0	0	0	0	0.00026278	0.000562481
ENSG00000081721	0	0.000763209	0	0	0.000679415	0.000294705	0.000149668	0.000751916	0	0	0	0.00146971	0.000913879	0.000309449	0	0	0.00118214	0	0	0	0	0.00102149
ENSG00000118217	0.00925726	0.0138534	0.00346594	0.00711407	0.0125991	0.0121445	0.01072	0.00442652	0.014155	0.0050653	0.00301549	0.00937322	0.00358667	0.0129039	0.0134563	0.014038	0.0108255	0.00782524	0.00151297	0.0108777	0.0118619	0.0103566
ENSG00000198929	0.00925945	0.0125657	0.00547383	0.00499351	0.0160553	0.00844834	0.0149589	0.00640832	0.0183768	0.0059998	0.00619115	0.00512422	0.00708062	0.0166631	0.016935	0.00484981	0.0167917	0.00755245	0.00119474	0.0128845	0.0135573	0.0102887
ENSG00000254706	0.000481037	0.00116736	0.000675379	0	0.00088331	0.000225381	0.000228922	0.000575041	0.000374003	0	0	0	0.000349453	0.000946627	0.000655528	0	0.00150677	0	0	0.00070655	0	0.001302
ENSG00000239887	0.000725103	0.00146637	0.000678701	0	0.00120094	0.000452978	0.000460095	0.000577868	0.000375842	0	0	0	0.000351171	0.00107019	0.000988128	0	0.00211986	0	0	0	0.000244505	0.00130841
ENSG00000152332	0.00218799	0.00132743	0.000767989	0	0.00236337	0.00153771	0.00182219	0.000653892	0.00191379	0.00224476	0.000534542	0	0.000794741	0.00107643	0.00223625	0.000777644	0.000685355	0.00231191	0	0.00321373	0.0019367	0.000592215
ENSG00000117143	0.00124886	0.00170476	0.00438353	0	0.00330496	0.00204796	0.00297162	0	0.00291295	0.000640632	0	0.000729522	0.00181449	0.00138241	0.00255281	0.000887728	0.000782374	0	0	0.000917168	0.00189502	0.00304222
ENSG00000162733	0.00732324	0.00682305	0.00440652	0.00401986	0.00836225	0.00514675	0.00821482	0.00375186	0.0124043	0.00107332	0.0046006	0.00122225	0.00608002	0.00720566	0.0121182	0.0104111	0.00917557	0.00442171	0.00256475	0.00230495	0.0071436	0.0048138
ENSG00000132196	0.000911421	0.00165884	0.00170619	0	0.00164079	0.00113874	0.00173495	0.000726354	0.00141725	0	0.00118756	0.000709875	0	0.00224197	0.00165604	0.00259146	0.000380652	0	0	0	0.00153665	0.000657842
ENSG00000117152	0	0.000946228	0	0	0.000741258	0.0008769	0.000593786	0	0.000727577	0	0	0	0.000453211	0.000306924	0	0	0.000781665	0.00087893	0	0	0.00157775	0
ENSG00000143228	0.0037793	0.00687856	0.002449	0.00670231	0.00678278	0.00190693	0.00636407	0.00139011	0.00678088	0.00178955	0.00397734	0.00135857	0.00253431	0.00586398	0.00871573	0.00330638	0.00364248	0.00327659	0	0.00341603	0.00794035	0.00220323
ENSG00000185630	0.0156674	0.0185578	0.00768156	0.00382228	0.0162248	0.0111858	0.0144386	0.00832406	0.0216557	0.00867481	0.00583264	0.00464869	0.00831046	0.0160276	0.0162672	0.0113136	0.0121521	0.00560584	0.00487739	0.00438331	0.0150944	0.0121161
ENSG00000162763	0.000518165	0.00078591	0	0.00066367	0.00156716	0.000485552	0.000863068	0	0.00120861	0	0.00101273	0	0.000376425	0.00152954	0.00141225	0.00147331	0.00129846	0	0	0	0.00104835	0
ENSG00000143198	0.00234754	0.00142422	0.00164798	0.00150338	0.001775	0.00164984	0.00153612	0.00210472	0.00159705	0.000602112	0.00286761	0.00617092	0.00255808	0.00216548	0.00119966	0.00417175	0.000735332	0.00165366	0	0.000862021	0.00178108	0.0006354
ENSG00000143179	0.00206999	0.0069968	0	0.000757503	0.00581336	0.00360231	0.00492546	0.002828	0.0062077	0.00182031	0	0	0.00171858	0.0040735	0.00564171	0.00168161	0.00259357	0.00666582	0.00144991	0.00347475	0.00598285	0.00288142
ENSG00000143157	0	0.000720407	0	0	0.00166741	0.00083453	0.000988917	0	0.00138484	0.00121825	0	0.000693644	0.00172525	0.00146047	0	0	0.000371948	0	0.00145554	0.000872061	0.000900912	0.0019284
ENSG00000143194	0.000882586	0.00196333	0.000826105	0.000753616	0.00260577	0.0013784	0.00182007	0.000703374	0.00320229	0	0.00114999	0	0.000427441	0.0020263	0.000801824	0	0.00147444	0	0	0.00172846	0.00327368	0.00286663
ENSG00000198842	0.00243929	0.0013319	0.00136991	0.00187456	0.00110662	0.00182861	0.00150909	0	0.000948266	0.00100103	0.000476749	0.000569963	0.00177204	0.00240012	0.00166206	0	0	0.000687317	0	0.0021497	0.000987032	0.000528186
ENSG00000143190	0.0103322	0.0132532	0.00911835	0.00529342	0.0142853	0.00608576	0.0123628	0.00705788	0.0135417	0.0042401	0.00750056	0.00689776	0.00686252	0.0126352	0.00804576	0	0.00961672	0.00914977	0	0.0112736	0.0122438	0.00894903
ENSG00000198771	0.00561235	0.00296082	0.0013704	0.00187522	0.00506063	0.0244663	0.004645	0.00291701	0.00341497	0.00300415	0.00143075	0.00456132	0.00354533	0.00336136	0.00432288	0.00208144	0.00580899	0.00893828	0.00598215	0.00286729	0.00394953	0.00501955
ENSG00000197965	0.00441105	0.00401419	0.00412876	0.000627745	0.00359993	0.00642977	0.00536458	0.00468715	0.00590647	0.00402266	0.00383165	0.00572602	0.00534073	0.00434022	0.00734691	0.00209033	0.00583381	0.00483349	0.0204262	0.00431931	0.00421431	0.00397974
ENSG00000143164	0.00977953	0.0122258	0.0116501	0.011387	0.0127401	0.0105525	0.0097311	0.00991933	0.0142854	0.0103373	0.0133217	0.0110792	0.0107643	0.00787296	0.0230193	0.0269637	0.0170801	0.0308958	0.0682924	0.0443985	0.0158887	0.00866287
ENSG00000143155	0.00148623	0.000901675	0.00083467	0	0.00141271	0.00167122	0.000990198	0	0.00115553	0.00121983	0	0.00138909	0.000431872	0.000731182	0.00243041	0	0.00186215	0	0.00145742	0	0.00120277	0.0019309
ENSG00000213064	0.00145429	0.000882301	0.000680613	0.000620891	0.00125669	0.000454254	0.00219161	0.000579497	0.00150761	0.000497342	0	0	0.000352161	0.00143094	0.000330304	0.00137834	0.00121476	0	0	0	0.00147116	0.000787256
ENSG00000143178	0.00118438	0.00287419	0.00166287	0.000758481	0.00159914	0.00110983	0.00253636	0	0.00184169	0.00121511	0.00115741	0.00138371	0.0004302	0.00203938	0.0012105	0	0.00408087	0	0	0	0.00149764	0.00160285
ENSG00000143184	0.000295332	0.000358348	0	0	0.000382805	0	0.000140546	0	0.000229619	0.000605988	0	0	0	0.000435885	0.000804921	0	0.000740065	0	0.00144804	0	0.000298757	0.000319745
ENSG00000143153	0.000594748	0.00234537	0.00083503	0.000761758	0.00250544	0.00167195	0.00127366	0	0.00231206	0.000610178	0	0	0.000432059	0.0010241	0.00202622	0	0.00186296	0.000837908	0	0.00349428	0	0.00160978
ENSG00000117475	0.000932416	0.000942808	0	0.000796165	0.00201431	0.00262119	0.00221865	0.00148617	0.00193319	0.000637738	0	0	0.000451574	0.00168198	0.00211774	0	0.00077884	0.00175151	0	0.00182605	0.00440174	0.00100949
ENSG00000000460	6.41375	3.18715	17.4908	15.7654	0.341943	3.60737	1.23224	17.707	0.167331	15.7392	15.4256	18.317	12.4637	3.42732	7.62153	19.245	13.2303	18.9438	39.7247	20.8147	6.50559	2.66266
ENSG00000203740	0.00121534	0.000589863	0.00136507	0	0.00120773	0.000911076	0.00104106	0.00232454	0.00170085	0.000997494	0.000475065	0.00056795	0.00141262	0.000358747	0.000331238	0.00138223	0.000304548	0.000684889	0	0	0.00245886	0.00105264
ENSG00000120370	0.00153874	0.00149365	0	0.00157666	0.00152911	0.000576756	0.00131809	0.000735774	0.000957087	0	0.00060148	0.000719082	0	0.00136263	0.0020969	0	0.00115677	0	0	0	0.00280185	0.000666374
ENSG00000116132	0.00219147	0.00626783	0.0035164	0.00240588	0.00581638	0.00293364	0.00491656	0.00449097	0.00827588	0.00192714	0.000611878	0.00146303	0.00318403	0.00385052	0.00511956	0.0035606	0.00509931	0.00176426	0	0.00183934	0.00475048	0.00406737
ENSG00000117501	0.005892	0.00959498	0.00261234	0.00317748	0.00810607	0.00348705	0.0088546	0.00593129	0.0120552	0.00254521	0.00787914	0.00579673	0.00450556	0.00915378	0.0101422	0.00617209	0.00854794	0.00873781	0	0.00819871	0.00846995	0.0033574
ENSG00000007933	0.00159362	0.00116019	0	0.00163289	0.00137708	0.00149332	0.00166846	0	0.00173464	0.000653985	0	0.000744728	0.000463077	0.00235204	0.000868674	0.000906231	0.00159736	0	0	0	0.00128968	0
ENSG00000094963	0.00251369	0.000953141	0.00352924	0	0.00237578	0.00323879	0.00239249	0.00150246	0.00219868	0.00193418	0.00122823	0.00146837	0.000456522	0.0009275	0.00214094	0	0.00157475	0	0	0	0.000635712	0.00102056
ENSG00000010932	0.00667463	0.00578488	0.016065	0.00977021	0.00240321	0.0041697	0.00317641	0.0250768	0.00222407	0.0117391	0.0105605	0.0103973	0.0221661	0.00562926	0.0090958	0.0343413	0.0163276	0.0152248	0.0545439	0.0205412	0.00835968	0.0024088
ENSG00000076258	0.000629861	0.00305703	0.00265299	0	0.00149676	0.00118044	0.00119898	0	0.00342799	0	0.00123104	0.000735866	0.00183027	0.00170431	0.00257501	0.00179089	0.000394589	0	0	0.00185029	0.00159292	0.00102289
ENSG00000117523	0.00433951	0.00338494	0.00522233	0.00238204	0.00709799	0.0151037	0.00678547	0.00444646	0.00867586	0.00318007	0.00545233	0.00506985	0.00270212	0.00594728	0.00760324	0.00440665	0.00543715	0.00611371	0.00151979	0.00182112	0.00376273	0.00604059
ENSG00000010165	0.000635973	0.00231502	0	0	0.00261041	0.00148987	0.00242124	0	0.00370849	0	0	0	0.000924015	0.00203373	0	0	0.00199209	0.00179198	0	0.000934121	0.00160837	0.00172136
ENSG00000197959	0.0277509	0.0315863	0.01724	0.0289381	0.0349092	0.0197909	0.0315552	0.0246603	0.0399063	0.0226759	0.0191993	0.0114766	0.0235495	0.0274261	0.0374826	0.03631	0.0313854	0.0339069	0.0276947	0.0360714	0.0407427	0.0244613
ENSG00000180999	0.0200254	0.0124529	0.0562317	0.064763	0.00421796	0.0208761	0.0088152	0.048476	0.00389241	0.0359537	0.024951	0.0426971	0.0421881	0.00862045	0.0235371	0.050533	0.030736	0.062068	0.130097	0.0595622	0.0139272	0.0132795
ENSG00000094975	0.00251025	0.00628212	0.00176221	0	0.00515178	0.00470452	0.00627171	0.0030008	0.00609908	0.000643845	0.00306637	0.00146636	0.000455898	0.00663799	0.00513124	0.00356872	0.00393149	0.000884141	0	0.00460884	0.006031	0.00407664
ENSG00000117560	0.000617982	0.000749844	0	0	0.000467262	0	0.00044114	0	0	0	0	0	0	0.00060806	0	0	0	0	0	0	0	0.000334534
ENSG00000117592	0.000308714	0.000749171	0.00173375	0	0.000666918	0.00318212	0	0	0.000720069	0.00126689	0	0	0.000448535	0.00106315	0.00126209	0.000877771	0	0.000869861	0.00151365	0.00181376	0.00156147	0.00133693
ENSG00000232113	0.000241956	0.000146792	0	0	5.227e-05	0	0.000115145	0	0	0	0	0	0	0	0	0	0	0	0	0	0	0
ENSG00000076321	0.00283308	0.00267368	0.0035357	0.00241909	0.00482826	0.00235979	0.00389492	0.00301041	0.00611861	0.000645907	0.000615237	0.000735529	0.00457358	0.00480085	0.00428972	0.00626526	0.00867698	0.00266092	0	0.0046236	0.00700562	0.0040897
ENSG00000117593	0.00271538	0.00219652	0.00190621	0.00347789	0.00210201	0.00190836	0.0015076	0.00703304	0.000879664	0.00371444	0.00176903	0.00052873	0.00295891	0.00233781	0.000925091	0	0.0017011	0.000637593	0.00110948	0.00132946	0.00114453	0.00293985
ENSG00000185278	0.00100339	0.00280022	0.000563506	0.00205624	0.00190751	0.00338485	0.00181452	0.00287872	0.00156026	0.00164707	0.00117665	0.00234451	0.00145784	0.00167837	0.00246124	0.00057059	0.00125718	0	0	0.00176854	0.00142104	0.000651799
ENSG00000152061	0.027014	0.040782	0.0176408	0.0123379	0.0414391	0.0282572	0.0368731	0.0155207	0.0600789	0.0193359	0.0151435	0.0156579	0.0231234	0.0351312	0.0393814	0.0220306	0.0430301	0.0336331	0.00821408	0.0227612	0.0432152	0.0222187
ENSG00000203737	0	0	0	0	4.19695e-05	0.000182048	9.24542e-05	0	0	0	0	0	0.000282265	0	0	0	0	0	0.00095255	0	0.000196529	0
ENSG00000116161	0.000464477	0.000845377	0.00130426	0.00118981	0.000451537	0.00108811	0.000442083	0.000555245	0.000180564	0.000476528	0.000453901	0	0	0.00068553	0.000316481	0	0.000290981	0.000654377	0	0.000682227	0.000939729	0.000502873
ENSG00000120332	0.00312783	0.00271088	0	0.00171692	0.00458517	0.00293097	0.0038276	0.00160246	0.00469004	0.00275056	0.000436659	0.00104407	0.00129842	0.00329744	0.000913377	0.00317622	0.00335913	0.00125904	0.00109543	0.00328156	0.00497217	0.00193508
ENSG00000116183	0.0162403	0.017735	0.00586323	0.00594305	0.0211506	0.00913088	0.017555	0.0066562	0.0202027	0.00476046	0.00589474	0.00596309	0.00876412	0.0178057	0.0211828	0.0118739	0.0122088	0.00784459	0.00227507	0.00885998	0.0234695	0.0148197
ENSG00000198797	0.00412638	0.00417237	0.00165528	0.00201337	0.00454203	0.00165715	0.00523657	0.00422808	0.00901361	0.00120955	0.00230424	0.000918256	0.00256941	0.00396346	0.00428433	0.00167609	0.00320054	0.000553661	0.00192686	0.00346334	0.00318037	0.00234011
ENSG00000075391	0.0137246	0.0203857	0.00930249	0.00666774	0.018352	0.0128608	0.0166664	0.00678896	0.0239173	0.00971082	0.00554983	0.00276456	0.00825131	0.0154833	0.0219277	0.00740099	0.0198644	0.00466728	0.00232045	0.0118172	0.0177138	0.0117848
ENSG00000240021	0.00116467	0.00141318	0	0.000497238	0.00109028	0.000545682	0.000923759	0.000928176	0.00090552	0	0.000379382	0	0.000564053	0.00124146	0.000529046	0	0.00218888	0	0	0	0.00117817	0.000840628
ENSG00000116191	0.00672584	0.0113972	0.00781501	0.00237642	0.0108724	0.00782383	0.00827787	0.00665396	0.0109996	0.00571063	0.00589276	0.00704492	0.00640239	0.00855757	0.0069532	0.010551	0.011333	0.00392097	0.00454861	0.00613177	0.00915001	0.00627744
ENSG00000116199	0.00115729	0.00322971	0.000649936	0	0.00220009	0.00130134	0.00187253	0.000553377	0.00323922	0.00142478	0	0.00162247	0.000336288	0.0019358	0.00220792	0.000658107	0.00145001	0.000652176	0	0.00135986	0.00304385	0.00125295
ENSG00000186283	0.00219529	0.00133185	0.0039228	0.00306736	0.00107784	0.00149609	0.000759797	0.00381715	0	0.00368549	0.00507071	0.00606214	0.00260965	0.000981837	0.00135982	0	0.00175036	0.00112466	0.000978519	0.00234506	0.000605659	0.0028089
ENSG00000057252	0.00119135	0.00375844	0.0020072	0.000610356	0.002934	0.00290255	0.00294816	0.00113933	0.00370507	0.000488903	0.000465689	0.000556741	0.00173093	0.00328222	0.0025976	0.00474233	0.00208976	0.00201411	0.00116826	0.000699944	0.00265137	0.00283763
ENSG00000162779	0.00763664	0.0085148	0.00405694	0.00105741	0.00847169	0.00464173	0.00942933	0.00246729	0.00850498	0.00296451	0.00322714	0.00385811	0.00509788	0.00548321	0.00646907	0.00821587	0.00620643	0.00232624	0.00202395	0.0109136	0.00689006	0.00424569
ENSG00000162782	0.00267752	0.00537308	0.00520513	0.000527599	0.00609574	0.002702	0.00431272	0.00098485	0.00576486	0.000845228	0.00241528	0.000962506	0.00149623	0.00516774	0.00280674	0.00234247	0.00309671	0	0	0.00423528	0.0052088	0.00156092
ENSG00000143340	0.00258612	0.00287644	0.00121031	0.00110411	0.00414356	0.000605838	0.00235887	0.002061	0.00318359	0.000884405	0.00126362	0.00100712	0.000939352	0.00222652	0.00264316	0.000612763	0.00162012	0.000607241	0	0.000633084	0.00348815	0.00209992
ENSG00000143337	0.00172787	0.00235862	0.00242594	0.0033196	0.00200634	0.00384541	0.00215848	0.00206553	0.00285474	0.000886348	0.00422131	0.00252333	0.00125522	0.00244393	0.00382628	0.00245644	0.00162368	0.00304288	0.00105899	0.00190343	0.00131093	0.00280605
ENSG00000135837	0.00370545	0.00687638	0.00428439	0.0033501	0.00701607	0.00408498	0.00705358	0.00156337	0.00949023	0.00268347	0.00426008	0.00254651	0.00380026	0.00857871	0.00861396	0.0012395	0.0060082	0.00245666	0.00106871	0.00640304	0.00705586	0.00448373
ENSG00000116260	0.00208242	0.00196525	0	0.00177812	0.00279917	0.00498679	0.0018719	0.00110638	0.00179896	0.000949531	0.00226111	0.00162192	0.0013447	0.00204898	0.00220717	0.00197366	0.00173943	0.00195587	0.00113448	0.00271881	0.00304282	0.0040081
ENSG00000121454	0.00577881	0.00377562	0.0411916	0.0142338	0.00446544	0.00708129	0.00698101	0.00956506	0.00293772	0.0177862	0.0278017	0.0264862	0.0216362	0.00437387	0.0021202	0.00442373	0.00417721	0.00250506	0.00217954	0.0032646	0.0033726	0.00360953
ENSG00000143324	0.00907985	0.0123288	0.00485645	0.00553788	0.0148049	0.00810322	0.0124487	0.00671929	0.0131106	0.00487951	0.00464782	0.00555656	0.00659612	0.0114867	0.0123735	0.0147525	0.0116474	0.00426404	0.00423994	0.00444551	0.0115908	0.00702174
ENSG00000135835	0.00785678	0.00648789	0.0165465	0.0363387	0.00221593	0.00858934	0.00602392	0.0260893	0.00135747	0.0353772	0.026446	0.0254974	0.017757	0.00665694	0.00535338	0.00806698	0.00273446	0.0129138	0.00856057	0.00577004	0.00507783	0.00708855
ENSG00000153029	0.00145789	0.0013899	0	0	0.00143977	0.00195162	0.000892026	0.00298764	0.00259085	0.000854693	0.000407055	0.000486643	0.000605196	0.00102463	0.00198672	0	0.000782848	0	0	0	0.00273891	0.0015784
ENSG00000162783	0.000205902	0.000249836	0.000578175	0.000527441	0.000133443	0.0150495	0.000195974	0.000492277	0	0.000844975	0	0.000962218	0	0.000101298	0	0.00292722	0.000773946	0.00290084	0.0100956	0.00846802	0.000624869	0.0060189
ENSG00000198216	0.0128308	0.0184427	0.00332575	0.0065735	0.0177824	0.013133	0.0156879	0.00519137	0.020719	0.00850574	0.00771606	0.007841	0.010038	0.0131103	0.015333	0.0117865	0.0103877	0.011124	0.0019357	0.00927797	0.017173	0.0108994
ENSG00000121446	0.00534811	0.00432617	0.00250293	0.000570825	0.00775052	0.00208813	0.00604467	0.00159831	0.00866275	0.000914477	0.00304869	0.00104136	0.00291388	0.00701632	0.00364404	0.00316799	0.00390883	0.00502311	0.00327778	0.00392767	0.00563556	0.00434265
ENSG00000135838	0.00369491	0.00316469	0.0036619	0.00556762	0.00150252	0.00916507	0.00403393	0.00467679	0.00287277	0.00624363	0.00934554	0.00355498	0.00347367	0.00245937	0.00355426	0.00865184	0.00272323	0.0128608	0.00532838	0.00319242	0.00219869	0.00376504
ENSG00000135829	0.00196482	0.00185427	0.00122605	0.000559235	0.00198082	0.00245487	0.00176619	0.0010439	0.00271579	0.00134386	0.00128005	0.00051011	0.000951571	0.00128885	0.00238003	0.00248293	0.000820599	0.00123028	0	0.00192396	0.00220845	0.00141816
ENSG00000135862	0.00434284	0.00619165	0.00182921	0.00333741	0.00605131	0.00488341	0.00702687	0.00207661	0.0057401	0.00356441	0.000848791	0.00202949	0.00126196	0.0057687	0.00532635	0.000617404	0.00326479	0.00489472	0.00106467	0.00382727	0.00571117	0.00235092
ENSG00000058085	0.00261644	0.00245319	0.000667909	0.0012186	0.002672	0.00200599	0.00316946	0.00113736	0.00462333	0.00195223	0.00139465	0	0	0.00245741	0.00291725	0.00202892	0.00119209	0.00134042	0	0.000698734	0.0043311	0.0025752
ENSG00000116698	3.49116	1.89572	11.6871	11.7186	0.315776	3.01006	1.82597	8.3891	0.0643086	9.38017	8.32047	9.5656	7.0953	2.10357	2.93844	9.34833	3.76191	8.94752	18.3634	9.20143	2.15734	2.33601
ENSG00000143344	0.00688984	0.0159362	0.00665046	0.00275768	0.0133028	0.00685972	0.012603	0.0015443	0.0185814	0.00618502	0.0042081	0.00301852	0.00719494	0.012817	0.0132034	0.00734625	0.0148372	0.00485337	0.00316702	0.0145473	0.0126327	0.00839181
ENSG00000198860	0.000391312	0.000712213	0	0	0.000887624	0.000550026	0.00111734	0	0.0021297	0.00080293	0	0.00091434	0.000284272	0.00105883	0.000533258	0	0.000245145	0	0.000959321	0.00229905	0.00138548	0.00042366
ENSG00000116667	0.00785634	0.0114953	0.00389307	0.00532719	0.0124795	0.00606272	0.0118761	0.00276224	0.0125758	0.00568953	0.00451615	0.00539915	0.00604302	0.00977643	0.0132253	0.00657002	0.009554	0.00520865	0.00453181	0.00543033	0.0126224	0.00625425
ENSG00000121481	0.00133271	0.00350367	0.00124742	0.00170695	0.00326295	0.00145697	0.00253691	0.00159315	0.003972	0.000455763	0.000868243	0.001038	0.0016136	0.00207625	0.00151345	0.00126311	0.00445281	0.00125172	0	0.000652498	0.00381981	0.00168336
ENSG00000116668	0.0411027	0.0306803	0.0888321	0.124809	0.00813118	0.0359192	0.016044	0.267206	0.00969484	0.116083	0.205798	0.249273	0.0734741	0.029196	0.0185659	0.0610602	0.0156233	0.0754747	0.100765	0.0556235	0.0277975	0.0485004
ENSG00000143341	0.0133574	0.0250956	0.0120993	0.00220753	0.0237365	0.0143337	0.020403	0.00978667	0.0273033	0.0061889	0.00968469	0.00704763	0.00719945	0.0215163	0.0179091	0.00980114	0.0205152	0.0103199	0.00211267	0.0145564	0.0213582	0.0121291
ENSG00000116690	0.00576317	0.00685303	0.0181251	0.0372029	0.00204184	0.00907276	0.00438824	0.0198415	0.000896167	0.0184476	0.0184728	0.021546	0.0432067	0.0125888	0.00753957	0.0144201	0.00433254	0.00909376	0.0124333	0.0162528	0.00256521	0.00623958
ENSG00000157181	0.00269284	0.00175938	0	0.000530617	0.0020137	0.00213514	0.00118292	0	0.00193261	0.000850062	0.000404849	0.000968011	0.00180575	0.00183434	0.00169368	0.000588968	0.00259535	0	0	0	0.00167635	0.00179412
ENSG00000262180	0	0	0	0	0	0	0	0	0	0	0	0	0	0	0	0	0	0	0	0	0	0
ENSG00000116711	0.00481847	0.0083523	0.00322151	0.00293883	0.00773269	0.00344015	0.00775277	0.00219432	0.00945502	0.00282485	0.00269071	0.00107227	0.00300035	0.00519264	0.00938046	0.00391441	0.00689971	0.00258609	0	0.00471826	0.00719548	0.00347786
ENSG00000150681	0.00125915	0.000763908	0.00235713	0.000537575	0.000997387	0.00432629	0.00109857	0	0.00114214	0.00301423	0.000820316	0	0.00121962	0.00165191	0.00228785	0.00179007	0.00105176	0.00236526	0.0020579	0.00184944	0.00106146	0.000908821
ENSG00000253148	0.00232343	0.00234933	0.00163106	0.000991958	0.00230053	0.000907166	0.0017507	0.000925825	0.00451613	0.00119186	0.00189211	0.000452411	0.000562625	0.00209562	0.00263853	0.00165156	0.00169815	0.00163668	0.000949334	0.00113756	0.00137106	0.00230587
ENSG00000090104	0	0.000141373	0.000654338	0.00119384	0.000302044	0	0.000332685	0	0	0.000956284	0	0	0	0.000229284	0.000635106	0.00198769	0	0	0	0	0	0
ENSG00000127074	0.00154585	0.000535912	0.00124022	0.000565696	0.00100185	0.000413873	0.00136622	0.000527982	0.00120189	0.00090626	0.000431614	0.000516004	0.000320855	0.00141238	0.000902824	0.00125581	0.00110677	0.000622247	0.00108278	0.00129746	0.00178717	0.00143454
ENSG00000231767	0	0	0	0	0	0	0	0	0	0	0	0	0	0	0.000529344	0	0	0	0	0	0	0
ENSG00000116741	0	0.000278317	0.00128817	0.00058757	0.00024776	0.0741536	0.000654945	0.00109679	0	0.00235325	0.00134491	0	0.000999784	0.000338537	0.00218804	0.00521747	0.00574784	0.0264986	0.019119	0.00808575	0.00765715	0.00670506
ENSG00000116747	0.00183438	0.00264313	0.00450711	0.00822323	0.00168421	0.00429733	0.00294627	0.00603036	0.00106967	0.00423445	0.00403338	0.00535777	0.0119934	0.00180493	0.00281226	0.0019559	0.00114919	0.00193827	0.00224854	0	0.00255153	0.00198602
ENSG00000134371	0.003071	0.004924	0.00184787	0.00112382	0.00658692	0.00554988	0.00469757	0	0.00801579	0.000900193	0.00385852	0.00512549	0.00382448	0.0055038	0.0044839	0.00374221	0.00522198	0.00927122	0.0075287	0.00515509	0.00443803	0.00427482
ENSG00000000971	0.00240015	0.00320351	0.00269586	0.000614827	0.00591098	0.0051729	0.00559685	0.000573837	0.00746441	0.00147745	0.0004691	0	0.00174361	0.00448707	0.00327078	0.00272975	0.00300724	0.000676289	0.00235363	0.00211521	0.00582717	0.00285841
ENSG00000116785	0.000686065	0.00124868	0.00064216	0.000585812	0.000691653	0.000642885	0.000761818	0	0.00106682	0.000469243	0.000446962	0	0	0.0013501	0.000623286	0.000650233	0.000573065	0	0	0.000671797	0.00185073	0.000990371
ENSG00000244414	0	0.000352598	0	0	0.000585919	0.000363071	0.000829745	0	0.00105436	0	0.00151454	0.000452665	0	9.53089e-05	0.000792005	0	0.00024273	0	0	0	0.000783901	0.000419486
ENSG00000080910	0.00635843	0.00671504	0.00066128	0.00180976	0.00915745	0.00639959	0.00840536	0.00225214	0.0078732	0.00386572	0.00368216	0.00220105	0.00444805	0.00845764	0.00994858	0.00200878	0.00826178	0.00265424	0.00230933	0.0041508	0.0100056	0.00305957
ENSG00000134365	0.00351981	0.00320314	0.00061773	0.00112705	0.00356432	0.00247371	0.0034548	0.00105191	0.00119728	0.00225696	0.000429958	0.00102805	0.00159812	0.00422089	0.00359744	0.000625496	0.00441011	0.000619859	0.00107862	0.00193872	0.00422826	0.000476347
ENSG00000134389	0.00109191	0.00158988	0.000613221	0.00111882	0.00132097	0.000613913	0.00166283	0.000522117	0.000848955	0	0	0	0.000634582	0.00139669	0.00208319	0	0.00082086	0	0	0.000641523	0.00154641	0.00236435
ENSG00000134376	0.0111588	0.0138052	0.00798709	0.00168144	0.0115332	0.00512571	0.0145775	0.00627736	0.0127586	0.00448952	0.00342107	0.00460121	0.00381476	0.0109796	0.010734	0.0136865	0.0128847	0.0067816	0.00107279	0.0096412	0.0152722	0.00947544
ENSG00000203724	0	0.000235862	0	0	0.000251959	0	0.000462532	0	0.000604533	0	0.000379918	0	0	9.5632e-05	0	0	0.000730658	0	0	0	0.00019664	0.000210454
ENSG00000143355	0.000643908	0.00130217	0.0012054	0	0.00134467	0.000603382	0.0016343	0	0.000500635	0	0	0.00150455	0.000623696	0.000844759	0.00204745	0	0.000537852	0	0	0	0.00130275	0.000464758
ENSG00000151414	0.00755257	0.00865498	0.00589104	0.00591152	0.00829391	0.0074704	0.00828666	0.00351108	0.0061983	0.00559615	0.00328027	0.00343142	0.00457218	0.00650239	0.0111499	0.00357906	0.00552003	0.00886701	0.00514319	0.00677921	0.0137948	0.00590554
ENSG00000081237	0.00680613	0.008116	0.0112034	0.0156311	0.00664186	0.0857699	0.00770655	0.0117834	0.00693398	0.0139654	0.0128436	0.00987094	0.00852476	0.00796694	0.0105543	0.0133462	0.00882172	0.0396778	0.0356726	0.0151677	0.0130579	0.0165162
ENSG00000116833	0.00639477	0.00637367	0	0.00117007	0.00883153	0.00513625	0.00597776	0.00327619	0.00905595	0.00281172	0.00357095	0.00160093	0.00132729	0.0062921	0.0105818	0.00909118	0.00572304	0.00450463	0.00111979	0.00603815	0.00485171	0.00370896
ENSG00000118200	0.00514359	0.00529137	0.00188391	0.00286433	0.00719848	0.00209559	0.00585343	0.00481206	0.0104325	0.00137662	0.00174834	0.000522544	0.00389906	0.00594118	0.00304756	0.00254345	0.0025218	0.0018904	0	0.00525561	0.00610816	0.00363182
ENSG00000170128	0	0	0	0	8.75477e-05	0	0.000192858	0.00048445	0	0	0	0.000473459	0	0	0	0	0	0	0	0	0	0.000219378
ENSG00000163362	0.00102126	0.00123917	0.00114708	0	0.00105899	0.00114838	0.00116642	0.000488332	0.00111163	0	0.000798402	0	0.00089028	0.000904374	0.000556684	0	0.00127957	0.00345311	0	0.000600011	0.00123972	0.000221136
ENSG00000163395	0.00244811	0.00222786	0.000572861	0	0.00123403	0.000955846	0.00126212	0.00146326	0.00158616	0.000418604	0.000797455	0.000476688	0.000592816	0.00220807	0.000834035	0.000580063	0.00153367	0.000574836	0.00100028	0	0.00185738	0.00110437
ENSG00000081277	0.00233976	0.00184535	0.000657008	0.000599357	0.00227457	0.000657749	0.00278369	0.000559399	0.00145532	0.00144028	0	0	0.00135979	0.00103599	0.00414503	0.000665268	0.00146579	0.000659272	0	0.00068733	0.000946759	0.00303981
ENSG00000134369	0.0048351	0.00746683	0.00493711	0.00281493	0.0104453	0.00494268	0.0098315	0.00315271	0.0121322	0.00135288	0.00343637	0.00256766	0.00702499	0.00875807	0.0128785	0.00437428	0.00798566	0.00433486	0.00107759	0.00451935	0.0111163	0.00642452
ENSG00000198700	0.00216267	0.00250485	0	0.00100726	0.00216613	0.000921162	0.00261978	0.000470055	0.00305721	0.000403415	0.00230556	0.00137817	0.00142826	0.00222467	0.00187547	0.00335409	0.00221702	0.000553977	0	0	0.00198887	0.00127715
ENSG00000198892	0	0.000237135	0.000548782	0	0.000126659	0	9.30056e-05	0	0.000303897	0	0	0	0	0.000576888	0	0	0	0	0	0	0.000197701	0
ENSG00000134375	0.000656815	0.000796963	0	0	0.000614867	0.000410317	0.000729338	0	0.00102134	0	0	0	0.000954296	0.000861692	0.000298356	0	0.000548633	0.000616901	0	0.000643156	0.000885911	0.00071111
ENSG00000176393	0.00101076	0.000490571	0	0.0015535	0.0013538	0.00227314	0.000769619	0.000483311	0.00141454	0	0.000395097	0	0.000293709	0.00149179	0.00110192	0.00344868	0.00329268	0.0022784	0.0029735	0.000593842	0.00143147	0.00218862
ENSG00000163435	0.000203888	0.000247393	0.000572522	0	0.000308323	0.000382112	0.000485145	0.000487464	0.00079261	0	0	0	0	0.000401229	0.00138923	0	0	0	0	0	0	0.000220743
ENSG00000170075	0.00121612	0.000245936	0.00398404	0	0.000656801	0.000569791	0.000868116	0.00193837	0.000472764	0.00374303	0.0035653	0.00473599	0.0023559	0.000698015	0.00027621	0.00172891	0.000761864	0.00171333	0.00397518	0.00178625	0.000615114	0.00131665
ENSG00000133067	0.00264917	0.00602708	0.00185973	0.000565515	0.00748764	0.00289618	0.00556819	0.00158344	0.00720901	0.00226492	0.00129443	0.00361087	0.00224526	0.00412718	0.0060169	0.00251081	0.00359586	0.00311023	0.00108243	0.00453964	0.00401985	0.00286817
ENSG00000077157	0.017729	0.0190739	0.0696968	0.0629755	0.0138902	0.0281317	0.0181117	0.0938172	0.0194817	0.0232819	0.0281826	0.0353499	0.0453355	0.0260503	0.0173953	0.0228522	0.0186593	0.0219802	0.0440431	0.0215268	0.0196086	0.0112608
ENSG00000163444	0.00101884	0.000494493	0.00114437	0.00365382	0.000924422	0.0026732	0.000290914	0.00292305	0.000633712	0.00292676	0.00199128	0.00238061	0.0020724	0.000801984	0.00111073	0.00173813	0.00127654	0.00516739	0.00399637	0.00179577	0.00144292	0.000661836
ENSG00000143847	0.006938	0.00178572	0.00177109	0.0323136	0.00295223	0.0019701	0.00350185	0.00251328	0.0034327	0.0276092	0.00452001	0.000982504	0.00305464	0.00579227	0.00286506	0.00239114	0.00105368	0	0	0.00061761	0.00191413	0.00978774
ENSG00000163485	0.00162966	0.00247173	0.000572013	0.00208728	0.00268443	0.0013362	0.00387771	0.000487031	0.0025341	0.00208992	0.00119441	0.000951964	0.00147985	0.00280611	0.0016656	0.00173761	0.00255233	0.000573985	0.00199759	0.000598413	0.0041214	0.00132328
ENSG00000159388	0	0.000502529	0	0.000530457	4.47355e-05	0.0228974	0.000394189	0	0.000161003	0.000849806	0.00242836	0.00096772	0.00120347	0.000305631	0.000282195	0.00294395	0.00103783	0.00525136	0.0121839	0.00121663	0.00125688	0.00582912
ENSG00000188783	0.000796669	0.000724994	0.000559265	0	0.000903553	0.000373264	0.000568694	0	0.00123881	0	0.000778529	0.000930748	0.000289373	0.000979848	0	0	0.000499089	0	0	0.00117015	0.000201477	0.000431263
ENSG00000188770	0.000199283	0.000604511	0	0	0.000559666	0.000746961	0.000284511	0	0.000464823	0.000408906	0.00038949	0	0.000579081	0.000686291	0	0	0.000249689	0.000561518	0.000977102	0	0.000806376	0.000431513
ENSG00000058668	0.00451774	0.00605873	0.000667678	0.00304545	0.00719137	0.00467902	0.00701566	0.00170545	0.00702503	0.00048789	0.00232362	0.00333352	0.00345468	0.00631687	0.00453637	0.00338036	0.00268127	0.00468986	0	0.00279397	0.00457014	0.00334661
ENSG00000122188	0	0.000538504	0.000623109	0	0.000431443	0	0.000633614	0	0.000345057	0	0.000433702	0	0.000644814	0.000436682	0.000604794	0.000630942	0	0.000625256	0	0	0.00179582	0.000240247
ENSG00000058673	0.00142321	0.0020147	0	0.000607621	0.00312582	0.00622364	0.0025963	0.00170134	0.00442615	0.000973425	0	0.000554246	0.00206781	0.00408439	0.0029092	0.00134888	0.0032692	0.00267345	0	0.00139361	0.00239953	0.00359534
ENSG00000257315	0	0.000234867	0	0	0.000125448	0	9.21161e-05	0	0.00120396	0	0	0	0	0.000190457	0	0	0.00048505	0	0	0	0.00019581	0.000419132
ENSG00000182004	0.0002015	0.000366743	0	0	0.000391773	0	0.00038357	0	0.000469995	0	0	0.000470825	0	0.000297397	0.00137296	0.000572929	0.000252467	0	0	0.000591929	0	0
ENSG00000143842	0.001263	0.00229873	0	0.00161766	0.00291036	0.00118351	0.00280491	0.00201308	0.00278226	0.00129577	0.000822826	0.00147556	0.000611676	0.00186408	0.00172114	0.00119703	0.000791229	0.000593123	0	0.00123673	0.00191647	0.0013674
ENSG00000198625	0.00315562	0.00299137	0.000553815	0.00151566	0.00289728	0.00425071	0.00225261	0.00235768	0.00153342	0.00283281	0.00231283	0.00460839	0.00229243	0.00300793	0.00161261	0.00336466	0.00296535	0.00111145	0.00096702	0.00115875	0.00159611	0.00277589
ENSG00000163531	0.00427027	0.00764878	0.001142	0.00156269	0.00825866	0.0043826	0.00745136	0.00583401	0.014229	0.00417244	0.00437175	0.00237569	0.00206811	0.00830337	0.00637348	0.00404724	0.00840775	0.0051567	0.000997025	0.00477881	0.009051	0.00572404
ENSG00000184144	0.00241517	0.00134315	0.00113031	0.000515563	0.00226093	0.00113158	0.00181982	0	0.000938891	0.00123892	0.000393363	0.000940548	0.00058484	0.00158426	0.00164563	0	0.00100869	0.000567102	0.000986819	0.000591237	0.000814395	0.00174321
ENSG00000133069	0.00220411	0.00227325	0	0.00112922	0.00204747	0.00103269	0.00146849	0.000526967	0.000342736	0.00180904	0.00258471	0.00206005	0.00160119	0.0027109	0.00180218	0.000626698	0.00138081	0.0012421	0.00324209	0.000647482	0.00222967	0.00167042
ENSG00000117266	0.0011389	0.0015201	0.00127922	0.00291743	0.00211592	0.00149411	0.00173438	0	0.00106258	0	0.000445187	0.00053223	0.000992834	0.0014568	0.000931215	0.0025906	0	0.00128363	0	0	0.00253464	0.000246609
ENSG00000174514	0.00162007	0.00172003	0.00341188	0.000518749	0.0022749	0.00113858	0.00154196	0.000968329	0.00236173	0.0016621	0.00316635	0.00141954	0.0032365	0.00129517	0.000551933	0.00230318	0.00152238	0	0	0	0.000614571	0.000657745
ENSG00000196550	0.00118984	0.00168434	0.00389793	0.00152396	0.00248474	0.000929126	0.00169871	0.000948237	0.00231273	0.00244142	0.00116275	0.000463362	0.00172873	0.00273171	0.00216192	0	0.00298159	0.00111753	0.000972315	0.00116509	0.00180546	0.00193229
ENSG00000198049	0.000395359	0.00023986	0.000555088	0	0.000384345	0	0.000188149	0	0.000768474	0	0	0	0.000287212	0.000486265	0	0	0	0	0	0	0	0
ENSG00000196188	0.00019911	0.000120797	0	0	0.000731236	0.000186578	0.000379019	0.000476039	0	0	0	0.000465239	0	0.000195913	0.000271335	0	0.000249472	0.00056103	0	0.000584907	0	0
ENSG00000143479	0.00149731	0.00220612	0.00060064	0.00164381	0.00226427	0.00120264	0.00285024	0.00153422	0.00182938	0.000877807	0.000836126	0.000499803	0.00155391	0.00105234	0.00291493	0.00121638	0.00187604	0.00482169	0	0.00251345	0.00432766	0.000926337
ENSG00000162889	0.00184814	0.00298998	0.00691946	0.00315615	0.00292787	0.0192424	0.00312716	0.0044186	0.00351246	0.00547758	0.00842826	0.00671744	0.00596708	0.00262667	0.00251853	0.00642258	0.00643223	0.0179369	0.051349	0.0132712	0.00810148	0.0113385
ENSG00000142224	0.00151426	0.00170612	0	0.00110827	0.00285068	0.00202708	0.00247072	0	0.00201828	0.000887741	0.00126838	0.00050546	0.000628597	0.00148995	0.000294792	0	0.000271039	0.0018286	0	0	0.00218832	0.000702615
ENSG00000162891	0	0.000373636	0	0	8.86969e-05	0	9.76947e-05	0	0.000319219	0.000421227	0	0	0	0.000201991	0.000279753	0	0.000257212	0	0	0	0	0.000222257
ENSG00000162892	0.00574462	0.000248942	0.00576106	0.00262777	0.000132966	0.00153802	0.00146455	0.00147155	0	0.00547268	0.00280691	0.00719082	0.00178852	0.00111029	0.000559173	0.00291674	0.00179941	0.00578092	0.0191129	0.00301347	0.00166036	0.000888499
ENSG00000123836	0.00199328	0.00228422	0.00932858	0.00680802	0.00162675	0.00394318	0.00242416	0.00741316	0.00206635	0.0131788	0.0138517	0.00776247	0.00353963	0.00196127	0.00181088	0.00188917	0.00194246	0.0024962	0.00760139	0.00325304	0.00246448	0.0043161
ENSG00000123843	0	0.000134107	0	0	0.000955065	0	0.000736367	0.000528491	0	0	0.00043203	0.000516501	0.000321164	0.000869996	0.000301231	0.00125702	0.00027696	0	0	0.00129871	0.000447224	0.000478642
ENSG00000123838	0.00154833	0.00241548	0.000621106	0.00113321	0.00281925	0.00227996	0.00178947	0	0.00326751	0.000453858	0.000864615	0.00206733	0.000642741	0.000979375	0.00210998	0.00125783	0.000554276	0.000623247	0.00108452	0.00129954	0.00358009	0.00143685
ENSG00000196352	0.00158737	0.00132417	0.00278584	0.00203311	0.00167174	0.00780916	0.00160526	0.000948784	0.0010799	0.00203569	0.00116342	0.00139089	0.000576577	0.0016595	0.00216317	0.00564173	0.00198887	0.00894542	0.000972876	0.0034973	0.00421516	0.00214823
ENSG00000117322	0.00227328	0.00124126	0	0	0.00181707	0.0010651	0.00216368	0	0.00194421	0.000466453	0.000888608	0.000531175	0.000990866	0.00156575	0.000929369	0	0	0.000640542	0	0	0.00137979	0.000492241
ENSG00000203710	0.00855778	0.00648987	0.0109229	0.00498222	0.00731095	0.0169496	0.00647911	0.0102301	0.00846824	0.00558715	0.0121642	0.00545348	0.00791237	0.00497568	0.00874652	0.00165903	0.0075544	0.040006	0.015258	0.00399945	0.0143628	0.00737005
ENSG00000197721	0.00217573	0.00419996	0.00222163	0.000506671	0.00431568	0.00185345	0.00385926	0.000945784	0.00384458	0.0008117	0.00154632	0.00184865	0.00114951	0.00379504	0.00431266	0.00224956	0.00371734	0.000557321	0.0009698	0.00174312	0.00520227	0.00192729
ENSG00000117335	0.00317316	0.00426276	0.00700094	0.0133539	0.00161583	0.0250619	0.00312803	0.00596084	0.00281956	0.00697605	0.0128466	0.0116512	0.00954998	0.00468332	0.00617743	0.0141779	0.0102234	0.0166047	0.0200036	0.00998734	0.00504423	0.00564399
ENSG00000008118	0.00119882	0.001891	0	0.000614184	0.00165749	0.000898695	0.000912816	0.00171971	0.00186415	0	0.000468609	0.0016807	0.000696714	0.00117957	0.00326736	0.00136345	0.00120164	0.000675582	0.00117559	0.00281734	0.000727635	0.000778752
ENSG00000123689	0.0011088	0.00107631	0.00186812	0.00397646	4.79072e-05	0.103278	0.000316603	0.00159058	0	0.0031852	0.00736818	0.00569982	0.000966598	0.0002182	0.00362643	0.025852	0.0105584	0.0443646	0.102207	0.0143318	0.0374636	0.0797106
ENSG00000117594	0.0011277	0.00205249	0	0.000577748	0.00341066	0.00126807	0.00193199	0.00323538	0.0015782	0.00138835	0.00132243	0.00105399	0.000983072	0.00233015	0.00153676	0.000641282	0.00141294	0	0.00110584	0	0.00182525	0.00195347
ENSG00000009790	0.00239514	0.00130779	0.000672558	0.00245417	0.00248364	0.00426434	0.00319152	0.00515375	0.00223465	0.000982912	0.00327684	0.00503683	0.00104398	0.00117834	0.000326395	0.00408608	0.00270087	0.00202463	0.00587179	0.0014072	0.00266521	0.0020745
ENSG00000117597	0.000676399	0.00164145	0.000633113	0.00231023	0.0018996	0.00169021	0.00160947	0.00161716	0.00140239	0.000925264	0	0	0	0.000776462	0.00153626	0.00128214	0.00112998	0.000635295	0	0.00132466	0.000684244	0.000488209
ENSG00000143469	0.00858009	0.00976018	0.00301163	0.00494526	0.0125579	0.00743707	0.00786016	0.00358988	0.0133419	0.00484148	0.00209618	0.00250603	0.00373984	0.00981421	0.0143232	0.0115881	0.0104816	0.00483521	0.0042069	0.00693137	0.0134534	0.00673478
ENSG00000082497	0.000466366	0.000848815	0	0.00119465	0.000755622	0.000655521	0.00066582	0	0.000543895	0	0	0	0	0.000458878	0.000953304	0.000663013	0.00116866	0	0	0.00137	0.000707663	0.000504918
ENSG00000054392	0.0131139	0.0173587	0.0046867	0.00427545	0.0191615	0.00826684	0.0161127	0.00855089	0.025768	0.0092956	0.00466011	0.00445701	0.00796779	0.0166571	0.0149465	0.0196604	0.0188209	0.00806204	0.00467628	0.0112069	0.0166428	0.0111002
ENSG00000117625	0.00247445	0.00300244	0.00126333	0.00288118	0.00311016	0.00295109	0.00310451	0.00215128	0.00454733	0.000461573	0.000439656	0.00367933	0.000653667	0.00243472	0.00367859	0.00191882	0.00225479	0.00126768	0.00110295	0.000660817	0.00500631	0.00243546
ENSG00000082512	0.00163173	0.00254558	0.00065456	0.00119425	0.00342432	0.00218433	0.00221865	0.000557314	0.00126866	0.000478304	0.000455592	0.00054467	0.00101604	0.00126149	0.00285894	0.00265115	0.00146033	0	0	0.000684769	0.00235808	0.000504747
ENSG00000143476	0.036386	0.0144136	0.0715207	0.0921104	0.00749059	0.0320903	0.0125285	0.0859696	0.00399386	0.0487486	0.0397407	0.0540123	0.0752559	0.0253771	0.0245007	0.0553799	0.0404941	0.0645302	0.193096	0.0773365	0.0160223	0.0215507
ENSG00000066027	0.0049761	0.00503156	0.00266152	0.00182098	0.00501663	0.0122124	0.00473618	0.00509873	0.00552698	0.00388968	0.00555747	0.00664408	0.00103283	0.00594539	0.0029062	0.00673744	0.00504717	0.0106828	0.00464729	0.00696088	0.00743087	0.00692671
ENSG00000117691	0.00089804	0.000544829	0	0	0.000533512	0	0.000213685	0	0.00104733	0.00046067	0.000877591	0	0	0.000773169	0.000305949	0	0.000281297	0	0	0	0.000681342	0.000486138
ENSG00000162772	0.00144737	0.00150532	0.000580607	0.00052966	0.00201007	0.000968771	0.00245998	0.000988697	0.00353673	0.00212132	0.000404119	0.000483133	0.000300416	0.00183103	0.0019724	0.000587906	0.00181347	0.00116522	0.0010138	0.00364442	0.00230083	0.00089544
ENSG00000162771	0	0	0	0	4.46951e-05	0	9.84584e-05	0	0	0	0	0	0	0.00020357	0	0	0	0	0	0	0	0.000223995
ENSG00000203705	0.000976615	0.0020145	0.00109694	0	0.000886113	0.00109818	0.000836575	0.00140096	0.00151862	0.000801563	0.00190875	0.00136917	0.00198651	0.000672654	0.000266175	0.00111073	0.00122364	0	0	0.00114757	0.000592766	0.000211469
ENSG00000162769	0.0012421	0.0021351	0.000581306	0	0.00187832	0.00271582	0.00147776	0.000494943	0.00193145	0.000424775	0	0.000483714	0.00120311	0.000814771	0.00028211	0	0.0012969	0.00233324	0	0.00121627	0.000837671	0.00179304
ENSG00000143494	0.00170697	0.00245955	0	0.00273288	0.00156723	0.00119965	0.0019293	0.00204055	0.00298611	0.00131344	0.00125108	0.00149569	0.00124004	0.00167957	0.00116308	0.000606683	0.00133671	0.00120243	0	0.00376082	0.00129508	0
ENSG00000136643	0.00844987	0.0114359	0.00182518	0.00333005	0.0122632	0.00507567	0.0101046	0.00414406	0.009265	0.00444569	0.00169384	0.00658132	0.00724025	0.00948672	0.010334	0.00616043	0.00651519	0.00244197	0.00531161	0.00381884	0.0103013	0.00961753
ENSG00000117707	0.00269236	0.00190566	0.000630016	0.00114947	0.00247194	0.00105121	0.00373705	0.00107283	0.00366327	0.00138111	0.00043851	0	0.000977943	0.00242837	0.00152875	0.000637937	0.00168668	0.000632188	0	0.00131819	0.00385842	0.000728731
ENSG00000143499	0.00277211	0.00284613	0.00239512	0.00163871	0.00156625	0.00179836	0.00182662	0.00101964	0.00298426	0.000437543	0.000833535	0.00149476	0.000929455	0.00199325	0.00261531	0.00363784	0.00187023	0.000600843	0	0.00125283	0.00258855	0.00253953
ENSG00000117724	0.00964135	0.00544119	0.0113329	0.0160821	0.00372972	0.0037819	0.00458825	0.0123296	0.0050555	0.0170226	0.011832	0.0141455	0.0117277	0.00485358	0.00458325	0.0108379	0.00196651	0.00821309	0.0131923	0.00461065	0.00408272	0.00752532
ENSG00000082482	0.00653355	0.0104758	0.0026209	0.00537958	0.0129551	0.0087462	0.0107714	0.00167364	0.011611	0.00335153	0.00456056	0.00327135	0.0040683	0.0117093	0.0120834	0.00729809	0.00701669	0.00525987	0.00114409	0.00616919	0.0122745	0.00934732
ENSG00000136636	0.00368676	0.00263142	0.00243588	0	0.00248306	0.00121931	0.00237374	0.00155549	0.0011803	0.00088998	0.00042386	0.000506734	0.00157546	0.00234725	0.000886606	0	0.0024455	0.00122214	0	0.000637075	0.00351014	0.00117398
ENSG00000162814	0.00740802	0.00948808	0.00693395	0.00421701	0.0104468	0.00694177	0.0121431	0.00541181	0.0111994	0.00168894	0.00321748	0.00480821	0.00657753	0.0118448	0.0131799	0.00526584	0.0131492	0.00347892	0.0020179	0.0102765	0.0129062	0.00668367
ENSG00000067533	0.00165756	0.00330418	0	0	0.00312044	0.00199701	0.00281721	0	0.000736423	0.000485875	0.000462804	0.00110658	0.000688083	0.00314539	0.00129075	0.00134656	0.00207682	0.00133443	0.00116102	0.00139122	0.00191632	0.00179458
ENSG00000092969	0.00419019	0.00395444	0.00130735	0.000596316	0.00447577	0.00283578	0.00420973	0.0027828	0.00561074	0.00191063	0.0018199	0	0.00202933	0.00458102	0.00507569	0.00198568	0.00466672	0.00196778	0	0.00273537	0.00353233	0.00378048
ENSG00000143353	0.00150621	0.00143597	0.000604209	0	0.00278904	0.00141141	0.00225278	0.00102889	0.00117107	0.00176604	0.000420547	0	0.000625256	0.000846873	0.00058645	0.00122361	0.00269599	0.000606292	0	0	0.00282969	0.0011648
ENSG00000067704	0.0018937	0.00244138	0.00199408	0.00424457	0.00337506	0.00177451	0.00337949	0.00282971	0.00239255	0.000971416	0.00323851	0.00165931	0.00137569	0.00256203	0.00193547	0.00269219	0.00266928	0.000666983	0.00580312	0.00278148	0.00119729	0.00179396
ENSG00000116141	0.00325574	0.00522021	0.00261205	0.00178713	0.00683245	0.00457624	0.00719355	0.00222398	0.00831718	0.00190869	0.00227257	0.00217353	0.00473031	0.00869511	0.00760581	0.00528977	0.00641023	0.00589736	0.00114023	0.00478204	0.00588125	0.00402842
ENSG00000162817	0.000205717	0.000499223	0.000577656	0	0.000399971	0.000385539	0.000293697	0	0.000639775	0.000422108	0	0	0	0.000404828	0	0	0.000257751	0.000579647	0	0.000604316	0.000208103	0
ENSG00000117791	0.0017914	0.00163023	0	0.00172084	0.00217687	0.00167866	0.000852516	0	0.000870503	0.00045947	0	0	0.000325345	0.00165248	0.00152576	0.00127338	0.00112226	0	0.00109793	0	0.000679568	0.000727309
ENSG00000186205	0.000799214	0.0013334	0.000561051	0.00051182	0.00112226	0.00243397	0.00228204	0.000955396	0.000466038	0.00245985	0.00195254	0.00280116	0.00116119	0.00127787	0.0013614	0.000568104	0.00350478	0.00337791	0	0.00117389	0.00282969	0.00194688
ENSG00000136630	0.00390609	0.00118489	0.00365612	0.00277942	0.000609438	0.00854058	0.000826169	0.00830119	0	0.0044527	0.0046654	0.0076058	0.00599051	0.00170817	0.00207005	0.00740417	0.00271894	0.00428018	0.012768	0.00446234	0.00175618	0.00892786
ENSG00000154305	0.00603617	0.00454601	0.0151962	0.020261	0.00386703	0.00819183	0.00287257	0.0174173	0.00339844	0.0123855	0.0154587	0.0204266	0.0127014	0.00368643	0.00709115	0.00414273	0.00547662	0.0111432	0.0224521	0.00550301	0.00294781	0.004507
ENSG00000162819	0.000411311	0.00124769	0	0	0.000844131	0.00211983	0.000685089	0.000491689	0.000799479	0.000421982	0	0.000480534	0	0.000708237	0.00056051	0.000584744	0.00103069	0.00115895	0	0	0.00124824	0.000445312
ENSG00000197520	0.000395814	0.000720407	0	0	0.00115436	0.000556354	0.00075346	0	0	0	0	0.000462429	0	0.000292094	0.000269696	0	0.00148779	0.000557642	0	0.000581374	0.000200203	0
ENSG00000154309	0.00602705	0.0118522	0.00233435	0.00479142	0.00947339	0.00564772	0.00781345	0.00496886	0.0106647	0.00255866	0.00243716	0.000485614	0.00332154	0.00756622	0.00708044	0.0047274	0.00494755	0.0023424	0	0.00427365	0.0103018	0.00675028
ENSG00000178395	0.000201796	0.000244854	0	0	0.000174376	0	0.000384132	0	0.000470685	0	0	0	0	0	0	0	0	0	0	0	0.000204136	0.000218477
ENSG00000162909	0.00450423	0.0032295	0.00459925	0.0115381	0.00344991	0.00498815	0.00457936	0.00978989	0.00461628	0.00420099	0.00920348	0.00717584	0.00446199	0.00332393	0.00139502	0.0017464	0.00359133	0.00230755	0.0020077	0.00060144	0.00310668	0.00398992
ENSG00000143756	0.00148623	0.00283384	0.000596193	0.000543878	0.00279791	0.00258642	0.00181873	0.00101524	0.00330152	0.000435653	0.00165987	0.000496102	0.00185088	0.00177573	0.00144667	0.000603688	0.00106409	0.000598248	0.00104102	0	0.00193303	0.000919477
ENSG00000143753	0.00106192	0.000644252	0	0	0.000688222	0.000398033	0.00131393	0.000507775	0.000330254	0	0.000415095	0.00099251	0.000925726	0.00125384	0.000289424	0.00362324	0.00159662	0.000598432	0.00208267	0.0024956	0.000429694	0.00137964
ENSG00000143771	0.00190851	0.00308765	0	0	0.00160338	0.00079484	0.00141283	0.00557692	0.000989235	0.000435116	0	0	0	0.000938933	0.000866934	0	0	0	0	0	0.00257419	0.000688758
ENSG00000143786	0.0126726	0.0110199	0.00118616	0.0027052	0.0144641	0.00969793	0.011358	0.00706958	0.0131372	0.00476718	0.00536643	0.000987027	0.00552367	0.011534	0.0112252	0.0132118	0.00926218	0.00535613	0	0.00744545	0.0111103	0.0102901
ENSG00000185842	0.0176339	0.0266241	0.0219447	0.0210457	0.0251512	0.0170874	0.0264152	0.0196426	0.0294459	0.0205584	0.0184073	0.0243474	0.0145571	0.0203083	0.022392	0.0193718	0.0145621	0.0158095	0.00786006	0.0194256	0.0257441	0.0184408
ENSG00000143742	0.000637939	0.000387029	0	0	0.000459382	0.00079705	0.000505984	0.000508403	0.000165331	0	0.000415608	0.000496869	0.00123583	0.000941544	0	0	0.000532865	0.00119834	0	0.00124934	0.000645338	0.000690673
ENSG00000143819	0.032848	0.0183955	0.0756822	0.098168	0.00241088	0.0333456	0.0211434	0.114277	0.000982273	0.135233	0.0884808	0.129889	0.0777066	0.0174034	0.0123386	0.0215532	0.0065956	0.035005	0.0371669	0.016701	0.00937227	0.0339676
ENSG00000163041	0.00204616	0.00186207	0.00459652	0.00262074	0.000618847	0.198257	0.00146063	0.000489203	0.00206814	0.00587789	0.00999783	0.00812778	0.00356747	0.00120798	0.00808631	0.0319983	0.0128186	0.0484298	0.0732373	0.0252454	0.0124193	0.0356664
ENSG00000185155	0.000401824	0.000243781	0	0	8.68064e-05	0.000188267	0	0.000480348	0.000312415	0	0	0	0	9.8843e-05	0.000547582	0	0	0	0	0	0	0.00043504
ENSG00000203685	0.00253992	0.00201507	0	0.00150146	0.00295455	0.00219698	0.00371917	0.000467118	0.00243049	0.00080179	0.00114558	0.00136956	0.00227095	0.00249914	0.000798751	0.00277761	0.00367196	0.00110103	0	0.00114789	0.0035576	0.00105765
ENSG00000143801	0.000843288	0.00127903	0	0.000540046	0.000728706	0.00138287	0.0014046	0.000504041	0.000491738	0.000432584	0.00164817	0	0.000612613	0.00103719	0.00172377	0.00119887	0.00237732	0	0	0	0.00149287	0.0013695
ENSG00000163050	0.0036809	0.00521069	0.00229689	0.00157151	0.00468277	0.00536546	0.00321147	0.00146674	0.00572375	0	0.0015987	0.0023891	0.00178268	0.00342059	0.00529478	0	0.00563681	0.00172861	0.00200531	0.00300362	0.00558538	0.00509217
ENSG00000181450	0.00262257	0.00514042	0	0.00206709	0.00505544	0.00170136	0.00470424	0.00192928	0.00580341	0.00372547	0.00276	0.00282826	0.00146553	0.00277896	0.00274915	0.0034416	0.00454974	0.00113686	0.000989133	0.00118525	0.00489783	0.00152889
ENSG00000143740	0.00575211	0.00219724	0.00119645	0.00709449	0.00358983	0.0011978	0.003954	0.0086589	0.00149074	0.00611992	0.00166552	0.00647129	0.00526202	0.00398279	0.0029032	0.00302872	0.0048047	0.00480228	0.00835649	0.00500666	0.00474127	0.00299848
ENSG00000185888	0.000199861	0.000970027	0.00224486	0	0.00250422	0.000374565	0.00104624	0.00143351	0.00264165	0	0.000390621	0.000466996	0.000871145	0.000983263	0.000272359	0.00170481	0.000751243	0.000563148	0	0.000587115	0.000808718	0.00151468
ENSG00000154342	0.0018699	0.00252099	0.00116682	0.00159666	0.00237885	0.00136283	0.00217524	0.00149021	0.00274613	0.000852628	0.00121821	0.000485467	0.00150934	0.0013288	0.00254819	0.00118149	0.00104128	0.000585423	0	0.00366203	0.00231194	0.00112471
ENSG00000143761	0.000636365	0.000643458	0.000595641	0.00163013	0.000870673	0.0202747	0.00100947	0.000507149	0.000824617	0.000435251	0.000829167	0.000991287	0.00123278	0.00052179	0.000867201	0.00482504	0.00239198	0.00777003	0.00104005	0.00436192	0.000858328	0.00574142
ENSG00000143774	0	0.000898625	0	0.000542038	0.000274273	0.0128883	0.000201398	0	0.000164518	0.00130254	0.000827127	0.000494424	0.000614873	0.000104101	0.000865068	0.00120329	0.000265122	0.00298112	0.00207499	0.00310799	0.000642163	0.00687275
ENSG00000198835	0	0.000238353	0	0.0005032	0.000254621	0.000184075	0.000280451	0	0	0.000806139	0	0	0	0.000289926	0.000267694	0.000558536	0.000246125	0	0	0.000577059	0.000198717	0.000425353
ENSG00000181873	0.000806237	0.0007337	0	0.00103264	0.000478973	0.000377747	0.000383682	0	0.00188053	0	0.00118182	0.000470963	0	0.000892453	0.000274673	0.00286548	0.00101017	0.000567932	0	0	0.000203897	0.000218221
ENSG00000154358	0.00643688	0.00818827	0.00466448	0.00638277	0.00847796	0.00544803	0.0092886	0.00148931	0.0114622	0.0029824	0.00446409	0.00436657	0.00512864	0.00786583	0.00452738	0.00944624	0.00702437	0.00292535	0.00203617	0.00365982	0.00840198	0.00539534
ENSG00000196890	0.000396156	0	0	0	0.000128373	0	0	0	0	0	0	0	0	0	0	0	0	0	0	0	0	0
ENSG00000168159	0	0.000246008	0	0.00051936	0.000481796	0.00189986	0.000289457	0	0.000157634	0.00124804	0	0.000473738	0.000589148	0.000498729	0.000552583	0	0.00025403	0.00228512	0.000994087	0.000595592	0.000820394	0.000439014
ENSG00000116574	0.000187499	0.000455014	0	0	0.000405057	0.000351397	0.000446148	0	0.00014578	0.000384728	0	0.000876222	0.000272421	0.000368978	0.000255513	0	0.000704776	0	0	0	0.000758697	0.000405998
ENSG00000168118	0.000698779	0.00158978	0.000490546	0.000447502	0.000905748	0.001637	0.00174586	0.000417667	0.00203736	0.000358455	0.0010243	0.000816383	0.00101527	0.000945395	0.00166645	0.00149014	0.000875528	0	0	0.000513186	0.000706884	0.00094568
ENSG00000213029	0.000167794	0	0	0.000429824	0	0.000157233	0	0	0	0	0	0	0	8.255e-05	0	0	0	0	0	0	0	0
ENSG00000135763	0.00127161	0.00165315	0.0005101	0.00046534	0.00156976	0.000851127	0.0006916	0.000434317	0.00268353	0.000745487	0.000355045	0.000424463	0.000527869	0.00169805	0.000742661	0	0.000682822	0.00153558	0	0	0.00183766	0.000590026
ENSG00000143641	0.00575534	0.00840189	0.00252517	0.00184287	0.00905301	0.00522458	0.00804559	0.000860006	0.0109072	0.00221425	0.00316366	0.00294173	0.00287444	0.00760957	0.005147	0.010739	0.00630971	0.00304065	0.00176369	0.0036984	0.00964285	0.00720471
ENSG00000135775	0.000544258	0.00231136	0.000509428	0.00139418	0.00188122	0.000680004	0.00146771	0.000433744	0.00352631	0	0.000709153	0	0.00079076	0.00178506	0.000247227	0.00361083	0.00159115	0.00255592	0	0.00159882	0.00183523	0.00137491
ENSG00000135773	0.000726251	0.00187258	0.00101966	0.000930189	0.0016866	0.00102081	0.00181449	0.000434087	0.00127048	0.000745094	0	0.000424239	0.000263795	0.0018758	0.000742269	0.00206496	0.0018199	0.00153477	0.00178044	0.000533361	0.00165302	0.001376
ENSG00000173409	0.000519469	0.000315155	0	0.00044356	0.00123444	0.000811291	0.00065923	0.000827977	0.00067314	0	0	0.000404597	0.000251581	0.000766693	0.000235967	0.000492338	0.000433909	0	0	0	0.000525494	0.00037494
ENSG00000119283	0.000925643	0.00190936	0.00155953	0	0.00235962	0.00121434	0.00273114	0.000442613	0.00201511	0.000759727	0.00217096	0.00173028	0.0010759	0.00182156	0.00302739	0	0.00139173	0.000521636	0	0.000543836	0.00168548	0.00160346
ENSG00000116906	0.000931911	0.00180921	0.000523364	0.00047744	0.00153004	0.000349303	0.00141917	0	0.00101438	0	0	0.0004355	0.000270797	0.00100864	0.00126995	0.000529944	0.00210173	0	0	0.00109504	0.00113126	0.00161432
ENSG00000010072	0.014412	0.00944304	0.0609733	0.0634989	0.00153596	0.0203474	0.0144487	0.0509959	0.00104582	0.0682122	0.0833761	0.0947389	0.0298735	0.00803565	0.00759404	0.00983466	0.00577834	0.0184092	0.0386292	0.0107253	0.00408215	0.0399445
ENSG00000116918	0.00130362	0.00158177	0.00104588	0.00143116	0.00148857	0.00122157	0.00186114	0	0.00086876	0.000382125	0.00145592	0.000435147	0.00108231	0.00164917	0.00126892	0	0.00210002	0.000524742	0	0.00164122	0.00188391	0.00100813
ENSG00000270106	0.0094445	0.010555	0.00604849	0.0029711	0.00998676	0.00652111	0.00985651	0.00396145	0.0118519	0.00373982	0.00518144	0.00425874	0.00481476	0.0105156	0.0069997	0.00989347	0.0128714	0.00280123	0.000812409	0.00681438	0.0107273	0.00645804
ENSG00000162946	0.0108448	0.0140078	0.00736754	0.00358456	0.0150772	0.0104901	0.0142343	0.00501838	0.0187676	0.00646038	0.00512802	0.00653937	0.00660762	0.0132524	0.0112032	0.017407	0.0151221	0.00443576	0.00171527	0.00873525	0.0175176	0.00852193
ENSG00000212916	0.000167835	0	0.000471283	0	3.62575e-05	0	0.000479228	0	0.000391472	0	0	0.000392163	0.0004877	0.00016514	0.000228715	0	0.000210287	0	0	0	0	0.000181709
ENSG00000135778	0.000724721	0.0010992	0.00101751	0.00092823	0.00136992	0.000169777	0.00103467	0.000433173	0.000986066	0.000371762	0.00106233	0.00169338	0.000789719	0.00106963	0.00172831	0.000515153	0.000908032	0	0	0.000532238	0.00128297	0.00078463
ENSG00000143674	0.00251599	0.00163545	0.00100928	0.000460357	0.00252354	0.00151562	0.00188154	0.000429666	0.00251507	0.000368752	0.000351243	0.000839837	0.000783325	0.00212194	0.00244903	0.000510982	0.0022517	0.00101276	0.000881152	0.00105586	0.00181798	0.00175112
ENSG00000135750	0.00145404	0.00231563	0	0	0.00196323	0.00136252	0.00181641	0.000869092	0.00268495	0.00111882	0.0010657	0.000424688	0.000264074	0.00268255	0.00198148	0.00155036	0.00113864	0.00204852	0	0.0021357	0.00275794	0.000983896
ENSG00000183780	0.0112583	0.014799	0.00526893	0.00611748	0.0173936	0.00863162	0.0162356	0.00611747	0.0208222	0.00455017	0.00566769	0.00239147	0.00718734	0.0154415	0.0153422	0.00970031	0.0115413	0.00528709	0.00418187	0.0080176	0.0234681	0.008126
ENSG00000168275	0.000349212	0.000317794	0.000490297	0.000447274	0.000339483	0.000327234	0.000415469	0	0.000678776	0.000716545	0	0	0	0.000429507	0.000237943	0.000496461	0	0	0	0.000512925	0.000176631	0.00018904
ENSG00000152904	0.0109568	0.00741016	0.0211837	0.0165642	0.00263863	0.0136335	0.00923181	0.018466	0.000558613	0.0453329	0.0505526	0.0457472	0.0135705	0.00326961	0.00954623	0.00715002	0.0103524	0.0172079	0.0369891	0.0179402	0.00327065	0.0309204
ENSG00000077585	0.0083871	0.00647608	0.0171281	0.0332034	0.00387082	0.00910956	0.00771058	0.030534	0.0059281	0.0183828	0.0204903	0.0222696	0.0279718	0.00834621	0.00623424	0.00921368	0.00644841	0.0128903	0.0140191	0.00671946	0.00327805	0.00701668
ENSG00000186197	0.00289413	0.00402809	0.00478046	0.00174439	0.00522245	0.00366915	0.00640038	0.00203512	0.00648579	0.00279456	0.00266187	0.00198895	0.00173144	0.00410399	0.00162398	0.00242028	0.00383948	0.00143908	0.000834719	0.00200043	0.00430544	0.00350201
ENSG00000116977	0.000558088	0.0023701	0.00104475	0.00333576	0.00164771	0.00226617	0.00194766	0.000889533	0.00115709	0.00114514	0.000363587	0.00130403	0.00108114	0.00173891	0.00025351	0	0.00116542	0.00157252	0.00091212	0.000546482	0.00207006	0.00100704
ENSG00000077522	0.00190774	0.00381943	0.000535697	0.000977382	0.00304978	0.00250274	0.00281443	0.000912221	0.0040048	0.000782896	0.00223716	0.000445763	0.000831537	0.00215868	0.00311971	0.00325459	0.00358543	0	0	0.00112084	0.00231584	0.00227199
ENSG00000116984	0.00296925	0.00517904	0.00156332	0.00142614	0.00541223	0.00191288	0.00335598	0.00177475	0.00750286	0.00190393	0.00217623	0.00173448	0.0018874	0.00447366	0.00379342	0.000527657	0.000930071	0.000522902	0	0.00163547	0.00337915	0.00462113
ENSG00000198626	0.0219309	0.028862	0.00757935	0.00821071	0.0298478	0.0158081	0.0303468	0.0088733	0.032266	0.0100384	0.0135183	0.00670109	0.0137259	0.0254795	0.0218398	0.0244629	0.0238848	0.0114082	0.00165429	0.0178406	0.0331072	0.0184471
ENSG00000133019	0.0145481	0.0240512	0.00612768	0.00652165	0.0217641	0.0129508	0.0202507	0.00782596	0.0243187	0.0089553	0.013506	0.00679859	0.0121538	0.0215612	0.0185862	0.0103412	0.0225569	0.0138348	0.00445816	0.00641048	0.0237308	0.0153569
ENSG00000155816	0.012195	0.0174084	0.00453228	0.00505337	0.018829	0.00957894	0.0165571	0.0102905	0.021473	0.0066237	0.00736072	0.00502851	0.0106831	0.0168519	0.0156411	0.0188669	0.017976	0.00555854	0.00263795	0.0247609	0.0161463	0.0124265
ENSG00000117009	0.00278067	0.00258673	0.00208218	0.00379894	0.00284337	0.00277937	0.0013233	0.00265925	0.00259434	0.00570563	0.00289851	0.00303208	0.00377074	0.00246242	0.00378933	0.00737924	0.00255494	0.00261169	0.00999818	0.00435655	0.0046882	0.00240843
ENSG00000162843	0.00439414	0.00607819	0.00197421	0.00225122	0.00675881	0.00279996	0.00535332	0.00294159	0.00724281	0.00108196	0.00240469	0.00287486	0.00331984	0.00397771	0.00550903	0.00249879	0.00726739	0.000990508	0.000861796	0.00103266	0.00586755	0.0039962
ENSG00000174371	0.00138143	0.000942856	0.000484883	0.000442336	0.00208902	0.000809051	0.0017257	0.00123854	0.00241661	0.000354317	0.000337493	0.00040348	0.00150532	0.00212382	0.000941263	0.0024549	0.00173084	0.000973109	0	0	0.00139745	0.00130867
ENSG00000196289	0.000169155	0.000102624	0	0	0	0	0	0	0	0	0	0	0	0	0	0	0	0	0	0	0	0
ENSG00000054282	0.00747335	0.00988177	0.00645701	0.00245434	0.0108046	0.00628473	0.0105783	0.00366514	0.0140048	0.00393192	0.00299618	0.00268649	0.00640352	0.00857892	0.00783403	0.00163455	0.007683	0.00647927	0.00375821	0.00731793	0.0126001	0.00684634
ENSG00000179456	0	0.000207235	0	0	0.000184482	0.00528142	0.000487673	0	0.000531161	0	0.000333807	0.000798147	0.000496294	0.00016805	0	0	0	0.000481241	0	0	0.000172773	0.000554733
ENSG00000173728	0.00259148	0.00188666	0.00145538	0.00132767	0.00126897	0.00210459	0.00172657	0.00123916	0.00188053	0.00070899	0.000675324	0.00201841	0.00125506	0.00161492	0.00211891	0.0019649	0.00108232	0.000486799	0.000847083	0.000507517	0.000524307	0.00112228
ENSG00000179397	0.00495914	0.00663977	0.0028811	0.0017522	0.00812731	0.00512774	0.00740557	0.00245307	0.00904095	0.00421059	0.00167111	0.00359612	0.00149073	0.00605733	0.0046607	0.00437599	0.00428517	0.00626391	0.000838453	0.00452111	0.00709251	0.0040731
ENSG00000121644	0.000925145	0.00314313	0	0.000473974	0.00227841	0.000693535	0.00193719	0.00132712	0.00330876	0.000379659	0.0010849	0	0.000537663	0.00200264	0.00151288	0.00105219	0.00185464	0.00156407	0	0.00163063	0.00280763	0.00260422
ENSG00000203667	0.0016804	0.00254869	0.00707788	0.0146354	0.000834942	0.00283435	0.00271894	0.00924039	0.0005226	0.00517199	0.0121518	0.0117792	0.013184	0.00322417	0.00137397	0.0047779	0.00147381	0.00378788	0.00494349	0.00296181	0.000509967	0.00200124
ENSG00000203666	0.00639645	0.00622945	0.002836	0.000862382	0.0054546	0.00488973	0.00512677	0.00241466	0.00772154	0.00518084	0.00361888	0.00511308	0.00317935	0.00670781	0.00802854	0.00239304	0.00421808	0.00237148	0.000825326	0.00395585	0.008514	0.00328036
ENSG00000162849	0.0165178	0.0215347	0.00740141	0.00585169	0.0225489	0.0113616	0.0197353	0.0063018	0.0262314	0.0072112	0.0103032	0.00574825	0.00765922	0.0174629	0.018678	0.0164878	0.0187142	0.00643666	0.00258473	0.0108402	0.0183092	0.0167417
ENSG00000162852	0.0028101	0.00372936	0.000493175	0.0008998	0.00383212	0.00378528	0.00459699	0.000839812	0.00559864	0.0014415	0.00102979	0.00123114	0.00127589	0.00423388	0.00454746	0.00099875	0.00374094	0.00296925	0	0.00154781	0.00497471	0.00418329
ENSG00000143653	0.00125865	0.00130904	0.00151471	0.000460598	0.00143723	0.000842453	0.00239593	0.000859781	0.00195719	0.00110684	0.000351426	0	0.000783735	0.00185767	0.0031854	0.002045	0.000901151	0.00151993	0	0.000528204	0.00236461	0.000778685
ENSG00000197617	0	0	0	0	3.64889e-05	0.000316551	0	0	0	0.000346577	0	0	0	0	0	0	0	0	0	0	0	0
ENSG00000162711	0.00105784	0.000962665	0.00247535	0	0.00213291	0.00181731	0.00226538	0.00042152	0.00164492	0.000361761	0.000689167	0.000411957	0.00102463	0.00190823	0.00024026	0.00100259	0.000662703	0.000496777	0.000864446	0.00103584	0.000891756	0.000954402
ENSG00000169224	0.00209156	0.00264359	0.00195771	0.000892963	0.00297462	0.00130661	0.0035667	0.00166686	0.00243926	0	0.00102197	0	0.00227914	0.00240097	0.0033253	0.00148674	0.00196545	0.00147334	0.00256378	0.000512016	0.00317373	0.00188705
ENSG00000177489	0.000342691	0	0	0	0	0	0	0	0.00026644	0	0	0	0	0	0	0	0	0	0	0	0	0
ENSG00000177476	0	0.000207958	0	0	3.70251e-05	0	0	0	0.000133253	0	0	0	0	0	0	0	0	0	0	0	0	0
ENSG00000153230	0	0	0	0	3.8763e-05	0	0	0	0	0	0	0	0	8.82757e-05	0	0	0	0	0	0	0	0.000194265
ENSG00000228336	0	0	0	0	0	0	7.93104e-05	0	0	0	0	0	0	0	0	0	0	0	0	0	0.000337178	0
ENSG00000162722	0.000528107	0.000961187	0.000988621	0	0.00106482	0	0.000753966	0	0.00136867	0.000361206	0	0	0.00102306	0.000433023	0.00119945	0.000500525	0.000661685	0	0	0	0.0016027	0.000190587
ENSG00000238243	0.000997762	0.000807106	0.000466955	0.000425981	0.00125736	0.00062331	0.000949655	0.000795162	0.0016808	0.000341216	0.000650028	0	0.00144966	0.000818118	0.000906461	0.000472825	0.000625067	0	0.000815354	0	0.00168222	0.000720161
ENSG00000177462	0	0	0	0	0	0	0	0	0	0	0	0	0	0	0	0	0.000214792	0	0	0	0	0
ENSG00000177275	0	0.000208062	0	0	0	0	0	0	0	0	0	0	0	0	0	0	0	0	0	0	0	0
ENSG00000196071	0.00236934	0.00698188	0.0019009	0.000433524	0.00639813	0.00317173	0.0063626	0.00364159	0.00605276	0.00312533	0.00198462	0.000395442	0.00295067	0.00499563	0.00438193	0.00577438	0.0065734	0.00429176	0.000829792	0.00397725	0.00770406	0.00494716
ENSG00000187080	0	0.000103055	0	0	0	0	0	0	0.000132069	0	0	0	0.000246799	0	0	0	0	0	0	0	0.000171835	0
ENSG00000197454	0	0	0	0	0.000109494	0.000158314	0	0	0	0	0	0	0	0.000249352	0	0	0	0	0	0	0	0
ENSG00000203663	0	0	0	0	0	0.000157811	8.01451e-05	0	0	0	0	0	0	8.2853e-05	0	0	0	0	0	0	0	0
ENSG00000198128	0	0	0	0	7.29242e-05	0	0	0	0	0	0	0	0	0	0	0	0	0	0	0	0.000341479	0.000182734
ENSG00000162727	0.000175991	0.000106771	0	0	3.80194e-05	0	8.37526e-05	0	0	0	0	0	0.000255699	0	0	0	0	0	0	0	0	0
ENSG00000198601	0	0	0	0	0	0	8.03023e-05	0	0	0	0	0	0	0	0	0	0	0	0	0	0.000170697	0
ENSG00000228198	0	0	0	0	7.20232e-05	0	0	0	0	0	0	0	0	0	0	0	0	0	0	0	0	0
ENSG00000171180	0	0	0	0	7.52117e-05	0	0	0	0	0	0	0	0	0	0	0	0	0	0	0	0	0
ENSG00000177174	0	0	0	0	7.41057e-05	0	0	0	0	0	0	0.000400764	0	0	0	0	0	0	0	0	0	0
ENSG00000196944	0	0.000102549	0	0	0	0	0	0	0	0	0	0	0	0	0	0	0	0	0	0	0	0
ENSG00000198104	0	0	0	0	3.6471e-05	0	0	0	0	0	0	0	0	0	0	0	0	0	0	0	0	0
ENSG00000175143	0	0.000104552	0	0	7.44583e-05	0	0	0	0	0	0	0	0	0	0	0	0	0	0	0	0	0
ENSG00000227152	0.000166737	0.000101157	0	0	0	0	7.93489e-05	0	0	0	0	0	0	0	0.000227219	0	0	0	0.000817527	0	0	0
ENSG00000196240	0	0	0	0	3.65517e-05	0	0	0	0.000526198	0	0	0	0	0	0	0	0	0	0	0	0	0
ENSG00000196539	0.000169114	0.000102599	0	0	0.000146135	0	8.04799e-05	0	0	0	0	0	0	0	0	0	0.000211889	0	0	0	0	0
ENSG00000203661	0	0	0	0	3.63907e-05	0	8.01647e-05	0	0	0.000345643	0	0	0.000244745	0	0.000229555	0	0	0	0	0.000494844	0	0.000364752
ENSG00000188558	0	0	0	0	0	0	0	0	0.000263423	0	0	0	0	0	0	0	0	0	0	0	0	0
ENSG00000171161	0.00156827	0.000634301	0.000489304	0	0.000527015	0.00146957	0.000248776	0.00041661	0.000406441	0.000715094	0	0.000407158	0.000506348	0.000600092	0.000237461	0.00148637	0.000218328	0.00098198	0.00170875	0.000511886	0.000528821	0.000188657
ENSG00000185220	0.000852059	0.000206773	0.000478519	0	0.000736285	0.000319373	0.000162195	0	0.000662471	0	0.000333063	0	0.000247594	0.000335352	0.000232227	0	0.000427031	0.000480168	0	0	0.000689554	0.000553497
ENSG00000188976	0.000169363	0.00123301	0	0	0.000878105	0.000952223	0.000483592	0.00040492	0.000658395	0.00069503	0	0.000791468	0	0.00041661	0.000461597	0	0	0	0	0.000497524	0.000856638	0
ENSG00000187642	0.000169572	0.000102877	0.000476161	0	0.000476227	0	0.000161396	0	0.000395523	0	0	0.000396222	0	0.000417123	0.000693248	0	0	0	0	0.000996273	0.000686155	0.000367179
ENSG00000188290	0	0	0	0	0.000146495	0.00111202	8.06782e-05	0	0	0	0	0	0	0.000250212	0.000693077	0	0	0.000477684	0	0.000996028	0.000171497	0.000734177
ENSG00000237330	0.000166334	0.000100913	0	0	0.000287466	0	0.000316628	0	0.000646618	0	0	0	0	0	0.00022667	0	0	0	0	0	0	0
ENSG00000131591	0.000549619	0.00255643	0.000514446	0	0.00158313	0.00137341	0.00148217	0.000876034	0.000854651	0.000751838	0.000358069	0	0.00106473	0.000991457	0.000499326	0.000520914	0.00114773	0.000516219	0	0.000538189	0.000741325	0.000991755
ENSG00000186891	0.000170075	0	0	0	0.000183707	0	0	0	0	0.000348975	0	0	0.000247104	0.000167344	0.000463536	0	0.000213093	0	0	0	0	0
ENSG00000186827	0	0.000103208	0	0	0.000257254	0	0	0	0.00052906	0.000349061	0.000332487	0	0.000247165	0.000334771	0	0	0	0	0	0	0	0.000368359
ENSG00000078808	0.000570741	0.00150047	0	0	0.000821985	0.00855711	0.00063376	0	0.000147916	0.000390366	0	0	0.000276413	0.000561577	0.00311109	0.00108186	0.00143021	0.000536058	0	0.00279436	0.000577361	0.0030896
ENSG00000184163	0.000170496	0	0	0	0.000478822	0	0	0	0.00013256	0	0	0	0	0.000167759	0.000232342	0	0.000213621	0	0	0	0.000172474	0.00018459
ENSG00000160087	0.000355987	0.000431946	0	0	0.00107666	0.00450335	0.000847058	0.000425554	0.000691944	0	0	0.000831799	0.000517219	0.000437839	0.00145535	0.00151828	0.000223015	0.000501531	0.000872719	0.00418301	0.00126041	0.00134895
ENSG00000131584	0.00623399	0.00444951	0.0133863	0.0126814	0.00245581	0.0113396	0.00549714	0.0149045	0.00199578	0.0218207	0.0182761	0.0205642	0.011455	0.00369838	0.00124931	0.00364931	0.00275676	0.00206653	0.00988896	0.00484757	0.00129836	0.010918
ENSG00000127054	0.00275617	0.00122623	0.0036117	0.00470683	0.000595418	0.00413232	0.0012242	0.00658955	0.000571441	0.00716344	0.00969627	0.0107334	0.00373751	0.000903972	0.000250396	0.00156733	0	0.00155321	0.000900917	0.00107954	0.000743503	0.00417761
ENSG00000107404	0.000379131	0.000920056	0.00106461	0	0.000696185	0.00159871	0.000811916	0.000453221	0.000589544	0.0011669	0	0	0	0.000839349	0.000258329	0	0.000950056	0.000534138	0	0.00111374	0.000958821	0.000615708
ENSG00000162576	0.000353973	0.000429502	0.000496981	0	0.000535284	0.000829236	0.000758039	0.000423146	0.000275212	0.000363157	0.00172956	0.00124064	0.000257146	0.000696579	0.000482373	0	0.00110877	0	0	0.00155975	0	0.0011497
ENSG00000175756	0.000343976	0.000208686	0	0.000440567	7.43094e-05	0.0116037	8.18477e-05	0.000411195	0.000133719	0	0	0	0.000249884	0.00025384	0.00046875	0.00195606	0.00107745	0.00339226	0.00674618	0.00252617	0.000869913	0.00242067
ENSG00000221978	0.00033404	0.000303987	0.000468995	0	0.000613386	0.00469525	0.000794837	0	0.000909	0.000685414	0.000326434	0	0	0.000903862	0.00045521	0	0.000837064	0	0.000818916	0.00049064	0.000675829	0.00162744
ENSG00000242485	0.000664532	0.000403163	0.000466504	0.00212785	0.000358899	0.00108974	0.000237184	0	0.000129167	0	0.000649401	0.000776372	0.000241377	0.000245198	0.000452793	0	0	0	0.000814566	0	0.00016806	0.000539599
ENSG00000235098	0	0.000100937	0	0	0.000287536	0	0.000158352	0.000397773	0.00025871	0	0	0	0	0.000163703	0	0	0	0	0	0	0	0
ENSG00000205090	0	0.000407492	0	0	0.000471578	0.000157348	0.000319641	0	0.000130554	0.000344547	0	0	0.000243969	0.000247831	0.000228827	0	0.00021039	0	0	0	0.000169864	0.000181798
ENSG00000160075	0.000534811	0.00129785	0.000500586	0.000913321	0.00127089	0.003341	0.00178159	0	0.00277208	0.00182895	0.00104527	0.00374891	0.00207209	0.000789336	0.00194349	0.00304127	0.00156353	0.00351618	0.00262223	0.00523689	0.00342642	0.00193007
ENSG00000228594	0	0.000303251	0	0	0.000107983	0	7.92912e-05	0	0	0.000341877	0.000325644	0	0.000484157	0.000491822	0	0	0.000208759	0	0	0	0	0.000180389
ENSG00000248333	0.00182614	0.00211508	0.00233083	0.00127578	0.00104005	0.0161787	0.00173809	0.00079382	0.00116167	0.0034064	0.00227126	0.00426696	0.00217082	0.00122511	0.00158363	0.000944054	0.00145603	0	0.00488386	0.00195072	0.00100763	0.00593129
ENSG00000189339	0.000338643	0.00154088	0.000475458	0.000867475	0.00160946	0.00444261	0.00169216	0.00242892	0.000921526	0.00104229	0.00132373	0.00197818	0.00221409	0.00124952	0.00184593	0.00144431	0.0016972	0.000954193	0.0016604	0.0019896	0.00154157	0.00219982
ENSG00000008128	0.00270003	0.00187209	0.00487398	0.000988065	0.00129157	0.0245781	0.00174383	0.00138329	0.000749736	0.00435299	0.00301549	0.00495699	0.00308229	0.00113858	0.00210254	0.000548361	0.00217477	0.00163026	0.00567365	0.00226619	0.00273135	0.00689047
ENSG00000215790	0.00133746	0.000709992	0.00234726	0.000856515	0.00104738	0.00266322	0.00151166	0.00199853	0.00142982	0.0017152	0.00228726	0.00156255	0.00242902	0.00131599	0.00113913	0.000950705	0.00167576	0.00141321	0.00327885	0.00245559	0.00101473	0.00126702
ENSG00000008130	0.000963218	0.00186999	0.00324568	0.00148044	0.00178953	0.0460323	0.00146684	0.00138174	0.00104845	0.00197642	0.00188257	0.000450131	0.000839684	0.00180073	0.00262523	0.00657296	0.00217234	0.0130275	0.0151128	0.0045273	0.00370268	0.0114713
ENSG00000078369	0.00876347	0.00554785	0.0112341	0.0112243	0.00456833	0.0169594	0.00543975	0.00592123	0.00548046	0.00977265	0.0115427	0.00845777	0.00858065	0.00562354	0.00778848	0.011917	0.00692223	0.0203984	0.0289568	0.00727539	0.0077088	0.00618776
ENSG00000178821	0	0	0	0	0.000110965	0	8.14811e-05	0	0	0	0	0	0	0	0	0	0	0	0	0	0	0
ENSG00000142609	0.00198151	0.00218574	0.000505827	0.000922884	0.00396935	0.00219439	0.00325758	0.000430678	0.00322127	0.00147848	0.000704141	0.00294635	0.00130862	0.00212694	0.00196384	0.0035853	0.00361121	0.00253785	0	0.00158752	0.00328007	0.00390056
ENSG00000162585	0.0259903	0.0128718	0.0511364	0.0439318	0.0024063	0.0235261	0.0145562	0.0498799	0.00137464	0.090333	0.0445769	0.085516	0.0657617	0.00843734	0.00578253	0.0241301	0.00553813	0.0234145	0.0381431	0.0161009	0.0067965	0.0262245
ENSG00000116151	0.00113614	0.00321665	0.00159515	0.00291036	0.0040907	0.00248415	0.00252318	0.000452722	0.0036806	0.0038854	0.00222054	0.00132735	0.00220096	0.00316738	0.00412871	0.00269201	0.00189802	0.0010671	0.000928435	0.00111251	0.00363951	0.00307515
ENSG00000157911	0.00840483	0.00705195	0.0271159	0.0206138	0.00127486	0.00955155	0.00485082	0.0205221	0.000834217	0.0223828	0.0181744	0.0254885	0.0249426	0.00818191	0.00828559	0.0208468	0.00448117	0.0151163	0.0447169	0.014709	0.00506521	0.00813157
ENSG00000157881	0.00089576	0.000978204	0.000503062	0.000917838	0.00116107	0.000839383	0.000511543	0	0.000557158	0.0003676	0	0.000837213	0.000520585	0.000881378	0.000488276	0.000509386	0.000448933	0	0	0.000526279	0.00072492	0.00116377
ENSG00000197921	0	0	0	0	0.00010944	0	8.03614e-05	0.000403728	0.000131291	0	0	0	0	0	0	0	0	0	0	0	0	0
ENSG00000142606	0.00847531	0.00371965	0.00607629	0.0143197	0.00214258	0.00540724	0.003261	0.0120716	0.00266384	0.0181304	0.00810611	0.0176966	0.00812194	0.00443576	0.00442327	0.00922902	0.00158156	0.00609723	0.00707323	0.00370809	0.00437801	0.00644267
ENSG00000215912	0.0091928	0.0147034	0.0037547	0.00470969	0.0136849	0.0112768	0.0101813	0.00599414	0.0187131	0.00171478	0.000653344	0.00742032	0.0121421	0.0158702	0.00842753	0.00475237	0.00984267	0.00329668	0.000819512	0.000981996	0.0135264	0.0121242
ENSG00000162591	0.00458749	0.00513816	0.00346816	0.00316384	0.00724221	0.00975487	0.00537391	0.00253106	0.0069963	0.00108612	0.00137939	0.00288592	0.00333261	0.00555548	0.004328	0.00602016	0.00309499	0.00497159	0.000865111	0.00207327	0.0030343	0.00745006
ENSG00000116213	0.00264227	0.00125953	0.00741954	0.00435117	0.00126394	0.00194541	0.00188616	0.00225616	0.00117391	0.00348535	0.00221323	0.00485094	0.00301635	0.00176418	0.00128598	0.00268315	0.000709415	0.00319076	0.00370152	0.000554426	0.00114554	0.00286069
ENSG00000130764	0.000367195	0.000222772	0.000515544	0.000940613	0.00115022	0.00172042	0.000611609	0	0.00142746	0.000376722	0.000717667	0.000428993	0.000266751	0.000903248	0.000250196	0.000522026	0.000920145	0	0	0.000539338	0.000557181	0.000795098
ENSG00000116198	0.00151277	0.00172084	0.00106197	0.000484394	0.00187914	0.00177195	0.00269969	0.0009042	0.000441065	0.000776011	0.000369582	0.00132553	0.000274741	0.00158152	0.00360766	0.000537662	0.000473853	0.00266408	0	0.00166648	0.00133903	0.00245674
ENSG00000198912	0.000168492	0.000613333	0	0	0.000655193	0.000947327	0.000641474	0	0.000917013	0.00172864	0	0	0	0.000497361	0.00114806	0.000958155	0	0	0	0.000989931	0.00051134	0
ENSG00000131697	0.00419921	0.00531675	0.00820275	0.000935372	0.00678398	0.00393492	0.00590824	0.00218253	0.00581997	0.00224774	0.00214101	0.00255962	0.00159159	0.00520965	0.00497603	0.00363382	0.00457509	0.00102888	0	0.003218	0.00498669	0.00336034
ENSG00000116254	0.00244482	0.00422153	0.00211234	0.00144524	0.00308769	0.00158604	0.00277443	0.00134889	0.0024857	0	0.000367562	0.000878856	0.00245916	0.00351583	0.00281909	0.00213889	0.00541953	0.00211962	0	0.000552457	0.0034244	0.00203609
ENSG00000116251	0.00094186	0.00148568	0.00158686	0	0.0014243	0.00229471	0.000717159	0	0.00161104	0.000773037	0.00404982	0.00132045	0.00109475	0.00111209	0.00102681	0.000535601	0.000708056	0.00106155	0	0	0.000762228	0.000815775
ENSG00000116237	0.000377054	0.000343131	0	0.000482934	0.00069237	0.000353323	0.000358874	0.000901475	0.000732892	0.000386836	0.000736936	0	0	0.00046375	0.00102765	0	0.000472425	0	0	0	0	0.000408223
ENSG00000158292	0.000892276	0.000541332	0	0	0.000539726	0.000167223	0.000339702	0.000426657	0.000138748	0	0	0	0	0.000438975	0.000486376	0	0.000894374	0	0	0	0.000902625	0.000772828
ENSG00000097021	0.00322795	0.00622066	0.00106637	0.00389119	0.00566074	0.00231307	0.00587354	0.00272383	0.00664335	0.00155845	0.00222667	0.00354938	0.00331054	0.00523126	0.00543389	0.00377921	0.00380652	0.00374516	0.000930997	0.00167338	0.00518621	0.00452267
ENSG00000069812	0	0.000464507	0.000537486	0.000490322	0.000620261	0	0.000637638	0	0.00148821	0	0	0	0	0.000659183	0.000260844	0.000544243	0.000239826	0	0	0.000562292	0.00116179	0
ENSG00000215788	0	0	0	0	0.000253494	0.00031416	0.000478645	0	0	0	0	0	0.000243553	0.000247409	0	0.000953253	0	0	0	0	0	0.000181488
ENSG00000171680	0.00208207	0.00200001	0.00146162	0.000444455	0.0025863	0.00178844	0.00173397	0.000829648	0.00337249	0	0.00033911	0.000405413	0.000504178	0.00162184	0.00189155	0	0.00217392	0.00244443	0.00255214	0.00305815	0.00157966	0.00131494
ENSG00000162408	0.00088813	0.0011854	0	0.00045501	0.00122793	0.000998679	0.00101437	0.000424675	0.00165724	0.000364469	0.000694326	0	0.0010323	0.000961257	0.000242058	0.000505047	0.00133533	0.000500496	0	0.000521796	0.00197655	0.000384619
ENSG00000162413	0.012253	0.00495584	0.0204446	0.0186506	0.00145779	0.00798737	0.0037184	0.0250494	0.000966472	0.0393525	0.0406076	0.0531115	0.0147065	0.00349458	0.00362994	0.0030295	0.00244747	0.00700513	0.0121897	0.00365163	0.00287424	0.0105743
ENSG00000007923	0.00193347	0.00304984	0.00434338	0.00247641	0.00325798	0.00126825	0.00285239	0.00138679	0.00345751	0.00357055	0.00453467	0.0036142	0.00449467	0.00218779	0.00210786	0.00659697	0.000726757	0.00163438	0.001896	0.0028399	0.00371621	0.00355861
ENSG00000049247	0.000575675	0.000814927	0.00269417	0.00147466	0.000414545	0.000179814	0.000821878	0	0.000149194	0.000787481	0.000375044	0.000896747	0.000836406	0.000283216	0.000784495	0.00109122	0.000240428	0.00216277	0	0.00225481	0.000582352	0.000415508
ENSG00000049249	0.000383569	0.000930826	0.000538534	0.000491279	0.000787197	0.000359428	0.00082142	0.000917052	0.000298223	0	0.00112451	0	0.00111459	0.000566116	0.000522705	0	0.000720883	0.00054039	0	0	0.000388018	0.00103819
ENSG00000116285	0.00168934	0.00148041	0.00158123	0.00336578	0.0012976	0.00105534	0.00089327	0.00044877	0.000729694	0.00231089	0.00146744	0.00175436	0.00218174	0.000646416	0.000255792	0.000533702	0	0.000528893	0	0.000551402	0.00170893	0.00121932
ENSG00000142599	0.0352652	0.0307209	0.0909	0.0903359	0.0220347	0.038638	0.0243561	0.0730716	0.0251687	0.0786686	0.0501911	0.07902	0.0583317	0.025179	0.0219338	0.0339376	0.0235654	0.014268	0.027488	0.0223129	0.0181115	0.0293695
ENSG00000074800	0.000765006	0.00046412	0.00107407	0.000979827	0.000619744	0.00358429	0.00100117	0.00137175	0.00163567	0.000784854	0	0.000893756	0.000277872	0.00103499	0.000260626	0.00108758	0.000479253	0	0.00281317	0.000561823	0.00154776	0
ENSG00000197241	0.000675956	0.000717664	0	0	0.000912672	0.000316706	0.000482524	0	0.000394164	0.000346747	0.000330282	0.000394859	0.00122763	0.000415689	0	0	0.0012704	0.000952318	0	0	0.00102569	0.000548875
ENSG00000142583	0.00126626	0.00131696	0	0.000463383	0.00320447	0.00203411	0.00197999	0.00259494	0.00168773	0.000742352	0.000353551	0.000422678	0.00131412	0.00222488	0.00221861	0.00154302	0.0013599	0.000509706	0	0	0.00182993	0.00176263
ENSG00000180758	0.000341416	0.000932096	0.00143805	0	0.000885076	0.000959782	0.000812386	0	0.00172542	0.000350274	0.000667283	0.000797751	0.000744071	0.0010078	0.00023263	0	0.00106943	0	0	0	0.00103613	0.000554458
ENSG00000171603	0.0734416	0.0332587	0.127547	0.121259	0.00571464	0.055936	0.0219475	0.160608	0.00527705	0.217828	0.228573	0.240326	0.14261	0.0411827	0.0104351	0.0252363	0.00937622	0.0264799	0.0383983	0.0163596	0.00968279	0.0418289
ENSG00000178585	0.00171303	0.00249425	0.000962042	0.000438812	0.00266448	0.00240782	0.00252717	0.00163823	0.00266374	0.00140598	0.00133922	0.000400266	0.000497776	0.00278111	0.00140065	0.00194827	0.00193169	0	0	0.00150966	0.00207948	0.0020401
ENSG00000162441	0.00035452	0.0012905	0.000497749	0.000454072	0.000536111	0.000996621	0.00101228	0	0.00206728	0	0.000692895	0.00082837	0.000772631	0.000523242	0.0012078	0	0.000444192	0.000998929	0	0	0.00089658	0.000191913
ENSG00000160049	0.000356818	0.000324715	0.000500975	0.000457015	0.000770837	0.00050154	0.000679228	0.000853094	0.000693559	0.000732151	0.000697386	0.00041687	0.000259213	0.000526633	0	0	0.000894142	0	0	0	0.000541435	0.000193157
ENSG00000130940	0.00770698	0.00523236	0.00257635	0.00282033	0.00749226	0.00704996	0.00593817	0.00307102	0.00485077	0.00225912	0.00215185	0.00385888	0.00266609	0.00740268	0.00375093	0.00156524	0.00459827	0.00258523	0.000899715	0.00053905	0.00649697	0.00278136
ENSG00000175262	0.00120422	0.00104369	0	0	0.00141223	0.00112842	0.00106429	0.000822596	0.0022738	0	0.000672454	0.000803933	0.000999784	0.000930978	0.000937733	0.000489138	0.00107772	0	0	0.00151608	0.00139221	0.000558755
ENSG00000009724	0.00788514	0.0043171	0.0216016	0.021184	0.00103868	0.0111734	0.00265419	0.0234502	0.000598112	0.0165741	0.0233047	0.0337032	0.0296191	0.00510928	0.000786249	0.00164049	0.00192773	0.0016257	0	0.00395474	0.000778205	0.00499725
ENSG00000116649	0	0.000341168	0	0	0.000526431	0.000175651	0.000267616	0	0	0	0	0	0.000272347	0	0.000766331	0	0.000469723	0	0	0	0	0
ENSG00000171824	0.000346836	0.000946895	0	0	0.00146108	0.000975021	0.000825284	0.000414615	0.00242697	0.00142334	0.000677877	0.000810417	0.000503923	0.00145039	0.000708972	0.000986165	0.000651847	0.00146592	0	0.000509435	0.00315773	0.00112652
ENSG00000198793	0.00488867	0.00531816	0.00142008	0.00302277	0.00593604	0.00347523	0.00657833	0.00403036	0.00524264	0.00172949	0.00263578	0.00354503	0.0029391	0.0034003	0.00344586	0.0038345	0.00718128	0.00237496	0.00247962	0.00346646	0.00494538	0.00310267
ENSG00000116661	0.000187143	0.000340611	0	0.00143816	0.000606429	0	8.90598e-05	0.000447428	0.000436506	0.000383996	0	0	0	0.000276207	0	0	0	0	0	0.000549752	0	0
ENSG00000116670	0.00074796	0.001021	0.00315042	0.000957994	0.000444352	0.00157699	0.000889871	0.00178825	0.000145384	0.00153473	0.00182732	0.000873841	0.00027168	0.000735951	0.000764457	0.00265836	0.00140572	0.000526881	0.00183366	0	0.000189159	0.000607342
ENSG00000177000	0.00137521	0.000834325	0	0	0.00129976	0.00112758	0.000818068	0.000821979	0.000801916	0.000705447	0.000335975	0	0.000249759	0.000507425	0.00117129	0.000977543	0.000430765	0	0.000842851	0	0.000521687	0.000186112
ENSG00000175206	0.000861015	0.000522367	0.000483549	0.0048523	7.44024e-05	0.000645459	0.00024585	0.00123513	0.000267773	0.00494678	0.00269251	0.00201185	0.000750589	0.000762472	0	0.000489628	0	0.000485215	0	0	0	0.00130507
ENSG00000120937	0	0.00044914	0	0	3.99828e-05	0	0	0	0	0	0	0	0	0	0	0	0.000231892	0	0	0	0	0
ENSG00000116685	0.000373574	0.000339964	0.000524501	0.000478477	0.000484221	0.00437577	0.000355562	0	0.000435677	0.000383266	0.00182534	0.000436446	0.000542771	9.1894e-05	0.00101817	0.00531094	0.00187226	0.00368416	0.005495	0.00493837	0.00188953	0.0022245
ENSG00000162496	0.00194886	0.00139732	0.000497492	0.000453838	0.00183715	0.000996108	0.00193921	0.000847163	0.00165297	0	0.000346269	0.000413972	0.000514822	0.00165608	0.000724305	0.00251873	0.00133189	0.000499207	0.00173735	0.000520453	0.00215068	0.00172633
ENSG00000179172	0	0	0	0	3.69515e-05	0	0	0	0	0	0	0	0	0	0	0	0	0	0	0.00050247	0	0
ENSG00000243073	0.000166093	0.000201533	0	0.000425467	0.000681743	0.000155639	7.90424e-05	0.000397101	0.000645681	0	0	0	0.000482638	0.000245139	0.00113171	0.00094451	0.000208104	0	0	0.000487917	0.000672078	0.000179823
ENSG00000187545	0.000169656	0	0	0	0.000366509	0.000317955	0.000161476	0	0.000659531	0	0	0	0.000246495	0.000417329	0.000462393	0	0	0	0	0.000996765	0.000171623	0
ENSG00000232423	0.00383031	0.00363725	0.00187053	0.0012798	0.00579226	0.00249686	0.00435891	0.00119448	0.006474	0.00307541	0.000325486	0.00272388	0.00169373	0.00516163	0.0020425	0.00710268	0.00312987	0.000469245	0.000816537	0.00391372	0.00286393	0.00324543
ENSG00000239810	0	0	0	0	0.000107748	0	7.91188e-05	0	0	0	0	0	0	8.17921e-05	0	0	0	0	0	0	0	0
ENSG00000270601	0.000165573	0.000100451	0.000464933	0	0.000107307	0	0.00015759	0.000395859	0.000257465	0.000339738	0	0	0	0.000488745	0.000225634	0.000470778	0.000207453	0	0	0	0	0.000358521
ENSG00000179412	0	0.000518217	0	0	0.000147623	0.000160083	0	0	0	0	0	0	0	0	0	0	0	0.000962721	0	0	0.000172816	0
ENSG00000229571	0.000166575	0.000202118	0	0	0.000251898	0	0.000317088	0.000398255	0.000129511	0.000341794	0	0.00038922	0	8.19505e-05	0	0	0.000417418	0	0	0	0.000505522	0.000180345
ENSG00000182330	0.000341246	0.00020703	0	0	7.37198e-05	0	8.11983e-05	0	0	0.0003501	0	0	0.000495802	0.000335767	0.000232515	0	0	0	0	0	0	0.000184728
ENSG00000204481	0	0.000203796	0	0	0.000326557	0	0.00015986	0	0.000522345	0	0	0	0	0.000495783	0.000228883	0.000477557	0.000420882	0	0	0	0	0
ENSG00000204480	0	0.000203845	0	0	0.000254051	0.000157425	7.99494e-05	0.000401658	0.000261236	0	0	0	0	0.000165301	0.000228939	0	0.000420984	0	0.00164743	0.000493515	0.000169947	0
ENSG00000162494	0.0012405	0.00161271	0	0	0.0016462	0.000332121	0.00151803	0.000847381	0.00110226	0	0.000692716	0.000414079	0.00154486	0.000871845	0.00193198	0	0.000888155	0	0.000868899	0.00104117	0.00107562	0.000575591
ENSG00000132906	0.000546998	0.00154866	0.000511993	0	0.000984737	0.000854284	0.00112802	0.000871855	0.00127586	0.00149651	0.00106908	0.00213019	0.000529827	0.000807323	0.000745416	0.000518429	0.000913806	0	0	0.000535622	0.00147558	0.000987025
ENSG00000116771	0.000186736	0.000339872	0.00157308	0.000956694	0.000201704	0.000349967	0.000710931	0.000892912	0.000580745	0.000383162	0.000729937	0.000436328	0.000542624	0.000367476	0.000254473	0	0.000467938	0.000526166	0	0	0.000566706	0.000404345
ENSG00000233954	0	0	0	0	0	0	0	0	0	0	0	0	0	0	0	0	0	0	0	0	0.000168426	0
ENSG00000116809	0.00708636	0.00429921	0.00628377	0.0124202	0.00209488	0.00891206	0.00221865	0.00936288	0.00231983	0.00765286	0.0196816	0.0122006	0.0102959	0.00293583	0.00304954	0.00265115	0.00233652	0.00630543	0.00548607	0.00109563	0.00282969	0.00605696
ENSG00000173641	0	0.000209892	0	0	0.000560543	0	0	0	0.000672463	0	0	0	0	8.51024e-05	0	0	0	0	0	0	0.000349977	0
ENSG00000185519	0.000681479	0.000620167	0.000956801	0	0.00110415	0.000478941	0.000405388	0	0.000264923	0.00034958	0	0	0.000247533	0.000921988	0.000464339	0	0.000426926	0.00144015	0	0.00100096	0.00103407	0.000368906
ENSG00000142627	0.00162038	0.000983067	0.000505563	0	0.00159469	0.000843555	0.00102817	0	0.0015398	0.00110828	0.000703772	0.000420687	0.000261587	0.00115149	0.000981406	0	0.00090233	0.000507305	0	0.00105779	0.00109279	0.000779703
ENSG00000142632	0.000179996	0.000436804	0	0.00046108	0.000622154	0.000674668	0.000342634	0	0.000699727	0	0	0	0.000261518	0.00106263	0.000735862	0	0.000902094	0.00101434	0	0	0.000364167	0
ENSG00000132881	0	0.000221355	0	0	7.88208e-05	0.000170947	0	0	0.000425513	0	0	0.000426264	0.000265054	0.000538501	0	0	0	0	0	0	0.000553635	0
ENSG00000037637	0.00287998	0.00384394	0.00269568	0.00295096	0.00344265	0.00269872	0.00456854	0.000918075	0.00656822	0.00157584	0.00150101	0.00134587	0.00111583	0.00377832	0.00444795	0.00109183	0.00433013	0.00108199	0	0.00282009	0.00369029	0.00311805
ENSG00000187144	0.191513	0.0775621	0.34898	0.355325	0.0105266	0.119958	0.041126	0.42175	0.0035641	0.40028	0.410142	0.526038	0.246184	0.0765948	0.128872	0.33454	0.139973	0.361185	0.993949	0.278303	0.0951497	0.111025
ENSG00000219481	0.00390266	0.005581	0.00117415	0.00142816	0.00602212	0.00483251	0.00530642	0.00199942	0.00812758	0.00228795	0.00326897	0.00162838	0.00384766	0.00528	0.00550826	0.00871868	0.00506443	0.00314186	0.00205019	0.00368502	0.00620389	0.00422527
ENSG00000117122	0.000315003	9.5554e-05	0	0	0.000204151	0	0.000149907	0	0	0	0	0	0	7.74862e-05	0	0.000447826	0.000197339	0	0	0	0.000318656	0.000341042
ENSG00000159363	0.000735331	0.000624563	0	0.000376728	0.00101667	0.000964671	0.000699878	0	0.00114343	0.000301764	0	0	0.000854699	0.000217058	0.00140289	0	0.000184265	0	0	0.000432024	0.000892632	0.000796117
ENSG00000117118	0.000945874	0.00153027	0	0.00121148	0.00146442	0.0031022	0.00150045	0	0.000857979	0	0.000616224	0.000736709	0.000229046	0.00170626	0.00064449	0.000896473	0.000395041	0.000888394	0.000772951	0.000463102	0.00207316	0.00119474
ENSG00000117115	0.00205033	0.00172234	0.000442874	0	0.0025554	0.00546828	0.00202653	0.000754156	0.00257512	0.00550153	0.00154127	0.00257966	0.000916602	0.00162945	0.0015045	0.00224221	0.000988054	0.00711041	0.00231992	0.000926628	0.0030314	0.0030736
ENSG00000179051	0.00114259	0.00103979	0.00120315	0.000365859	0.00138844	0.00147218	0.0012914	0.000682935	0.00122149	0.000586116	0.000558285	0.000333721	0.00020751	0.000913447	0.000389263	0.00121828	0.000894745	0	0	0.00041956	0.00158928	0.000927779
ENSG00000179002	0.000142853	0.000433336	0.000802267	0	0.000370328	0.000401586	0.000611844	0.000341539	0.000444269	0.000586237	0.0002792	0.00033379	0.00062266	0.000421678	0.000584015	0.000406176	0.000178986	0.000402516	0	0.000419647	0.00072255	0.00077331
ENSG00000255275	0.00111167	0.00244483	0.00117059	0.000355959	0.00210136	0.00221362	0.00198388	0.000332228	0.00237687	0.000855383	0.00108636	0.000649381	0.00181706	0.00211928	0.00189365	0.000790207	0.00174107	0	0	0	0.00182741	0.00105312
ENSG00000159423	0.000880328	0.00106817	0.000411996	0	0.00123616	0.00123738	0.00097753	0.000350787	0.000798525	0.000301056	0.000286761	0	0.00127904	0.00108274	0.000799773	0.000417175	0.001103	0	0	0	0.000742116	0.0003177
ENSG00000169991	0.000721303	0.00236307	0.00162034	0	0.00137125	0.00121663	0.00185362	0.000344904	0.00201891	0.000888021	0.000281952	0.000337079	0.000628795	0.0017743	0.000982949	0	0.0010845	0.000406482	0	0.000423782	0.00291868	0.00156186
ENSG00000127481	0.00456618	0.00544814	0.00256438	0.00428883	0.0038471	0.00413616	0.00340438	0.0014556	0.00508858	0.00218617	0.0014874	0.00213386	0.00132685	0.00494215	0.00414835	0.00216385	0.00286057	0.00214435	0.00223884	0.00447122	0.0032334	0.00444928
ENSG00000127463	0.00198175	0.00138727	0.00128418	0.00351448	0.00135022	0.00199987	0.00123328	0.0051025	0.000948182	0.00187676	0.00297942	0.00106859	0.00287931	0.00157494	0.00290834	0.00346753	0.000764002	0.00343628	0.00298975	0.00313471	0.00107947	0.00148539
ENSG00000211454	0.000279101	0.00025399	0	0	0.000180883	0.000130767	0.000199233	0.000333642	0.0001085	0.000286342	0	0	0	6.86549e-05	0.000190171	0.000396786	0.000524544	0	0	0.000409945	0	0
ENSG00000162482	0	0.00026484	0	0	0.00031435	0.000136353	0.000484734	0	0	0.000597146	0	0	0	0.000214763	0	0.000413735	0.00054695	0	0	0	0.000294398	0.00031508
ENSG00000053371	0	0.000199035	0	0	0.000283492	0.00015371	0.000546438	0	0.000255071	0	0	0	0.000238328	0.000242101	0.000223536	0.0018656	0.000411049	0	0	0.000481869	0.000331873	0
ENSG00000077549	0.00292335	0.00551773	0.00273627	0.00166411	0.00670127	0.0105009	0.00401902	0.000388292	0.00366187	0.0023327	0.00285678	0.00265638	0.00188772	0.00471411	0.00619696	0.00554133	0.00386626	0.00594901	0.00637042	0.00524801	0.00558592	0.00422
ENSG00000162542	0.00290409	0.00308328	0.000815472	0.00223175	0.00373287	0.00190491	0.00310957	0.00208296	0.00406424	0.00119177	0.00113518	0.00135714	0.00126582	0.00414331	0.00296814	0.00165145	0.00272898	0.00122742	0	0.00170622	0.00411288	0.0020437
ENSG00000178828	0	0	0	0	0.0001237	0	0	0	0	0	0	0	0	0	0.000195077	0	0	0	0	0	0.000144811	0
ENSG00000188784	0	0	0	0	0.000182512	0	6.70089e-05	0.000336646	0	0	0.000275201	0	0	0.000207819	0	0	0	0	0	0.000413636	0.00014244	0
ENSG00000188257	0	0.000171518	0	0	0.000122149	0.00013246	6.72705e-05	0	0.000109904	0	0	0	0	0.000139087	0	0	0	0	0	0	0	0.000153042
ENSG00000117215	0	0.000477552	0	0	0.000340096	0.000147521	0.000224758	0	0.000489601	0.000323027	0	0.000367849	0.000228731	0.000387254	0.000643606	0	0.000197249	0	0	0.000462466	0	0.000340886
ENSG00000187980	0.000424244	0.00077215	0	0	0.000519349	0.000132514	0.000538385	0	0	0.000290167	0.000829167	0	0.00061639	0.00034786	0.000192711	0.000402086	0.000177184	0	0	0	0.000286109	0.000765522
ENSG00000162545	0	8.80564e-05	0	0	0.000219488	0	0.000138145	0	0.000338543	0	0.000283676	0.000339141	0	0.000214219	0.000197792	0.000825375	0	0	0	0	0	0
ENSG00000090432	0	9.7223e-05	0	0.000410505	0.000484672	0.000900997	0	0.000383137	0.00024919	0	0.000626413	0	0	7.88396e-05	0.000655147	0	0.000200786	0	0	0.000470759	0.000324222	0
ENSG00000244038	0.00375567	0.000337559	0.00117178	0.00391951	0.000450746	0.00208551	0.00125773	0.0036582	0.000324446	0.00513749	0.00190304	0.00422524	0.00242519	0.00150552	0.000568668	0.000395503	0	0.00352745	0.00341008	0.000408619	0.000140712	0.000301195
ENSG00000117245	0.00125857	0.00171801	0.000441761	0	0.00258296	0.00117936	0.00149736	0.00037613	0.00122316	0	0.000614956	0.000367596	0.000457149	0.00123836	0.00150072	0.000447314	0.00216825	0.0026597	0	0.000924297	0.00175061	0.000681304
ENSG00000189410	0.000281383	0.000426779	0.000790129	0.000360398	0.000790238	0.000659184	6.69541e-05	0	0.000218774	0.000288684	0	0.00032874	0.000204413	0.000346082	0.000383453	0	0.000528834	0	0	0	0	0.000761609
ENSG00000127483	0.000608017	0.000645533	0.00042683	0	0.00141202	0.00185169	0.00159143	0.000726835	0.00153637	0	0.000891258	0.000355173	0.00110425	0.0016452	0.000621427	0.000432196	0.00133316	0.000856603	0.000745291	0	0.00153767	0.00148113
ENSG00000075151	0.0105965	0.0123631	0.00595105	0.0087697	0.0149677	0.00947132	0.0116373	0.00623621	0.0153367	0.00769365	0.00637246	0.00876118	0.0075795	0.0135543	0.0126631	0.00556234	0.0114385	0.00734961	0.00319728	0.0043101	0.0136879	0.009531
ENSG00000117298	0.00550373	0.00562867	0.00883117	0.0108759	0.00445017	0.0262287	0.0059867	0.00939894	0.00537946	0.0138743	0.0156742	0.010288	0.00776797	0.00479646	0.00578583	0.00402399	0.00531964	0.00398772	0.0107941	0.00508131	0.00668107	0.0098744
ENSG00000076864	0.00374511	0.0031612	0.00457232	0.00291977	0.00291965	0.00152583	0.00170478	0.00194651	0.004431	0.00567989	0.0108204	0.00532658	0.00520474	0.00440595	0.00244086	0.0023149	0.00367231	0.00183523	0.0031935	0.00287	0.00329439	0.00334953
ENSG00000090686	0.00175664	0.00348784	0.00313897	0.00122723	0.00431237	0.00359144	0.00349588	0.00190902	0.0016141	0.0026214	0.00124846	0.000746283	0.0020882	0.00259265	0.00174098	0.00227031	0.0032014	0.00224985	0.000782997	0.00422208	0.00403867	0.00242054
ENSG00000142798	0.00340802	0.0041352	0.00291254	0	0.0037132	0.00208273	0.00486555	0.00106278	0.00345615	0.00212827	0.00231681	0.00207735	0.00301399	0.00291591	0.00201924	0.00252784	0.00204219	0.00125253	0	0.00261168	0.00389723	0.00433143
ENSG00000162552	0.0011609	0.00123253	0	0.00111517	0.000971812	0.00163175	0.00124304	0.0017347	0.00124106	0.00238204	0.00198531	0.00203442	0.00210836	0.00114226	0.000791003	0.000412601	0.0010909	0	0.001423	0.000852568	0.00176155	0.00141397
ENSG00000215906	0.000139437	0.00016919	0	0	0.000572333	0.000261323	0.000398143	0	0	0.00028611	0	0.000325809	0	0.000411596	0.000380034	0.000396464	0.000524119	0.000392892	0	0.000819225	0.000141055	0.000150964
ENSG00000227868	0	0	0	0	0.000150401	0	0.00019879	0	0	0	0	0	0	0	0.000189748	0	0	0.000392335	0	0	0	0
ENSG00000169641	0.00173258	0.00236505	0.000810852	0.00184925	0.00336862	0.00189412	0.00288583	0.00138077	0.00303091	0.000592511	0.00169313	0.00101209	0.00104887	0.00262818	0.00177079	0.000410523	0.00198992	0.00122047	0.00141583	0.00127241	0.000438169	0.00156317
ENSG00000179546	0.000285528	8.66132e-05	0	0	9.25244e-05	0	0	0	0.000110998	0	0	0	0	0	0	0	0	0	0	0	0.00014442	0
ENSG00000125944	0.000919951	0.000744163	0.00129162	0	0.0011593	0.00158043	0.00131339	0.000366576	0.00119209	0.000314606	0.000299668	0.00107478	0.000445537	0.00113148	0.00125365	0.000871904	0.00115264	0.000864046	0	0.00045041	0.000930621	0.000166
ENSG00000125945	0.000153189	9.29376e-05	0	0	0.000728057	0.000574189	0	0.000366249	0.00131013	0.000314326	0.000299401	0	0.00022257	0.000452187	0.000417513	0	0	0.000431639	0	0	0.000154965	0.000331704
ENSG00000204219	0.000558768	0.00152549	0.000392258	0.00107351	0.00165978	0.0010472	0.001529	0.000333981	0.000651658	0.000859898	0.000273022	0.000326404	0.000811843	0.00109959	0.00095182	0.00119157	0.000875128	0.000787219	0	0	0.000847874	0.0015124
ENSG00000088280	0.000481991	0.00185198	0.00135344	0.00164624	0.00180484	0.00180662	0.00152917	0.000768242	0.00274813	0.00131866	0.000628022	0.000750813	0.00140058	0.0015018	0.00175155	0.00137045	0.00140911	0.000452701	0	0.0014159	0.0017878	0.000869725
ENSG00000007968	0.000330114	0.00100138	0	0.000845627	0.000962751	0.000928012	0.000785495	0.00078925	0.00205329	0	0.000322597	0	0.000719442	0.000730831	0.00022493	0.00046931	0.000620419	0	0	0	0.000500915	0.00107221
ENSG00000117318	0.000156605	9.50104e-05	0	0	0.000405979	0.000146749	0	0	0	0	0	0	0	0	0	0	0	0	0	0	0	0.000339102
ENSG00000117308	0	9.51403e-05	0	0.000401711	0.000135511	0.000587797	0.000373146	0	0.000243852	0.000643552	0	0	0	0.000231452	0	0.00178355	0.000196485	0	0	0	0	0.000169783
ENSG00000117305	0.000470887	0.00123795	0.00132226	0.000402078	0.00176325	0.000735417	0.00126985	0.00375272	0.00122037	0.000966208	0.000306777	0.00183379	0.00205248	0.000772211	0.00213899	0.000446294	0.000589993	0	0	0	0.00158783	0.000509813
ENSG00000179163	0.000142794	0.000866312	0	0.000731566	0.000524414	0.000133807	0.000543636	0.00102419	0.00111021	0.000585994	0.000279085	0.000667303	0.00145227	0.000632255	0.000194591	0.000406008	0.00125238	0.000402349	0	0	0.0008667	0.000309195
ENSG00000188822	0.00211124	0.00153703	0.0015809	0	0.00297981	0.000923235	0.00221039	0.000336509	0.00284522	0.000288802	0.00192562	0.000986623	0.00224946	0.00283903	0.00172624	0.000800389	0.00193985	0.000793177	0.00207032	0.00206733	0.00199334	0.00167623
ENSG00000188529	0.000282191	0.000342404	0.000792397	0.000722866	0.00030481	0.00105772	0.000402878	0.00101201	0.000767907	0.000289513	0.00165459	0.000329684	0.00041	0.000347075	0.00057683	0	0.000530352	0.000397564	0.000691805	0	0.000142732	0
ENSG00000142661	0.00133992	0.00171615	0.00250834	0.000381374	0.00151165	0.00153461	0.00205468	0	0.00162055	0.000916456	0.00029098	0.000347873	0.00108155	0.00131841	0.00223173	0.000423313	0.00130576	0	0.000729973	0.00174941	0.00090364	0.00145068
ENSG00000142677	0.000446543	0.00108365	0	0.000381291	0.000996828	0.000278959	0.000566684	0.000355871	0.000115728	0.000305419	0	0.000347797	0.000216263	0.000732289	0.00141989	0	0.000372994	0.000419407	0	0.00131177	0.000451722	0.000483456
ENSG00000185436	0.00127798	0.000603039	0	0.00109124	0.000797576	0.000665305	0.00101364	0.000339495	0.00121443	0.000291365	0.000555059	0	0.000206311	0.00118761	0.00058052	0.000403746	0.000889575	0	0.00069623	0.000834271	0.00100552	0.000461209
ENSG00000001460	0.00132363	0.00210796	0.000929195	0.00169532	0.00243054	0.000620162	0.00244089	0.00118672	0.00373054	0.00101848	0.000646746	0.0011598	0.000480781	0.00268616	0.00202924	0	0.00145113	0.000932397	0	0.00048604	0.00200848	0.00161218
ENSG00000020633	0.00230582	0.00349728	0.00184994	0.00379712	0.00373597	0.00185203	0.00266493	0.000393775	0.00243303	0.00168975	0.00289712	0.00115452	0.000717892	0.002836	0.00291779	0.0014049	0.00309541	0.000464079	0.00242264	0.00435446	0.000999671	0.00303138
ENSG00000117614	0.000311086	0.000283098	0	0	0.000571237	0.00830795	0.000740219	0	0.000604669	0.000319157	0	0.000363442	0.000451982	0.000382615	0.00084786	0	0	0.00262964	0.000762643	0.000456926	0.000472042	0.00252602
ENSG00000117616	0.00326493	0.00254673	0.0043657	0.00358436	0.00359381	0.0106352	0.00295954	0.00260197	0.00229671	0.0047852	0.0088121	0.00508589	0.00587311	0.00405388	0.00317804	0.00486265	0.00467515	0.00657113	0.00609839	0.000913438	0.00251642	0.0047131
ENSG00000188672	0.0451321	0.0107813	0.0934645	0.0599733	0.00298592	0.0150664	0.0198672	0.0138251	0.00219312	0.0460136	0.098408	0.0632733	0.0641386	0.0115876	0.0128773	0.0180457	0.010426	0.0357661	0.0912808	0.0327308	0.0182622	0.0235153
ENSG00000127423	0.0114357	0.0037002	0.0128446	0.0238257	0.00171285	0.00657244	0.0036281	0.02406	0.000711294	0.020649	0.00894023	0.01817	0.0170581	0.0043508	0.00498684	0.00910427	0.00630441	0.0150371	0.0366326	0.00806246	0.00385611	0.00445716
ENSG00000182749	0.000570701	0.000346237	0	0.00219288	0.000277401	0.000668478	0.000203694	0.0023878	0	0.00175652	0	0.00066675	0.000207295	0.000561538	0.000388859	0	0	0.000804031	0.0013991	0	0.00014433	0.000926817
ENSG00000117632	0.000465577	0.000847379	0	0	0.000905212	0.00159967	0.00110782	0	0.000965289	0.000636875	0	0.000362622	0	0.000763503	0	0.00132378	0.000777786	0	0	0.00273537	0.000941954	0.000336043
ENSG00000158006	0.00073944	0.00134583	0.000415272	0	0.00124599	0.00027716	0.000985304	0.000707153	0.000919856	0.00091035	0.000867124	0.000345555	0.000214869	0.000654811	0.000403066	0.000420493	0.000370589	0.000416703	0.000725109	0	0.00044881	0.000320226
ENSG00000158014	0.000147761	0.000537868	0	0	0.000287289	0.000138461	0.000140637	0	0.000574416	0	0	0	0	0.000218083	0	0	0	0	0	0	0.000149475	0.000159976
ENSG00000158022	0	0.000268876	0.000414826	0	0.000382969	0.000415294	0.00021091	0	0.00080401	0.000303124	0	0	0	0.000508751	0	0	0.000185096	0.000416256	0	0	0.00119554	0.000159941
ENSG00000236782	0.000278367	8.44409e-05	0.000390829	0	0.000120272	0.000130423	0.000198709	0.00066553	0	0.00142795	0.000544057	0.000975647	0.000808887	0.000136949	0.000189671	0	0.000174388	0.00117653	0.00204729	0.000408867	0	0.000452067
ENSG00000158062	0.011513	0.00286556	0.0157499	0.00907443	0.00197698	0.0087137	0.00330142	0.0127042	0.00126236	0.0181718	0.00951995	0.0137955	0.0115805	0.0079878	0.0158904	0.0570766	0.0157196	0.0149724	0.0434226	0.0346879	0.00880956	0.00239706
ENSG00000176092	0.000574513	0.00104565	0.000806621	0.000367921	0.000961873	0.00174965	0.00109363	0	0.00178672	0.000884128	0.000561431	0.0010068	0.0010434	0.000706611	0.00234874	0.000408381	0.000899787	0	0	0.000421924	0.000871765	0.000466504
ENSG00000176083	0.000143868	8.72832e-05	0.000403985	0	0.000310801	0.000404441	0.000479262	0	0.000447428	0	0	0.000336163	0.000209029	0	0.000588167	0.000409064	0.000540775	0	0	0	0.000436612	0.000155761
ENSG00000142751	0.000444811	0.000269861	0	0.00151925	0.000512496	0.000555754	0.000282243	0.000354491	0.00103751	0.000608469	0.00144894	0.00103935	0.000215424	0.000656504	0.000404108	0	0.000371548	0.00125334	0	0	0.00029998	0.000642109
ENSG00000198746	0.00028018	0.000339964	0	0	0.000423694	0.000787639	0	0.000334933	0.000435677	0.00028745	0.000273801	0	0	0.000344602	0.000190907	0	0.000175524	0	0	0.000411531	0.000425145	0.000303341
ENSG00000131910	0	0	0	0	0.000130572	0	0.000143818	0	0	0.000310047	0	0	0	0	0.000411828	0	0	0	0	0	0.000152856	0
ENSG00000175707	0	0.000261959	0.000404154	0	0.000528582	0.00026974	0.000342473	0	0.000783326	0	0.000562606	0	0.000209116	0.000424853	0	0.000409235	0	0	0	0	0.000291196	0.000155826
ENSG00000158246	0	0.000178561	0	0	0.000317913	0	0.000280131	0	0.000572082	0	0	0	0.000213812	0.000434394	0	0	0.000184383	0	0	0	0	0.000477977
ENSG00000090020	0.00192437	0.00223769	0.00360244	0.000821584	0.00291007	0.00330597	0.00221317	0.00153362	0.0034911	0	0.000626851	0.00224824	0.000698987	0.00244574	0.00240388	0.000455966	0.00321483	0.00135557	0.000786281	0.000942176	0.00243336	0.00225707
ENSG00000142733	0.000296733	0.000540072	0	0	0.000576931	0.000695142	0.000423639	0.00035472	0.000461416	0	0	0	0.000862254	0.00036496	0.000606555	0.000421852	0.000371788	0.000418051	0	0	0.000450262	0.000481893
ENSG00000142748	0.000148334	8.99926e-05	0	0	0.000224314	0	0.000282365	0	0.000115329	0	0	0.000346598	0.000431034	0.000218929	0.000202141	0.000421762	0	0	0	0	0.000150055	0
ENSG00000174950	0.000287978	0	0	0.000368845	6.22122e-05	0	0.000274093	0	0.000447802	0	0	0	0.000209204	7.08385e-05	0	0	0	0	0	0	0	0
ENSG00000158195	0.00132501	0.00267956	0.00165362	0.00113139	0.00292605	0.00634605	0.00350313	0.00140795	0.00320503	0.00211461	0.000575485	0.000344002	0.00171123	0.00325935	0.00341067	0.00251162	0.00184462	0.000829662	0.00216555	0.00216243	0.0023829	0.00446303
ENSG00000126705	0.00168021	0.00305809	0.000857829	0.00156511	0.00293682	0.00171759	0.00225342	0.000730385	0.00237519	0.000940257	0.000597074	0	0.00155349	0.00202897	0.00166523	0	0.00114829	0.000430393	0	0.00134613	0.00139066	0.00132299
ENSG00000000938	0.0014898	0.00150641	0.00139446	0.0025442	0.000679447	0.0423464	0.0013392	0.00237458	0.000514805	0.00611382	0.000970586	0.00154714	0.00288607	0.00114013	0.00360927	0.00470664	0.00269625	0.00699634	0.00649301	0.00534901	0.00133963	0.0114699
ENSG00000126709	0.000152679	0	0.00257235	0	0.000527734	0.0100149	0.000290635	0.00036503	0	0.00031328	0.000895213	0.000356749	0.00133098	0.000150227	0.000624185	0	0.00114778	0.00129061	0.00374299	0.000448511	0.000772248	0.00644669
ENSG00000117748	0.018288	0.0152322	0.0813812	0.131409	0.0031807	0.0139419	0.014751	0.138581	0.000963985	0.124341	0.09481	0.0702536	0.0896203	0.0309563	0.00337922	0.0136606	0.00563133	0.0292585	0.036475	0.0154795	0.00517375	0.0330555
ENSG00000158161	0.00722168	0.00554369	0.0124155	0.0222745	0.00493503	0.00814821	0.00561101	0.0109233	0.00504187	0.0111892	0.0164189	0.0141192	0.0173447	0.00623564	0.00562359	0.00502862	0.00517047	0.0066444	0.00794887	0.00995783	0.00417454	0.0071804
ENSG00000169403	0.00173294	0.00166465	0.00243307	0.00221957	0.00193424	0.00933728	0.00144322	0.000345266	0.00145963	0.000592635	0	0.000674865	0.00167855	0.00206035	0.00236155	0.00164244	0.00199033	0.00406909	0.00495646	0.00254536	0.00277565	0.00234525
ENSG00000126698	0.000763902	0.00101959	0.00042901	0	0.00148524	0.00186114	0.000945192	0.00109582	0.00118786	0	0.00149302	0	0.000443954	0.00105229	0.0004164	0.00130321	0.000382849	0.00172195	0.000749097	0.00044881	0.00061821	0.00148869
ENSG00000120656	0.00139265	0.00234695	0.00130353	0.00198191	0.00173827	0.00203	0.0016937	0.00110987	0.00240617	0.00127003	0.00151215	0.00108469	0.00134893	0.00213156	0.00189782	0.000439971	0.00135715	0.00130802	0.000758699	0.00181825	0.0014088	0.00234542
ENSG00000253304	0.0269689	0.00851819	0.029667	0.0409518	0.000750788	0.0177161	0.00516018	0.0478601	0.000432332	0.0430717	0.0301586	0.0513218	0.0490803	0.0158668	0.0106087	0.0486173	0.0149792	0.0426954	0.0579362	0.0322613	0.0101252	0.00827785
ENSG00000116350	0.0100328	0.00628001	0.0143097	0.00897468	0.00137613	0.0191012	0.00477454	0.00875709	0.00136198	0.0267948	0.0205425	0.0405595	0.00717272	0.00313388	0.00260421	0.00905601	0.00319251	0.0125642	0.0148356	0.00888853	0.00451074	0.0125863
ENSG00000116353	0.000636267	0.00144756	0.000446662	0.000407469	0.0010309	0.000149055	0.00136258	0.000760606	0.000989388	0.000326388	0.000621779	0	0.000693332	0.000939077	0.000433534	0.000452277	0.000597903	0.00179281	0	0.00140183	0.000804559	0.000516648
ENSG00000162510	0.000290961	0.000264784	0	0.000372666	0.00056571	0.000408973	0.000276933	0	0.000678661	0.00029851	0.000284336	0.000679859	0.000422742	0.000644151	0	0.000827295	0	0.000819839	0.000713305	0	0.000147168	0.00094504
ENSG00000162511	0.000436349	0.00105891	0.0016337	0.000745174	0.00094265	0.0485212	0.000692185	0.00173874	0.000565432	0.00358136	0.000852827	0.00271886	0.00190194	0.0010018	0.0019821	0.00744408	0.00419151	0.0143442	0.0114105	0.00598185	0.00411983	0.0130703
ENSG00000162512	0.00087233	0.000970258	0.000408253	0.000372429	0.00097366	0.000136238	0.00138378	0	0.00203469	0.000298321	0	0.000339714	0.00147866	0.00100138	0.000396253	0	0.00182163	0	0	0.000427095	0.000882448	0.000629627
ENSG00000134644	0.00389362	0.00472442	0.000841027	0.000767229	0.00397926	0.00322758	0.00399096	0.00143216	0.00372587	0.000921841	0.00029269	0.000699833	0.00239339	0.00405213	0.00326523	0.0038322	0.0022516	0.00379767	0.00146852	0.00307945	0.00348431	0.00324268
ENSG00000084628	0.000808415	0.00186373	0.000454009	0.00041417	0.00230528	0.00166658	0.00169276	0.000773116	0.00314269	0.00132702	0.00126401	0	0.00140947	0.00143178	0.00110166	0.00137915	0.00263353	0.00273344	0	0.00142489	0.00147203	0.00227563
ENSG00000060688	0.000491049	0.00139026	0.000459624	0.000419293	0.00137906	0.000613524	0.00109054	0.000782679	0.0020362	0.000671719	0.000959735	0.00191231	0.000475635	0.00104686	0.00089223	0	0.000615254	0.00230604	0.00160511	0	0.000827907	0.00159492
ENSG00000121769	0.000154357	0.000842817	0	0.00118621	0.000366805	0.000867852	0.000440744	0.000738085	0.0010801	0.000316723	0.00241347	0.00108201	0.000672802	0.000303757	0.000420697	0	0.000773599	0	0	0	0.000312294	0
ENSG00000162517	0.000581431	0.000440933	0	0.000372351	0.00053383	0.000953463	0.000276699	0	0.000113015	0	0.000284096	0	0.000633577	0.000572095	0	0.000413298	0.000182124	0.000819147	0	0	0.000294087	0.000314747
ENSG00000084636	0.000807846	0.00098022	0	0.00165551	0.00223385	0.0013626	0.00184535	0.00115886	0.00238676	0.000331522	0	0.000377522	0.000234746	0.00206668	0.000660531	0.00137818	0.00121462	0.000455252	0	0.000949255	0.00147099	0.00192418
ENSG00000121753	0.000926349	0.00121768	0.000433534	0	0.00190114	0.00101272	0.00124905	0.00073825	0.00132042	0.000633589	0.00181051	0.000360751	0.00112159	0.001747	0.00126237	0.00219492	0.000773773	0.000435028	0	0.00136063	0.00124946	0.000334308
ENSG00000134668	0.000149397	0.000815736	0.000839019	0	0.000903684	0.000279989	0.000782067	0.000357184	0.00127771	0.000306546	0	0	0.000217061	0.000734992	0.000610769	0	0.000374371	0.00168382	0	0.000438871	0.00166243	0.000646988
ENSG00000184007	0.00398582	0.00405903	0.00839418	0.00765761	0.00261393	0.0262781	0.00501303	0.00646641	0.00132812	0.0189857	0.0191971	0.0206222	0.00517058	0.00196091	0.00678955	0.00849971	0.00713427	0.0192528	0.033502	0.0213267	0.00748809	0.0200353
ENSG00000160055	0	8.86737e-05	0	0	9.47255e-05	0.000547845	0.000347783	0	0.000340916	0.000299905	0	0.000683036	0	7.19068e-05	0	0.000831161	0.00036626	0	0	0.000429362	0.000295711	0.000158243
ENSG00000175130	0.000287918	0	0.000404239	0	0.000124398	0.00553083	6.85089e-05	0	0	0	0.000562723	0	0.00020916	0.000212471	0.000980893	0.000818641	0.000360743	0.0012169	0.00564675	0.00338316	0.000873771	0.00140273
ENSG00000225828	0	8.45092e-05	0	0	0.000150461	0.000522116	0	0	0.00054151	0	0	0	0	0.000205589	0	0	0	0	0	0	0.000140912	0.000301622
ENSG00000160058	0.000730181	0.000974582	0.000410072	0.000748179	0.00123039	0.00109476	0.00152895	0.00104745	0.000794796	0	0.000570844	0	0.000636535	0.000287383	0.00019901	0.000415227	0.000914873	0	0	0	0.00118184	0.000474325
ENSG00000176261	0.00172138	0.00130543	0.000402806	0.000367461	0.00142551	0.0013442	0.00136532	0.00137185	0.00200755	0.000588682	0.000841094	0.000335182	0.00104209	0.00119974	0.000781933	0.00163148	0.000718929	0.00121258	0.000703342	0.00168559	0.000725562	0.00124245
ENSG00000162520	0.00363317	0.00379122	0.0106101	0.0148909	0.00169534	0.00531103	0.00401128	0.0208472	0.00101692	0.0155061	0.0113614	0.0220721	0.0141469	0.0043613	0.00950606	0.0144624	0.00801177	0.0171984	0.0277895	0.0196381	0.00602751	0.00330415
ENSG00000134684	0.000447511	0.001086	0.000418873	0.000764235	0.00148237	0.00111825	0.00120681	0.000356642	0.00162371	0.00153041	0	0.00139421	0.00108366	0.00146775	0.000813122	0.000848277	0.00168211	0.00126095	0.000731397	0.00131461	0.000603602	0.000484504
ENSG00000160097	0.000145789	0.000353793	0.000409377	0.00074691	0.000220464	0.000273226	0.000485659	0.000348557	0	0.000299143	0.000284938	0.0020439	0.000423637	0.00035862	0.000198672	0	0.000365329	0	0	0	0.000294959	0
ENSG00000121900	0	0.000374334	0.000433145	0	0.000266588	0.000578179	0.000220224	0	0.000359792	0	0	0.000360427	0	0	0	0	0.00019327	0	0	0	0.000312084	0
ENSG00000116514	0.00095396	0.00154335	0.00223228	0.00040728	0.000858687	0.0128128	0.00204292	0.00114038	0.00123616	0.00097871	0.00310746	0.00111451	0.00231004	0.00125152	0.000216667	0.00180827	0.0021913	0.00403195	0.0101343	0.00420355	0.00225172	0.00499196
ENSG00000004455	0.00148658	0.00250525	0.0055658	0.00253871	0.00371105	0.00371472	0.00298703	0.00513382	0.00269689	0.00542277	0.00613377	0.0030876	0.00263985	0.00227534	0.00315129	0.00140894	0.00165564	0.00139625	0.000809873	0.00145567	0.00250638	0.00339777
ENSG00000116525	0.00111218	0.000867532	0	0.000813996	0.0013043	0.00119107	0.000982947	0.00113959	0.00135884	0.000652022	0	0.00148498	0.00115422	0.00125066	0	0	0.000796284	0	0.000779019	0.00140021	0.00128581	0.000516052
ENSG00000184389	0.000568462	0.000344879	0.000399062	0.000728091	0.000583326	0.00119854	0.000270527	0.000339775	0.000552469	0.000291605	0.000277759	0.000664133	0.000412963	0.000349584	0.000774666	0	0.000356124	0.000400438	0	0	0.00100635	0.000615453
ENSG00000134686	0.00447123	0.00452107	0.00585914	0.00381787	0.00379931	0.0256976	0.00404287	0.00463233	0.00359224	0.00305816	0.0055346	0.00487549	0.00454743	0.00329958	0.00771797	0.00678034	0.00728284	0.0188979	0.0255767	0.00831868	0.00753849	0.0145225
ENSG00000121904	0.0123237	0.0195327	0.00908383	0.0106544	0.0253584	0.0145794	0.0231657	0.0125222	0.0264691	0.00474128	0.00873122	0.00575909	0.00872881	0.020917	0.0178436	0.0188341	0.0158268	0.0130216	0.00302121	0.0108607	0.0194791	0.0148434
ENSG00000163866	0.00420471	0.0038704	0.00162854	0.00334268	0.00554406	0.00339662	0.00400198	0.000346648	0.00462189	0.000595007	0.00198364	0.00135513	0.0025279	0.00285324	0.00355651	0.00247352	0.00272496	0.00122561	0.0021327	0.0017037	0.00454683	0.00298254
ENSG00000116544	0.000952859	0.00202331	0	0.00081362	0.00281324	0.000446444	0.00188941	0.000759377	0.00271642	0	0.00124155	0.000371075	0.000922949	0.00148447	0.00238058	0.000903093	0.000596937	0.000894955	0	0.000933043	0.00144587	0.00154744
ENSG00000271741	0.00055561	0.00176968	0.000780081	0	0.00201049	0.00169208	0.00178477	0.000332093	0.000647975	0.00114005	0.000814438	0.000324559	0.000403627	0.0017084	0.00113573	0.000789888	0.00121825	0.00195692	0.000681052	0.000816083	0.000562054	0.000451154
ENSG00000243749	0	0	0	0	0.000150309	0.000391191	0.000198669	0	0	0.000285531	0	0	0	0	0	0.000395663	0	0.000392097	0	0	0	0
ENSG00000163867	0.000579838	0.00184685	0.000814098	0	0.00200421	0.00163003	0.00172463	0.000346575	0.000676231	0.00148721	0.000849953	0.000338712	0.000421228	0.0017829	0.00118525	0.000412166	0.00127138	0.00163381	0.000710751	0.00085167	0.000586564	0.000784713
ENSG00000116560	0.0004761	0.000577688	0.000891264	0.00121959	0.000959955	0.00579975	0.000679717	0	0.000246776	0.000976905	0.00155086	0.000741636	0.00161404	0.000546532	0.000648801	0	0.000795365	0.000447168	0	0.0018648	0.000321081	0.00103091
ENSG00000142687	0.0035708	0.00324954	0.00250672	0.00228676	0.00494984	0.00543735	0.00368186	0.00320145	0.00624662	0.0024423	0.00174475	0.00139059	0.00259403	0.00307429	0.00182478	0.00338431	0.00316908	0.00377303	0	0.00437068	0.00210713	0.0027384
ENSG00000126067	0.000612618	0.000929169	0.00043006	0.000784647	0.00152196	0.00028703	0.00116616	0.00146467	0.00107169	0.000628512	0.000598668	0	0.000445041	0.00150695	0.0020871	0.00174187	0.000383786	0.00172617	0	0.000449908	0.000929585	0.00149233
ENSG00000142686	0	9.02845e-05	0	0	0.000160744	0.000139449	7.08202e-05	0.000355794	0	0.000305353	0	0	0	7.32131e-05	0.000202797	0	0.000186457	0	0	0	0.000301083	0.000322235
ENSG00000092853	0.00111553	0.00154692	0	0.000408223	0.00220333	0.00149332	0.00166846	0.000381008	0.00247805	0.000653985	0.000311466	0.000372364	0.000463077	0.00133282	0.00108584	0.00226558	0.00119802	0.000898064	0	0.000468142	0.00209573	0.00138028
ENSG00000171812	0.00100856	0.000961522	0.000809154	0.00147631	0.00124502	0.000540045	0.000822796	0.00103341	0.000560104	0.000295635	0.00197118	0.00100997	0.00083734	0.00155943	0.00117806	0.000409663	0.000541568	0	0	0.00211625	0.00102025	0.00109193
ENSG00000054116	0.000491166	0.00049664	0	0	0.000424428	0.000920505	0.000467484	0	0.000254586	0	0	0.000765104	0	0.00024164	0.000892442	0.000931026	0.000205134	0	0	0	0.000331242	0.000354512
ENSG00000142694	0.00296989	0.00144143	0.00542067	0.00570579	0.000192476	0.00292212	0.00176668	0.00213016	0.000115453	0.0100549	0.0110286	0.0048576	0.00819849	0.000511386	0.00222595	0.00168887	0.000744218	0.00251047	0.00509658	0.00261731	0.00045065	0.00353693
ENSG00000196182	0.00252883	0.00238655	0.0035505	0.00359883	0.00200312	0.0229068	0.00127031	0.00369479	0.00152923	0.00144136	0.00274583	0.00262616	0.00285769	0.00152058	0.00229743	0.00279622	0.00176026	0.00633375	0.0117103	0.00412707	0.00227392	0.00501944
ENSG00000181817	0.000428115	0.000173155	0	0.000365556	9.24861e-05	0.00254074	0.000271649	0	0	0.000585629	0.00111564	0	0.000207338	0	0.000583409	0.00121727	0	0.0016084	0.00209909	0.000419212	0.00028872	0.00154502
ENSG00000116885	0.00142698	0.00105812	0.000890443	0.000406154	0.00147286	0.00104002	0.00105636	0.000379076	0.00147929	0.000325335	0.000309887	0.000740953	0.000691095	0.00140407	0.000216068	0	0.000595974	0.000446756	0.000777404	0.000465769	0.000962356	0.00102996
ENSG00000116898	0.000158408	0	0.000889623	0	0.000479094	0.000742189	7.53851e-05	0	0.000246322	0	0	0.000370135	0	0.000155864	0.000215869	0.000900807	0	0.000446344	0.000776688	0.00046534	0	0
ENSG00000119535	0.00232265	0.00131518	0.00521763	0.00317319	0.000836273	0.239121	0.00213697	0.00407226	0.000601948	0.00794303	0.0115001	0.0108542	0.00247471	0.00137121	0.00485326	0.0154094	0.0064023	0.0279232	0.0273316	0.0122815	0.00454254	0.0762777
ENSG00000163873	0.00449091	0.00667961	0.0048815	0.000371097	0.00910713	0.00420826	0.00689416	0.00484898	0.00732121	0.00208077	0.00254825	0.00101549	0.00420962	0.00648566	0.00572511	0.00617858	0.0050823	0.00326555	0.0021309	0.00340453	0.00732741	0.00501899
ENSG00000163875	0.000144807	0.000702821	0.000813241	0.00037094	0.000563091	0.00108554	0.000620213	0	0.000900693	0	0	0	0	0.000569928	0.000394669	0.000411732	0.000181434	0.000408022	0	0.000850774	0.00043946	0.000313555
ENSG00000163877	0.000868111	0.00105334	0.00162511	0.000370628	0.000687643	0.000813474	0.00089511	0.000691838	0.000787443	0.00207815	0.00226225	0.00304264	0.00168172	0.000854173	0.00138018	0.00164554	0.000725127	0.000407679	0	0.00127509	0.000731817	0.000626582
ENSG00000134697	0.000595906	0.00135573	0	0	0.000997691	0.000837602	0.000708969	0	0.00069497	0.000305684	0	0.000696197	0.00108225	0.00109939	0.00060905	0	0.000373317	0	0	0	0.000753523	0.00129033
ENSG00000169218	0.000144442	0.000525788	0	0	0.00102973	0.000947459	0.000343695	0	0.00157224	0.00029638	0	0	0.000419725	0.000639554	0.000984187	0.000410695	0.000361955	0.000813988	0	0	0.00102282	0.000312765
ENSG00000116922	0.000475114	0.000288246	0.000444709	0	0.000376344	0	0.000150735	0	0	0	0.00030953	0.00037005	0	7.79142e-05	0.000431638	0	0.00019843	0	0	0	0	0
ENSG00000183317	0.000712343	0.00190155	0.000800108	0.00036495	0.00101566	0.00106801	0.00155939	0.000340619	0.00177229	0.00029233	0	0.000998675	0.000620984	0.00133172	0.00155318	0.00162033	0.000535513	0.00160573	0.000698537	0.000837035	0.00201769	0.00185095
ENSG00000196449	0.000140462	0.000170433	0	0	6.06883e-05	0.00171108	0.000200534	0.000335822	0.000109208	0	0.000549054	0	0	6.91034e-05	0	0	0	0	0	0	0.000994638	0.000608293
ENSG00000188786	0.00154856	0.00145194	0.000395307	0.00036062	0.0019464	0.00118726	0.0013399	0.00100973	0.00109454	0.00115544	0.000275145	0	0.00143177	0.00124666	0.00095922	0.000800553	0.000705545	0.000793339	0	0.00165421	0.00170893	0.00167657
ENSG00000204084	0.00251701	0.00229056	0.000392656	0.000716403	0.00305106	0.0015724	0.00166365	0.00133728	0.00250056	0.00172154	0.0021864	0.00359409	0.0018285	0.00227022	0.00323948	0.000795185	0.00210244	0.00118203	0	0.00164311	0.00141456	0.00302787
ENSG00000183431	0.00113904	0.0017276	0.00199903	0.000729447	0.000984273	0.00146761	0.000745334	0.000680816	0.00188189	0.000292148	0.000278276	0.000332685	0.000413732	0.000770517	0.000970136	0.000404832	0.000713574	0	0.000698103	0.00125477	0.000288063	0.00046245
ENSG00000183386	0.00014241	0.00043199	0	0	0.000307649	0.00173481	6.77717e-05	0	0.000664335	0.000584417	0.000556668	0	0.000413818	0.000560492	0.000194067	0	0.000535292	0.00200633	0.000698248	0	0	0.000770909
ENSG00000185668	0	0.000172119	0	0	0.000367733	0	6.75062e-05	0	0.000220578	0	0	0	0	0.000209361	0	0	0	0	0	0	0	0.000307156
ENSG00000116954	0.00142272	0.00105496	0.000443892	0.000404941	0.000990357	0.00118505	0.000601834	0.00188972	0.000737438	0	0.000617923	0.00036937	0.000459354	0.000544397	0.000646267	0	0	0.000445422	0	0.000928757	0.00223879	0.000684591
ENSG00000214114	0.000418481	0.000930921	0.0011751	0.00107199	0.000632835	0.000915	0.000464689	0.00200104	0.000542278	0.000572452	0.000272635	0.000977823	0.00121604	0.000549017	0.000380188	0.000396625	0.000174777	0	0	0.000409779	0.000987782	0.00135923
ENSG00000131233	0.000151636	0.000827959	0.000851591	0.000776866	0.000589645	0.000994644	0.000360812	0.00181268	0.000589479	0.00031114	0	0.000708624	0.00110157	0.000596805	0.000413281	0.000431148	0.00018999	0	0	0.000445447	0.00107376	0.00147754
ENSG00000158315	0.00147129	0.00133892	0.00371827	0	0.00181171	0.00124082	0.0019605	0.000703524	0.00263102	0.000603786	0.00115023	0.000343782	0.00149636	0.00166482	0.00260649	0	0.000553032	0.00165826	0.000721388	0.00172883	0.000744178	0.00254866
ENSG00000090621	0.00016014	0.000485776	0	0	0.000830287	0.00105043	0.000228629	0	0.00112057	0.00032859	0.000312988	0	0.000698011	0.000315138	0	0	0.00100323	0.000451226	0	0	0.000971987	0.000173378
ENSG00000163909	0.000144624	0.000350967	0	0.000370473	0.000531137	0.000135522	0.000412954	0	0.000562223	0.000296753	0	0	0.000420254	0.000213454	0.000788343	0	0.000362411	0.000407507	0	0	0.000438906	0.00015658
ENSG00000116981	0.000316088	0.00105472	0	0.000404848	0.000307281	0.000148097	0.000225636	0.000377857	0	0	0	0.000369285	0	0.000311013	0.000215373	0.000449369	0	0.00133596	0	0	0.000479631	0
ENSG00000116983	0.000316015	0.000383445	0	0	0.000307211	0	0.000375973	0	0	0.000324214	0	0.0011076	0.000459143	0.000233206	0.000861294	0	0	0	0	0.000464165	0	0.000171069
ENSG00000116985	0.00221109	0.00124562	0.00133045	0.000404569	0.00177418	0.00103596	0.0015032	0.00113279	0.00147352	0.00129626	0.00123471	0.00147612	0.000458932	0.00139859	0.0017218	0.000898119	0.000197883	0.00178005	0	0.000927904	0.00255627	0.00102594
ENSG00000198754	0.0004201	8.49564e-05	0	0	0.000181509	0	6.66408e-05	0	0	0	0	0	0	6.88924e-05	0.000190829	0.000398159	0	0.000394571	0	0	0.000141657	0.000151609
ENSG00000043514	0.00180998	0.00119792	0.000462042	0.000842998	0.0015285	0.000925127	0.00117458	0.00118019	0.00140725	0.00168813	0.000643189	0	0	0.00113331	0.00201808	0.000467851	0.00164931	0.000463635	0	0.000966733	0.00166452	0.000712584
ENSG00000116990	0.000631595	0.000287386	0.000443382	0	0.000102333	0	7.51429e-05	0	0.000368296	0	0	0	0.000688241	0.000155364	0.000860701	0	0	0	0	0.000463845	0.000479191	0
ENSG00000131238	0.00151569	0.00193105	0.00468169	0.00232957	0.000753103	0.00454494	0.00129835	0.00833467	0.000471376	0.00497604	0.00770212	0.00389571	0.00484477	0.00156592	0.00144584	0.00430959	0.000949533	0.00982272	0.00668841	0.00222625	0.00214658	0.00164098
ENSG00000049089	0.000164191	0.000498062	0	0	0.000602995	0.00369256	0.000703234	0.00117766	0.00140423	0.000336901	0	0.000767295	0.00047711	0.000565441	0.000671248	0.000466846	0.000411442	0.000925278	0	0.000482328	0.000830475	0.000888817
ENSG00000117016	0.000946524	0.00153132	0.000442976	0.000404106	0.00184031	0.000739126	0.00142641	0.000377164	0.00171714	0.00129478	0.000308324	0	0.000229203	0.00124177	0.000859911	0.000897089	0.000988281	0.00177801	0	0.00046342	0.00207459	0.000853973
ENSG00000179862	0	8.65952e-05	0.000400801	0	0.000154175	0.00173876	0.000135853	0.000341255	0.00022195	0	0.000278969	0	0	0	0.00019451	0	0.000178838	0.000804364	0	0.0012579	0.00014439	0.000618134
ENSG00000171790	0.00043251	0.000174932	0.000404831	0.000738617	0.000311452	0.000135096	0.000205828	0	0.000112091	0	0.000281774	0	0.000209467	7.09276e-05	0	0	0.000361272	0	0	0	0.000291684	0.000312175
ENSG00000010803	0.00445547	0.00820935	0.00231686	0.00464983	0.00745062	0.00479358	0.00793159	0.00276171	0.0107772	0.00237018	0.0032252	0.00231348	0.0038361	0.00673827	0.00494727	0.00328438	0.00578919	0.00185988	0.00161819	0.0033933	0.00617647	0.00607439
ENSG00000127129	0	0.000185092	0	0	0.00016477	0	7.25943e-05	0	0.000711609	0	0	0	0	0.000225141	0.000415754	0	0	0	0	0	0.000617251	0.000165153
ENSG00000127124	0.0117484	0.0163843	0.00942566	0.00469013	0.0207327	0.0117239	0.0148125	0.00729575	0.0205226	0.00469607	0.00596412	0.00499116	0.00576372	0.0150127	0.0139309	0.00911033	0.0110879	0.00644874	0.0052367	0.00806783	0.0179042	0.0109025
ENSG00000197273	0	8.50602e-05	0	0	0.000151442	0	0	0.000335206	0	0	0	0	0.000203705	6.89766e-05	0	0	0	0	0	0	0.000141831	0
ENSG00000198815	0.00349941	0.005435	0.00275139	0.000717131	0.00571521	0.00301683	0.00386359	0.00133864	0.00587685	0.00344659	0.00109431	0.000654136	0.00244048	0.00413186	0.00419653	0.00119399	0.00350763	0.00315528	0.000686317	0.00205598	0.0026904	0.00303095
ENSG00000066185	0.000818025	0.000794057	0	0.000419094	0.00109566	0.000153308	0.000467151	0.00117346	0.00063601	0.0003357	0	0.000382279	0.000475408	0.000724402	0.000891805	0	0.000819949	0.000921978	0.000802171	0	0.000993016	0.000885647
ENSG00000164007	0.000144594	0	0	0.000370395	0.000374842	0.000135494	0.000137622	0.000345701	0.000112421	0	0.000282603	0	0	0.000142272	0.000394088	0.000411127	0.000181168	0.000407422	0	0.000424761	0.000292542	0
ENSG00000117385	0.000313139	0.00075991	0	0	0.00121766	0.000586861	0.000745103	0.000374332	0.000121732	0.000321263	0.000918026	0.00073168	0.000682446	0.000616223	0.00170691	0.000445177	0.000392344	0.000441165	0	0	0.000316771	0.000847561
ENSG00000177868	0.00028636	0.000608058	0	0	0.000340245	0.000268337	0.000204415	0	0.000222643	0.000587579	0	0	0.000208028	0.000140881	0	0	0.000179396	0.000806875	0	0.000420607	0.000144841	0.000310032
ENSG00000117394	0.00156392	0.00113857	0.00043915	0.00120185	0.0013852	0.00161203	0.000967533	0.00261735	0.000486374	0.000962695	0.000611322	0.000365424	0.000908895	0.00153881	0.000213121	0.000444671	0.000587847	0.00132199	0.00460082	0.000459418	0.00142385	0.000677279
ENSG00000117395	0.0021865	0.00331631	0.000438552	0.00320056	0.00404873	0.00175619	0.00327027	0.00149359	0.0060714	0.000320461	0.00305245	0.00182463	0.00204223	0.00322709	0.0034053	0.00399659	0.00410933	0.00308045	0	0.00183517	0.0047397	0.00202907
ENSG00000253313	0	0	0	0.000356031	6.00509e-05	0.000130239	0.000132285	0	0.000108061	0	0.000271644	0	0.000201936	6.83776e-05	0.000189403	0	0.000174142	0	0	0.000408289	0	0.000150476
ENSG00000066322	0	0.000396746	0	0	7.06372e-05	0.00107239	0	0	0.000635556	0	0	0	0	0	0.000222792	0	0	0.000460661	0	0	0.000496154	0.000177003
ENSG00000159479	0.000146596	0.000355753	0	0.000375524	0.000190016	0.000412109	6.97641e-05	0	0.000341933	0	0.000286517	0	0	7.21213e-05	0.000199773	0	0.000183676	0	0	0.00129193	0.000148297	0.000158715
ENSG00000178922	0.00271872	0.000868113	0.00401801	0.00696433	0.000185472	0.00241353	0.00115763	0.00718424	0.000667513	0.00968901	0.00755095	0.00969602	0.00395007	0.00112635	0	0.00162741	0.000717136	0.000403186	0.000701587	0.000420345	0.000579001	0.00201395
ENSG00000196517	0.00406924	0.00340518	0.0145786	0.0147372	0.0023038	0.00341867	0.00180297	0.0117418	0.00185465	0.00978923	0.00740468	0.00754097	0.0203871	0.00331358	0.0021034	0.00718147	0.00281297	0.00434913	0.00756796	0.00247321	0.00141946	0.00319028
ENSG00000117419	0.00358966	0.00388217	0.00175301	0.000799596	0.00495632	0.00131624	0.00378796	0.00111943	0.00473247	0.00096073	0.00152519	0.00182339	0.00181408	0.00399273	0.00404104	0.000887526	0.00488873	0.00131929	0	0.00596024	0.00252612	0.00439332
ENSG00000126106	0.0409998	0.0148502	0.0545569	0.0928773	0.00277614	0.0442969	0.0177642	0.106802	0.00225994	0.114262	0.0926905	0.112243	0.0393423	0.0147517	0.0160528	0.0226191	0.0130342	0.0331918	0.0615079	0.024268	0.00835697	0.0308073
ENSG00000142959	0.000295967	0	0	0.000379077	9.59071e-05	0.00013867	0.000140848	0	0	0	0	0.000345778	0	0.000218411	0.000201663	0	0.000370828	0	0	0	0	0
ENSG00000188396	0.00183726	0.0020578	0.00793699	0.0115849	6.10622e-05	0.00264865	0.00195044	0.00439258	0.000109881	0.0159494	0.0118774	0.0128788	0.0039014	0.00083435	0.000962963	0.00281287	0.000885373	0.000398217	0.00762236	0.00083033	0.000714833	0.0113228
ENSG00000117425	0.00031165	0.00094537	0.000437559	0.000399164	0.00114454	0.00116814	0.000296624	0.00111766	0.000605765	0.000639471	0	0.000728201	0.000679201	0.000766615	0.000637047	0.00132918	0.00117144	0.000439067	0	0.000457753	0.00110343	0.000506118
ENSG00000070785	0.00244942	0.00485437	0.000917067	0.00125489	0.00444486	0.00229526	0.00334156	0.00117123	0.00571322	0.00335062	0.00191492	0.00305243	0.00189802	0.00482018	0.00489562	0.00139289	0.00511495	0.00138034	0.000800649	0.00239848	0.00346896	0.00194472
ENSG00000126107	0	0.000278193	0.000858401	0	0.00046228	0.000429685	0	0	0.000475354	0	0	0	0.000222076	0.000225591	0.000208293	0	0.00019151	0	0	0.000449009	0.000463863	0.000661934
ENSG00000162415	0.00553294	0.00918694	0.00858601	0.00410279	0.0104116	0.00682198	0.00886934	0.00522172	0.011547	0.00537773	0.00426865	0.00340217	0.00507719	0.00924065	0.00714312	0.00538197	0.00675	0.0049232	0.000713909	0.00898227	0.0111942	0.00725144
ENSG00000132781	0	0.000364051	0	0.000384284	0.000421305	0.000421723	0.000285566	0	0.000466546	0.000307816	0.0005864	0.000350527	0	0.000590429	0.000204433	0	0.000375922	0	0	0.000440689	0	0.000324834
ENSG00000070759	0.00359418	0.00336994	0.00183501	0.00376647	0.00695281	0.00535814	0.00590881	0.00273417	0.00393764	0.00134089	0.00223513	0.00076347	0.00261102	0.00498322	0.00445268	0.00557422	0.00347982	0.00230166	0.00160206	0.00335947	0.00347061	0.00371442
ENSG00000117450	0.000155754	0.000566965	0	0	0.000504717	0.000145951	0.000222367	0	0	0	0	0	0	0.000229881	0.000424506	0	0.000585452	0	0.00152736	0.000915092	0.000472683	0
ENSG00000159588	0	0	0	0	0.000158178	0.000411671	0.00020907	0.000350115	0.000227713	0	0.000572423	0.000342172	0.000638296	7.20446e-05	0.00019956	0	0.000366962	0	0	0	0.000148139	0.000475637
ENSG00000159592	0.000731734	0.00159816	0.00164378	0.00074977	0.00202339	0.00205704	0.00188043	0.000699784	0.00216189	0.000900863	0.00114412	0.00170977	0.00127578	0.00244795	0.000598299	0	0.00256709	0.000412361	0.00143511	0	0.00296089	0.00126756
ENSG00000197429	0.00140147	0.00153046	0.000393536	0.000359004	0.00151381	0.000919286	0.00153399	0.00134028	0.00130756	0.00115027	0.00109565	0.00130987	0.00223984	0.000827383	0.00114591	0.000398483	0.00140477	0.00118468	0	0.000411698	0.00184305	0.00136559
ENSG00000117461	0.00389122	0.00528809	0.000874128	0.00119614	0.00467387	0.00335461	0.00511097	0.00223279	0.00484064	0.0012775	0.00212946	0.00145475	0.00293988	0.00336929	0.00339374	0.00177023	0.00117011	0.00263142	0	0.00502959	0.00535344	0.00286476
ENSG00000250719	0	0	0	0	3.00376e-05	0	0	0	0	0	0	0	0	0	0	0	0	0	0	0	0	0
ENSG00000085998	0.000643106	0.00126803	0.000902925	0.00123554	0.00100725	0.00060263	0.00114768	0.00038439	0.00112502	0.000329895	0	0	0.00116797	0.00094917	0.00065729	0	0.0014101	0.00181208	0.000788302	0.000472299	0.00130113	0.0015666
ENSG00000132128	0.00165922	0.00128116	0.000423556	0.000386389	0.00221583	0.000424034	0.00157922	0.00108189	0.00175913	0.000309503	0.00117923	0.000704896	0.000657464	0.000964705	0.00143887	0	0.000377982	0.000850031	0	0.00132931	0.00106811	0.00114315
ENSG00000162456	0.000727864	0	0	0	0.000125793	0	0.000138554	0	0	0	0	0	0.000211505	0.000214853	0.000198378	0	0.000547182	0.00041018	0	0	0	0
ENSG00000079277	0.00113285	0.00216003	0.00136331	0.00082912	0.00220257	0.00576268	0.0019254	0.00154769	0.00239069	0.00132827	0.000632601	0.00151257	0.000235133	0.00151275	0.00154378	0.000920297	0.00121662	0.00136801	0	0.00142623	0.00196455	0.00280341
ENSG00000142961	0.000147952	0.000179521	0	0.000378996	0.00044747	0.000554559	7.04091e-05	0	0.000345094	0.00030358	0.000289165	0	0.000214961	0.000218364	0	0.000420673	0.000185374	0	0	0	0.000449003	0.000480546
ENSG00000123472	0.00123182	0.00158807	0.00043237	0.00039443	0.00162993	0.00115429	0.00146553	0	0.00167603	0.000947831	0.000601884	0	0.000671146	0.00136354	0.00146882	0.00218903	0.000578771	0.00130158	0	0.0018093	0.00186915	0.000500116
ENSG00000159658	0.00117053	0.00186413	0.000410857	0.00074961	0.00221261	0.00233082	0.00215855	0.000349817	0.00216143	0.000900671	0.00114387	0.000683762	0.00127551	0.00208752	0.00239269	0.00166409	0.00183325	0.00123682	0.0007174	0.00171928	0.00281224	0.00126729
ENSG00000187048	0.000424418	0.000343319	0.00119177	0.000362399	0.000275062	0	0.000605932	0	0.000769959	0	0	0	0.000205548	0.000417604	0.000192791	0.000402252	0.000354513	0	0	0	0.000286227	0.000306335
ENSG00000162366	0.000291392	0.000265176	0	0	0.000283274	0.000136526	0.000693357	0	0.000113278	0.000298953	0	0	0.000211684	0.000215035	0	0	0.000182548	0.000410527	0	0	0.000294772	0.00015774
ENSG00000162367	0	0.000441867	0.000818061	0	0.000409087	0.000272995	0.000277284	0	0.000906031	0	0	0	0	0.00064497	0.000794016	0.000414173	0	0	0	0	0.000736774	0
ENSG00000123473	0.00215038	0.00158417	0.000862616	0.00118039	0.0022232	0.00100752	0.00233909	0.00073446	0.00179133	0.000630336	0.00120081	0	0.00178533	0.00173803	0.00146521	0	0.0007698	0.000432795	0	0.00225607	0.00264147	0.00116407
ENSG00000269113	0.00541829	0.00581583	0.00234072	0.00142355	0.00762338	0.00338485	0.00595044	0.00398593	0.00982961	0.000855211	0.00298688	0.002597	0.00302781	0.0050579	0.00586912	0.00276517	0.00417772	0.00391464	0.00136238	0.00204062	0.00758927	0.00466287
ENSG00000132122	0.00407889	0.00641565	0.00254524	0.00425682	0.00744096	0.00424685	0.00589523	0.00144473	0.00599025	0.00309979	0.0029526	0.00141196	0.00197542	0.00624306	0.0053526	0.00429539	0.00340706	0.00340535	0.00222213	0.00310649	0.00794675	0.00457962
ENSG00000186094	0.035172	0.0463766	0.018319	0.0127153	0.048255	0.0267122	0.0458273	0.0206836	0.0507224	0.0174603	0.0135821	0.0142494	0.0222541	0.0433986	0.0378804	0.03105	0.0412252	0.0235771	0.00278148	0.026247	0.0558089	0.0310163
ENSG00000162373	0.00131071	0.00132532	0.000817888	0	0.00125846	0.000682343	0.00117821	0.000696377	0.00147199	0	0.000569274	0	0.00126957	0.000859777	0.000595386	0.00082817	0.000729885	0	0	0.000427818	0.00117859	0.00110371
ENSG00000142700	0.000296925	0.000450351	0.000833769	0	0.000160362	0.000139118	0.000211956	0	0.000577143	0	0	0	0	0.000219118	0.000404631	0.000422126	0	0	0	0	0	0.000482205
ENSG00000185104	0.0109406	0.0149129	0.0059847	0.00436765	0.0186319	0.0070566	0.0146054	0.00611469	0.0202162	0.00641399	0.00527633	0.00398398	0.00805112	0.015728	0.0164583	0.0113119	0.0176245	0.00560497	0.00208999	0.0171131	0.0158108	0.0113835
ENSG00000085831	0.00451757	0.00420902	0.00453051	0.00371967	0.00264897	0.00483799	0.00199632	0.00655762	0.00263429	0.00794534	0.0116674	0.0113097	0.00750131	0.00428629	0.00373774	0.00458746	0.00384088	0.00454612	0.00474645	0.00284376	0.00261141	0.00524037
ENSG00000085832	0.002316	0.00487647	0.0022953	0.00348982	0.00459123	0.00395748	0.00570533	0.00130286	0.00466056	0.00307493	0.00266266	0.00318326	0.00356288	0.00402143	0.00334175	0.00154944	0.00426735	0.00422255	0.00200392	0.00360185	0.00358319	0.0047199
ENSG00000078618	0.00479004	0.0035703	0.0080703	0.00771273	0.00366614	0.00974659	0.00338675	0.0157059	0.00319219	0.00730127	0.0149791	0.00991326	0.00258496	0.0030972	0.000932511	0.00116739	0.00291507	0.00616999	0.00738132	0.00482444	0.00401492	0.0041488
ENSG00000169213	0.000891516	0.00169988	0.000715255	0.000978739	0.00200849	0.000954749	0.00145463	0.000913488	0.0032677	0.000522655	0.000746757	0	0.00222051	0.00169175	0.0032976	0.00289699	0.00207446	0.00035886	0	0.00261893	0.00180371	0.000827325
ENSG00000117862	0.00160808	0.0013008	0.000376292	0.000343273	0.000984285	0.00326488	0.00095659	0.000640776	0.00177122	0.00109987	0.00130955	0.000313119	0.0009735	0.000527419	0.00146093	0.00304818	0.000335804	0.00264312	0.00197114	0.000787318	0.00108449	0.00174101
ENSG00000198841	0.000125685	7.62512e-05	0	0	5.43035e-05	0	0.000179437	0	0	0.000257891	0	0	0.000365218	0	0	0	0	0.000354141	0	0	0.000127142	0
ENSG00000154222	0.000521009	0.000553157	0.000365751	0.000333657	0.00039394	0.000610272	0.000495889	0.000311412	0.000810163	0.000267263	0	0.000913042	0.000567737	0.000192242	0.000355	0.000370349	0.000489595	0	0.00063864	0	0.000790578	0.000987137
ENSG00000085840	0.000680905	0.000743574	0.00152959	0	0.000853161	0.00038283	0.000518461	0	0.00190584	0.000558857	0	0	0.000395719	0.000803968	0.000556739	0	0.000682506	0	0.00133542	0.000800094	0.000826564	0.000589754
ENSG00000134744	0.0200565	0.0153701	0.0485381	0.0845019	0.00515949	0.0251001	0.0114914	0.0858086	0.00595027	0.0503592	0.0595731	0.0619715	0.0506123	0.0175923	0.0226566	0.0551511	0.0277748	0.0442438	0.123571	0.0546544	0.017753	0.0198573
ENSG00000162377	0.000129346	0.000235419	0	0	0.000251486	0.000363617	0.000307775	0	0.000402264	0	0	0	0	0.000318174	0	0.000367773	0.00048619	0	0.000634198	0.00037997	0.00039254	0.000560155
ENSG00000121310	0.000802788	0.000811736	0.000375707	0.000342739	0.00101166	0.000250754	0.000955102	0	0.000832217	0.000549077	0.000261503	0.000625264	0.000583191	0.000526599	0.00091166	0.00076086	0.00150877	0.000377002	0.000656024	0.000393047	0.00148885	0.000724292
ENSG00000162383	0.0010338	0.00195998	0.000362866	0.000331025	0.00131208	0.00121092	0.00153743	0.000308956	0.00271273	0.00159093	0.00101026	0.000301947	0.000187753	0.000699326	0.000880501	0.00110228	0.000971466	0	0	0	0.00117651	0.000979351
ENSG00000162384	0.000387602	0.000235153	0	0	0.000139557	0.000484276	0.000245943	0.000308898	0.000401811	0.000265106	0	0	0	0.000190689	0.000176067	0.000367359	0	0	0	0	0	0.000279762
ENSG00000162385	0.000258353	0.000470218	0	0	0.000195343	0.000363139	0.000430319	0	0.000301302	0.000265056	0.00050494	0	0	0.000635512	0.000176034	0	0	0.00036398	0.000633365	0	0	0.000139855
ENSG00000157193	0.00142791	0.00275639	0.00109353	0.000332524	0.00249583	0.0012164	0.00259458	0.00124142	0.00262409	0.00133178	0.000761125	0.00121326	0.000943015	0.00159657	0.00176897	0.00147636	0.00243966	0.00219459	0.000636471	0.00114399	0.00210105	0.00126487
ENSG00000174332	0.00393286	0.00638836	0.00213746	0.0019499	0.00665992	0.0032098	0.0062186	0.0018199	0.00877876	0.00208253	0.00123978	0.00148218	0.00165893	0.00505559	0.00449504	0.00288577	0.00476867	0.00178735	0.00248815	0.0022361	0.00795694	0.00343384
ENSG00000058804	0.00179127	0.00267505	0.00154767	0	0.00276832	0.00154941	0.00281965	0.000988301	0.0041781	0.000848189	0.000807915	0.00032196	0.00140138	0.00169472	0.00168995	0.000783561	0.00172642	0	0	0.00121432	0.0023696	0.000447541
ENSG00000058799	0.00165414	0.00183984	0.000387071	0.00211864	0.000923144	0.00129169	0.00104959	0.000659131	0.00225065	0.00113137	0.000808238	0.000644177	0	0.000406896	0.00225417	0.00117581	0.00120898	0.000776811	0	0.000809871	0.00111555	0.0007462
ENSG00000081870	0.000547106	0.000746826	0.00115221	0.000350369	0.0007387	0.000256336	0.000781092	0	0.000744401	0	0	0.000319592	0.000397449	0.00114393	0.00167752	0.000388899	0.000685491	0.00115618	0	0.000803593	0.000830178	0.000888499
ENSG00000203985	0	0.0003807	0	0	0.000298234	0.000352807	0.00011945	0.000300053	0.000487882	0	0.000245287	0	0	0	0	0	0.000157245	0	0	0	0.000507827	0.000135876
ENSG00000116209	0.000271932	0.00065991	0.000381794	0	0.000469965	0.00484152	0.000711757	0.000650145	0.000528563	0	0.000531479	0.00127079	0.00059264	0.000869588	0	0.000773188	0.000851784	0.00421421	0.000666653	0.00239649	0.0019256	0.000736027
ENSG00000157211	0.000259131	0.000550241	0	0	0.000587794	0.000364233	0.000554934	0	0.00100736	0.000265854	0.000506462	0.000302743	0.000564743	6.37427e-05	0.00123595	0	0	0	0	0.000380614	0.00078641	0.000420828
ENSG00000256407	0.00100091	0.00144219	0	0	0.00183793	0.000468955	0.00125035	0.000299126	0.00243187	0.000256719	0.000489058	0.000584679	0.00127245	0.00110794	0.00136398	0.00106721	0.00156759	0.000705062	0	0.00147014	0.00113908	0.000677279
ENSG00000215883	0.000501	0.000683888	0	0	0.000947025	0.000117367	0.000596055	0	0.00116857	0	0	0	0.00072791	0.000554575	0.000341366	0.00106838	0.00125544	0.000705832	0	0.000367936	0.000633513	0.000271207
ENSG00000157216	0.0033668	0.00416376	0.0021817	0.00132684	0.00542703	0.0031549	0.00585433	0.00247676	0.00583942	0.00318845	0.00303705	0.002118	0.00357469	0.00445947	0.00564687	0.00441826	0.00454289	0.00218922	0	0.000760797	0.00445381	0.00294414
ENSG00000162391	0.000387384	0.000235021	0	0	0.000418435	0.000484004	0.000245804	0.000617448	0.000602377	0.000529913	0.000504751	0.00030172	0	0.000254109	0.000703872	0	0.00129432	0	0	0	0.00091438	0.000139802
ENSG00000162396	0.00012908	0.000156622	0	0	0.000167311	0	0.000184284	0	0.000100359	0.000264857	0	0	0.000375083	0.000190511	0.000175902	0	0	0	0	0	0.00039173	0
ENSG00000006555	0.000277749	0.000589774	0	0.00142297	0.000660026	0.000520536	0.000594804	0	0.000755818	0	0.000542849	0.000324494	0.000403546	0.000546579	0.00018925	0.000394864	0.000348003	0	0	0	0.000421456	0.000451063
ENSG00000116133	0.000544293	0.00156853	0.000382096	0	0.00120524	0.000382527	0.00110086	0.000325329	0.00158694	0.000837623	0.0010638	0	0.000197703	0.00100416	0.000927164	0	0.000852458	0.00115024	0.000667181	0.000799462	0.00151417	0.000589287
ENSG00000162402	0.00296827	0.0040714	0.000362389	0.00165295	0.00401471	0.00217679	0.0044834	0.0012342	0.00461563	0.000794422	0.00176563	0.000904651	0.000937532	0.00387299	0.0051002	0.00183473	0.00339567	0.00109092	0.00126554	0.00227469	0.00326381	0.0023753
ENSG00000162407	0.00257966	0.00383436	0.000724371	0.00198243	0.00417964	0.00253816	0.00564714	0.00277539	0.00551558	0.00105863	0.000504183	0.000904143	0.00149921	0.00387081	0.00263655	0.00146696	0.00307054	0.0021806	0.000632415	0.00151561	0.00300101	0.0027929
ENSG00000187889	0.00252106	0.00275309	0.000353959	0	0.00245082	0.00129931	0.00197959	0.00210961	0.00411623	0.00103459	0.00123183	0.00206175	0.000549433	0.00272864	0.00223311	0.00107523	0.00189524	0.00106554	0.00061805	0.00148118	0.00267781	0.00218357
ENSG00000021852	0.00110853	0.00168134	0.000389098	0.000709911	0.00122732	0.000779074	0.00118697	0.000662582	0.00193923	0.000568648	0	0	0.000201326	0.00102257	0.00113298	0	0.00208339	0.000780878	0	0.000814111	0.000981218	0.000600086
ENSG00000173406	0.0320116	0.0404605	0.0178352	0.0156194	0.0455545	0.0255926	0.0402011	0.014578	0.055111	0.0138146	0.0151448	0.0148409	0.0151343	0.0431218	0.0415462	0.0487603	0.0315139	0.0164649	0.00809694	0.0268679	0.0421492	0.0288815
ENSG00000162600	0.0027056	0.00390822	0.00180889	0.00165017	0.00462027	0.00241458	0.00324959	0.000616061	0.00400683	0.00158617	0.000251808	0.0021073	0.00131033	0.00354954	0.00210687	0.00329694	0.00306709	0.000726051	0.00126341	0.0015139	0.00508296	0.00292925
ENSG00000184292	0.000126076	0.000152977	0	0.000322959	5.44727e-05	0	5.99987e-05	0	0	0	0	0.000294589	0	6.20259e-05	0.000343618	0	0	0	0	0	0	0
ENSG00000162601	0.00115824	0.00117115	0.000722746	0.000988989	0.00180711	0.000844155	0.00122488	0.000923055	0.00200116	0.00132032	0.000251526	0.000601409	0.000560941	0.000823076	0.00105225	0.000365916	0.00128996	0.000362618	0	0.000378051	0.00104149	0.000696658
ENSG00000177606	0	0.000153484	0	0	0.000136632	0.000829724	6.01972e-05	0	0	0	0	0.000591128	0.000367568	0.000124462	0.000172377	0.00035966	0.000158488	0	0.000620208	0	0.000255921	0.000410849
ENSG00000134716	0.000528411	0.000721305	0.000370947	0	0.00102738	0.000618942	0.00100587	0.000315836	0.00102709	0	0.000516379	0.000308671	0.000191934	0.000714899	0.000360044	0.00037561	0.00115862	0	0	0.00194033	0.00120271	0.00100116
ENSG00000162598	0.00103109	0.00250219	0.000723829	0	0.00286787	0.00120774	0.00233077	0.00215702	0.00330687	0.00105784	0.000503805	0.000301155	0.00131082	0.00177543	0.00263458	0.00183232	0.000807432	0.000726323	0	0.000757235	0.00391143	0.000976783
ENSG00000162604	0.000643106	0.000936394	0.00072234	0.000329478	0.00147267	0.000482104	0.0012242	0.000307512	0.00130003	0.000527833	0.00050277	0.000300536	0.000934378	0.00139212	0.000525832	0.000365711	0.000644618	0	0	0.000377839	0.000650565	0.000278507
ENSG00000132854	0.00159411	0.00233722	0.000373023	0.000680583	0.0030133	0.00124481	0.00183334	0.000952813	0.00371823	0.000272578	0.000259635	0	0	0.00150316	0.00289647	0.00188856	0.00183088	0.00187154	0	0	0.00255328	0.00143824
ENSG00000116641	0.00366167	0.00633536	0.00304653	0.0031266	0.00647477	0.00432079	0.00716387	0.00194544	0.0070646	0.00250445	0.00291565	0.00126753	0.000591122	0.0063384	0.00757727	0.00115681	0.00441793	0.0026749	0.000664945	0.00358552	0.0071339	0.00425802
ENSG00000142856	0.00432699	0.00652306	0.0114139	0.0073894	0.00552361	0.00516048	0.00779994	0.00940467	0.0048934	0.011569	0.0130698	0.0196081	0.00781081	0.00516063	0.00500315	0.00671073	0.0073929	0.00738918	0.00964348	0.00808884	0.00703002	0.0056784
ENSG00000162434	0.00335292	0.00367716	0.00217271	0.000330343	0.00398385	0.00954653	0.00288441	0.00616638	0.00391032	0.00185226	0.00201635	0.0012053	0.000936829	0.00329909	0.00298753	0.00220002	0.00226208	0.00545049	0.00316148	0.00189415	0.00469636	0.00404895
ENSG00000172410	0	0	0	0	2.74526e-05	0	0	0	0.000197603	0	0	0.000296928	0	0	0	0.000722641	0.00015922	0	0	0	0.000128551	0
ENSG00000152763	0.00156807	0.00356749	0	0.000334734	0.0033593	0.00171428	0.00416648	0.00281176	0.00467348	0.000536252	0.00178776	0	0.000949282	0.00334294	0.00480798	0.00111463	0.00180098	0.00147278	0.0012814	0.00191933	0.00515535	0.0016977
ENSG00000116704	0.000406052	0.00221712	0	0.00138687	0.0017544	0.000253664	0.00161031	0.000323602	0.00168375	0.000277725	0.00158723	0.000948781	0.000786612	0.00153154	0.000737792	0.000384845	0.00135669	0.00152551	0	0.00159043	0.00219073	0.000439618
ENSG00000203963	0.00188492	0.00472671	0.00105858	0.00193138	0.00477784	0.00164854	0.00370769	0.00180262	0.00429885	0.00309413	0.000982402	0.000587241	0.00182576	0.00377114	0.00376737	0.00214377	0.00314893	0.00283261	0.00184839	0.0040606	0.00622884	0.00299309
ENSG00000142864	0.000261992	0.000476842	0	0	0.000509386	0.00208678	0.000561061	0.000313191	0.00081479	0.00026879	0.000512054	0.000306085	0	0.000386679	0.000535542	0.000372464	0.00032826	0.000369107	0	0.000384816	0.000265031	0.00127642
ENSG00000172380	0.00254201	0.0030073	0.00321211	0.00130233	0.00414611	0.00154832	0.00399209	0.000303877	0.00326106	0.00130398	0.00198731	0.00148492	0.002216	0.00356421	0.00259808	0.00108416	0.00302574	0.000716262	0.00124637	0.00149349	0.00321437	0.00220172
ENSG00000162595	0	7.82229e-05	0	0	5.57077e-05	0	0.000122718	0.000308261	0	0.000264559	0	0	0	0.000317161	0	0	0	0	0	0	0.00039129	0.000139593
ENSG00000116729	0.00270595	0.00328333	0.000759835	0.00381239	0.00409198	0.00431059	0.00418516	0.00161737	0.00504926	0.00194331	0.0007933	0.00221295	0.00216233	0.00272907	0.00313438	0.00192347	0.00322087	0.00609963	0.00199013	0.00158981	0.0036954	0.00219723
ENSG00000116745	0.000810351	0.000245815	0.000379246	0	0.00105037	0.000253116	0.000707007	0.000968709	0.000105007	0	0.000527933	0.000315577	0.000588685	0.000598005	0.000736199	0.000768028	0.00067688	0.000380554	0.000662205	0.000396749	0.00081975	0.000731115
ENSG00000024526	0.000692137	0.000671858	0	0	0.000986853	0.000389145	0.000922273	0.000661916	0.00129152	0.000284038	0.000270551	0	0.000402247	0.000612922	0.000565922	0	0.000173441	0.000390046	0	0	0.000700165	0.000299741
ENSG00000066557	0.00164952	0.0017513	0.000385989	0.000352119	0.00246473	0.00128808	0.00189707	0.000657288	0.00203061	0.000282052	0.000537319	0.000642376	0.000798869	0.00135253	0.00149858	0.00117252	0.00258343	0.000387319	0	0.00161521	0.0036154	0.000892936
ENSG00000118454	0.00120535	0.00276259	0.00188036	0.00102922	0.00367445	0.00175699	0.00274062	0.0019212	0.00583119	0.00109922	0.00104703	0.000312936	0.00194586	0.001779	0.00310266	0.0011424	0.00285267	0.00113211	0.000656663	0.00196715	0.00243867	0.00173999
ENSG00000050628	0.00345374	0.0067889	0.00310341	0.00283109	0.00692395	0.00478982	0.00631146	0.00462411	0.00708909	0.00198427	0.00270008	0.0038736	0.00260935	0.00564116	0.00433003	0.00157121	0.00363495	0.00194632	0.000677361	0.00243498	0.00740685	0.0034401
ENSG00000132485	0	0.000806404	0.000373239	0	0.000574294	0.000871875	0.000759064	0	0.000930095	0.000272736	0.000259785	0	0.00019312	0.00104628	0.000362269	0	0.00016654	0	0	0.00078093	0.000403383	0.000143907
ENSG00000172260	0.018567	0.023686	0.00999876	0.0104244	0.026841	0.0145384	0.0262051	0.00851328	0.0315411	0.0120033	0.00969348	0.00891444	0.0131186	0.0237746	0.0256486	0.018441	0.0280434	0.0114665	0.0106	0.0242827	0.0247001	0.0178989
ENSG00000162620	0.00410513	0.0042806	0.00252159	0.00230033	0.00534873	0.00240423	0.00531136	0.00153355	0.00787955	0.00157937	0.00275802	0.00149876	0.00167749	0.00536459	0.00472013	0.00474183	0.00482201	0.00289175	0.000628996	0.00376853	0.00506116	0.00319447
ENSG00000162621	0.00102533	0.00155513	0	0.000328312	0.000996762	0.000840696	0.000731919	0	0.000797186	0.00105193	0.000751486	0.000598945	0.000372428	0.000882757	0.000698628	0.00145767	0.00128467	0.000722265	0	0.00150601	0.000777915	0
ENSG00000178965	0.00151764	0.00322256	0.00106539	0.000647936	0.00316929	0.00130361	0.00192596	0.00151185	0.00285156	0.00103801	0.000494361	0.000295509	0.00128625	0.00236435	0.0018958	0.00107878	0.00396148	0.00178177	0.000620094	0.0018576	0.00460573	0.00287542
ENSG00000116791	0.000945038	0.000655249	0	0	0.000933292	0.000379525	0.00115647	0.000322776	0.00115463	0.000277016	0.000263863	0.000630907	0.000392303	0.000398514	0.00147182	0.000383863	0.000169154	0.000760808	0	0.00158638	0.000273143	0.000146166
ENSG00000137968	0.0098397	0.0117801	0.0103152	0.00806578	0.0129525	0.0082369	0.0126743	0.00721437	0.0169327	0.00699919	0.00615401	0.0070507	0.00705281	0.012199	0.0114423	0.00969883	0.0111779	0.0036967	0.00321633	0.0107913	0.0120773	0.00980085
ENSG00000154007	0.000260554	0.000474224	0	0.00033372	0.000534734	0.000122078	0.000433985	0	0	0	0	0.000304405	0.000189281	0.000384556	0.000355068	0	0.000163229	0.000734161	0	0.000382703	0.000922516	0.000141046
ENSG00000142892	0.0214629	0.0119097	0.0444662	0.060679	0.00684191	0.021829	0.00984037	0.052566	0.00620687	0.0402801	0.034275	0.043117	0.0361276	0.019058	0.0185478	0.0394436	0.0223005	0.0217566	0.0834179	0.0392139	0.00913488	0.0131772
ENSG00000036549	0.00262801	0.00318876	0.00155358	0.00106294	0.00403388	0.00220338	0.00276459	0.00132277	0.0048393	0.00141905	0.00135167	0.000646379	0.00100481	0.00347043	0.0033928	0.00157311	0.00225292	0.00389733	0.00135635	0.00121896	0.00265849	0.00314475
ENSG00000077254	0.000822458	0.00241171	0.000384912	0	0.00207289	0.00244053	0.00150037	0.000327727	0.00287755	0.000843796	0.00133955	0.000320292	0.000995801	0.00215801	0.0013076	0.00116925	0.00137399	0.00115872	0.0013442	0.00201338	0.00221866	0.000742038
ENSG00000162613	0.000899004	0.00148041	0	0	0.000860085	0.000842422	0.00103901	0.000614106	0.00109838	0.000263522	0.000251009	0.000300087	0.000373193	0.000884569	0.00105009	0.000730329	0.000804569	0	0	0	0.000519675	0
ENSG00000162618	0.00166864	0.00288129	0.002523	0.00131521	0.00379889	0.00204474	0.00317638	0.00153441	0.00309371	0.00131687	0.00200695	0.000299919	0.000372984	0.00404148	0.0029736	0.00291968	0.00257318	0.00217003	0	0.00339357	0.00467446	0.00125071
ENSG00000137941	0.00171011	0.00430963	0.00184693	0.000673947	0.00395014	0.00234209	0.00388134	0.00157254	0.00552296	0.0013496	0.00231393	0.000614746	0.00344028	0.00297701	0.00358529	0.00635851	0.00296677	0.00296528	0	0.00154574	0.00425833	0.00284843
ENSG00000174021	0.000126913	7.69966e-05	0	0	0.000246755	0.00249743	0.000241588	0	0	0	0.000248047	0.00059309	0.000553182	0.000312189	0.00190245	0.00360854	0.000954087	0.00250322	0.00746721	0.00298257	0.000770311	0.00123664
ENSG00000117151	0.00296779	0.00139131	0.00757601	0.00483786	0.0011657	0.00796378	0.0028247	0.00451533	0.00136349	0.00387519	0.00316387	0.00409768	0.00489994	0.00165917	0.0027575	0.0138082	0.0064228	0.00988275	0.0125671	0.0091145	0.00423039	0.00248287
ENSG00000117155	0.000943927	0.000572669	0.00113596	0	0.00107785	0.00012636	0.000705898	0.000644794	0.00104843	0.00110676	0.000263553	0.000945248	0.000195921	0.00119414	0.00294018	0.00115024	0.00101373	0.000379957	0.000661167	0.00158451	0.00136411	0.000875963
ENSG00000171517	0.00139914	0.00216069	0.000357165	0.000325824	0.00192346	0.00143027	0.00193699	0	0.00336236	0.000260989	0.000248597	0.000891608	0.00203283	0.00143925	0.00450667	0.00180827	0.00127494	0.000358396	0	0.000373649	0.00321675	0.0015148
ENSG00000153898	0.0020868	0.00213644	0.000366236	0.000334099	0.00231042	0.00122216	0.00179998	0.000311825	0.00294074	0.00133809	0.000509821	0.000304751	0.000947483	0.00141164	0.00195509	0.00259588	0.00196098	0.00146999	0	0.00153255	0.00118744	0.00169448
ENSG00000055732	0.00110365	0.00083696	0	0	0.00119211	0.00129273	0.00118174	0.00032983	0.00150164	0	0.000269629	0.000322347	0	0.00101806	0.00112799	0.000784504	0.00086425	0.000388717	0	0.000810521	0.00167467	0.000298719
ENSG00000097096	0.000816925	0.00148685	0.000764646	0.000348775	0.00170598	0.000637924	0.0012959	0.000976568	0.00137617	0.00083812	0.00106443	0	0.000593461	0.00100476	0.000556628	0.00232278	0.00102356	0.0019182	0.00133515	0.0011999	0.0016528	0.000442228
ENSG00000162642	0.000127928	0.000155224	0.000718446	0	0.000165818	0.000839133	0.000304399	0.000305854	0.000397852	0.000262494	0.00025003	0	0.000371736	0	0	0	0.000320571	0.000360461	0	0.000375802	0.000258823	0.000415508
ENSG00000142867	0.000392839	0.000317774	0.000367699	0.000335435	0.000311173	0.00147246	0.000249266	0.000626143	0.00020362	0	0.00153558	0	0.000190254	0.000193266	0.000535338	0.000744644	0.000164068	0.000737933	0.00128408	0	0.000927256	0.000425313
ENSG00000153904	0.00612534	0.008223	0.00146383	0.00534154	0.010023	0.00659469	0.00793873	0.00529702	0.0103354	0.0034764	0.00229246	0.000913561	0.00416577	0.00679639	0.00799205	0.00518783	0.00669493	0.00293776	0	0.00306279	0.00698741	0.00253979
ENSG00000117174	0.00161626	0.00261484	0.000378207	0.00034502	0.00212407	0.000631057	0.00185882	0.000322018	0.00314158	0.000829097	0.000789729	0.000629425	0.00136984	0.00165657	0.00256964	0.00191481	0.00118129	0.00189755	0	0.00118699	0.00204376	0.000583289
ENSG00000171502	0.0090375	0.0125876	0.00571886	0.00423885	0.0124842	0.00703737	0.0107219	0.00669519	0.0132615	0.00235064	0.00223903	0.00535361	0.00832229	0.0120861	0.0105812	0.0155627	0.0114829	0.00573857	0.00499287	0.00785242	0.012619	0.00826866
ENSG00000122417	0.000799833	0.00169837	0.00299459	0.000682956	0.00132471	0.000499662	0.000824708	0.0025497	0.00072551	0	0.00026054	0	0.000774726	0.00144282	0.00181661	0.00037903	0.00116917	0.000375614	0.00130722	0.0011748	0.00161822	0.00144325
ENSG00000183291	0.000631306	0.00114902	0.000354543	0.000323433	0.00182751	0.00153809	0.00186269	0	0.00166884	0.000518148	0.000740317	0.000295021	0.000917233	0.00130446	0.00154855	0.001795	0.00237296	0.00177883	0.00061907	0.000741812	0.00166043	0.00109359
ENSG00000137947	0.000525485	0.00103612	0.000737786	0	0.00170282	0.000615515	0.00125037	0.000628175	0.00112354	0	0.0012838	0	0.00114523	0.000517048	0.0014322	0.00149412	0.0011522	0.000370164	0	0.000771836	0.00106316	0.000568924
ENSG00000137944	0.00170848	0.00231222	0.0011071	0.00100996	0.00181703	0.00160095	0.00175119	0.000942623	0.00245231	0	0.000256858	0.000614159	0.000572833	0.00193967	0.00107456	0.00186837	0.00164663	0.00185153	0.00128874	0.000772131	0.00252597	0.000426856
ENSG00000213516	0.000125387	0.000456424	0	0.00096358	0.000460487	0.000469981	0.000417695	0	0.000974875	0	0	0.000292979	0.000364353	0.000555182	0.00034174	0.000356515	0	0.00141321	0.000614784	0.000368338	0.000380524	0.000135752
ENSG00000117226	0.000673178	0.000571772	0.000378059	0	0.000610795	0.000126162	0.000256289	0.000321892	0.000314035	0.000276258	0	0	0	0.000529896	0.000366947	0	0	0	0	0	0.000136197	0.000291531
ENSG00000117228	0.000134425	0.000489325	0.000377468	0	0.00034848	0.00226737	0.000511776	0.000964167	0.000104515	0.000551652	0.000262729	0	0.000976542	0.000529068	0.000183187	0.000382214	0.000673707	0	0.0013182	0.000394889	0.000135984	0.00058215
ENSG00000162645	0.0012788	0.00124133	0.00107727	0.00098274	0.00110504	0.0246853	0.000973716	0.000917222	0.00129254	0.000262396	0.000999746	0.000597609	0.000557397	0.0018874	0.00156841	0.00327243	0.000961356	0.00432393	0.00564308	0.00187831	0.00181109	0.00401509
ENSG00000213512	0.00112889	0.000760984	0	0	0.000840017	0.000235076	0.000955079	0.00119956	0.00107275	0	0.000490306	0.000586171	0	0.00135761	0.00205119	0.00106993	0.000942956	0	0	0.000368472	0.00177642	0.000679007
ENSG00000162654	0.000127856	0.000155138	0	0	0.00058004	0.0013179	0.000243384	0.000611368	0.000198815	0.000262347	0	0	0	0.000754821	0.000522705	0.000727072	0	0	0.00188068	0	0.000646697	0.000276851
ENSG00000154451	0.000520615	0.000157925	0	0.000333404	0.000421759	0.0131719	0.000433575	0	0.000303581	0.000801184	0.000508761	0.000912351	0.000378205	0.000448224	0.000177366	0	0.000326149	0	0.00382894	0	0.000526654	0.0011273
ENSG00000143032	0.000261544	7.93378e-05	0	0	0.000169505	0	0.000186701	0	0.000101675	0	0.000255589	0	0	0.000321681	0	0	0	0	0	0	0	0
ENSG00000122482	0.00252693	0.00233993	0.000373456	0	0.00336157	0.00211864	0.00322789	0.00190784	0.00589402	0.00109158	0.00103974	0.000932277	0.00173909	0.00255179	0.00271859	0.0015126	0.003666	0.00187371	0	0.000390692	0.00201808	0.0014399
ENSG00000162669	0.00600813	0.00589414	0.00143582	0.00196475	0.00563363	0.00335404	0.00571845	0.00397315	0.0173931	0.00262298	0.00199875	0.00179216	0.00501471	0.0044652	0.0118458	0.0181734	0.00672699	0.0104456	0.00689453	0.0180251	0.0120263	0.0038752
ENSG00000069702	0.00466524	0.00432876	0.00269707	0.00246041	0.00604702	0.00347158	0.00659516	0.00295249	0.00629425	0.00168928	0.00214542	0.00224428	0.00259166	0.00600794	0.00486163	0.00351126	0.00498566	0.00386624	0.000672768	0.00524002	0.00555218	0.00490234
ENSG00000230667	0	0	0	0	2.70333e-05	0	0	0	0	0	0	0	0	0	0	0	0	0	0	0	0	0
ENSG00000174842	0.000634215	0.0010004	0.00142471	0	0.00164412	0.000475439	0.00156945	0.000606522	0.00138067	0.000780803	0.000743728	0.000296381	0.00110575	0.00180969	0.00103712	0.000721309	0.00174819	0.000357405	0	0.00111785	0.00115483	0.00082397
ENSG00000162676	0.000127714	0.000387412	0	0	0.000275902	0	0.000364669	0	0.000397187	0	0	0	0.000371115	0.00037699	0.000348082	0.000363131	0	0	0	0	0.000645977	0.000276543
ENSG00000067208	0.00618198	0.00766775	0.00115727	0.00316717	0.00830978	0.00489178	0.00686457	0.00361292	0.00982652	0.0033826	0.00483297	0.00481493	0.00379235	0.00770478	0.00917328	0.00664032	0.00688502	0.00387087	0.000673574	0.00322849	0.00722648	0.00490821
ENSG00000154511	0.00234188	0.00370984	0.00146134	0.00133311	0.00365386	0.00146299	0.00321962	0.0015553	0.00536124	0.00160176	0.00127142	0.00182401	0.00132322	0.00403249	0.00230488	0	0.00342327	0.00109978	0.000637915	0.000764393	0.0028955	0.00239461
ENSG00000117500	0.000134399	0.00179384	0.00264176	0.00206567	0.00156786	0.00151128	0.000767514	0.00192796	0.000731461	0.00248195	0.00157606	0.00157018	0.00175743	0.00132241	0.000549453	0	0.00185233	0.00340826	0.00527177	0.00118444	0.00135958	0.00203713
ENSG00000137936	0.00802898	0.00814509	0.00332639	0.0050575	0.00898532	0.00456352	0.00782978	0.00597908	0.0101312	0.0032409	0.00360152	0.00276794	0.00305978	0.00796482	0.00645723	0.00486518	0.00560711	0.00296698	0	0.00270659	0.00745636	0.00669765
ENSG00000067334	0.0002747	0.000166657	0.000771361	0.000351838	0.00032639	0.00167317	0.000196091	0	0.000320366	0.000281827	0	0	0.000199558	0.000337862	0.000561517	0.00117159	0.000344182	0.00077402	0	0.000806961	0.000555772	0
ENSG00000023909	0	0.000252048	0.00116659	0.000354741	0.000837667	0.000259535	0.000461322	0.000331091	0.00021534	0.000284152	0.00027066	0	0.000603613	0.000749429	0.000188717	0	0.000347022	0	0.000678996	0	0.000560358	0.000449793
ENSG00000198691	0.00352367	0.0034357	0.000706752	0.00193421	0.00459452	0.00224057	0.00299445	0.000902629	0.00362023	0.00129111	0.00172172	0.000882151	0.000182843	0.00365284	0.00394438	0.00286255	0.0026805	0.000709188	0.0018511	0.00369685	0.00343724	0.00286122
ENSG00000137962	0.00262542	0.00382274	0.000368611	0.0020176	0.00368662	0.00172213	0.00374826	0.00156924	0.00428662	0.000269354	0.00128282	0	0.00286089	0.00264785	0.00286222	0.00111974	0.00361844	0.000739764	0	0.00424186	0.00292146	0.00284245
ENSG00000117525	0	0.000325644	0	0.000687484	0.000405847	0.000125744	0.000191579	0	0.000312994	0.000550684	0.000262268	0	0.000389931	0.000198052	0.000914327	0.000381543	0.000504393	0	0	0	0.000678729	0.000145282
ENSG00000117519	0.000671471	0.000570322	0	0	0.000841339	0.000629209	0.000383458	0	0.00125295	0.000551113	0.000524945	0.000627583	0.000195118	0.000726759	0.000549024	0.000763681	0.000673049	0.000756799	0	0.000394504	0.000135852	0.000872373
ENSG00000172339	0.00254248	0.00246799	0.000356967	0.000651287	0.0023618	0.000714739	0.0024804	0.00121573	0.00296515	0.00130422	0.000745377	0.00118815	0.00203171	0.0025642	0.00294503	0.00216873	0.0030263	0.000358197	0	0.00186721	0.00257197	0.00137633
ENSG00000188641	0.0180223	0.0227853	0.0130941	0.0132365	0.0277709	0.0185413	0.0251302	0.0159698	0.0306701	0.010344	0.00886753	0.00883443	0.0139164	0.0231272	0.0255902	0.0222173	0.0224229	0.0120739	0.00617936	0.0181411	0.0280482	0.0174654
ENSG00000117598	0.00254662	0.0035779	0.00225819	0.00103002	0.00312716	0.00100477	0.00338061	0.00096135	0.0043768	0.00055004	0.000785884	0.000939541	0.00175264	0.00303325	0.00292243	0.00342987	0.00251902	0.00113299	0.000657174	0.000393736	0.00366085	0.00174135
ENSG00000156869	0.000779154	0.00157568	0	0.000665299	0.00182348	0.00121686	0.00135958	0	0.000605788	0.000532913	0.000761413	0.000303428	0.000377348	0.00134163	0.000884821	0.00036923	0.000813527	0	0.000636711	0.000762951	0.00170775	0.00126534
ENSG00000156876	0.00220719	0.00110277	0.0032812	0.00099776	0.00148656	0.000851641	0.00197719	0.00248331	0.00131229	0.00186484	0.00152254	0.0021236	0.00132047	0.00146912	0.00106159	0.00221496	0.00113872	0.00182917	0.000636591	0.00152561	0.000919383	0.000702836
ENSG00000122477	0.000665239	0.00104934	0.0026152	0.00204491	0.000718561	0.000748044	0.00132965	0.000318096	0.000827551	0.00218399	0.000520073	0.0015544	0.00135315	0.00170185	0.00145048	0.00113489	0.00116691	0	0.00391408	0.00117253	0.000942137	0.00072023
ENSG00000137992	0.00288521	0.00254607	0.00478738	0.00571108	0.00172823	0.00479278	0.0027461	0.00721162	0.00193734	0.00995659	0.0092275	0.0113381	0.00533523	0.00412929	0.00339564	0.0070849	0.00476522	0.00997729	0.00514417	0.00924615	0.00318401	0.00354968
ENSG00000162694	0.000766142	0.000774681	0	0	0.000799967	0.000358961	0.000364601	0.000610574	0.000694949	0.000524013	0	0.000298361	0	0.00100512	0.000870044	0	0.000479964	0.000359792	0	0.000750209	0.000775028	0.000552983
ENSG00000117543	0.0010731	0.00162759	0.00150664	0.00137443	0.00107218	0.00100556	0.00102136	0.0019242	0.00146007	0.000550469	0.00104866	0.000940273	0.000974448	0.00118785	0.00237632	0.000381394	0.00151259	0.00151183	0	0.000394043	0.000814157	0.00145225
ENSG00000118733	0.00401628	0.00617279	0.00300741	0.0017147	0.00604457	0.0035126	0.00528798	0.000960228	0.0100965	0.00164819	0.00209324	0.0021897	0.00233413	0.00540079	0.00529071	0.00723239	0.00503216	0.00150889	0.000656407	0.00275293	0.00528173	0.00434829
ENSG00000060718	0.00481205	0.00850799	0.00154426	0.00140876	0.00650463	0.00386502	0.00837493	0.000986129	0.0100482	0.00366741	0.00376198	0.00160626	0.00379538	0.0073051	0.00918061	0.00625471	0.00671826	0.00232438	0.00202234	0.00323107	0.00834491	0.00401902
ENSG00000174876	0.000253499	0.00130725	0.000355915	0.000324684	0.00125956	0.00059386	0.000542872	0.000303038	0	0.000780228	0.000247727	0.000296163	0.000552469	0.00118479	0.000345453	0.000720778	0.00127048	0.000714283	0.000621465	0.00111702	0.00141042	0.000548909
ENSG00000134215	0.00702978	0.0107024	0.00484182	0.00373743	0.0120059	0.00633876	0.0122455	0.00285403	0.0158812	0.0038102	0.00362928	0.00278928	0.00616675	0.0107016	0.00813377	0.0037713	0.00847552	0.00896956	0.00130067	0.00389637	0.0118075	0.00703649
ENSG00000085491	0.00150037	0.00231701	0.00114902	0.00174699	0.00244568	0.00166156	0.00220695	0.00163052	0.00275724	0.000279872	0.00186608	0	0.000792693	0.00100655	0.000557621	0.00116346	0.00170897	0.00192163	0.00133754	0.000801363	0.00165575	0.00221508
ENSG00000196427	0.00100769	0.00152837	0	0.000967989	0.00130615	0.000708197	0.00137871	0.000602303	0.00156694	0.000775372	0.00123093	0.000294319	0.00018301	0.00111544	0.00137321	0.00179073	0.000631284	0	0	0	0.000891951	0.000818239
ENSG00000162639	0.000256284	0.000310969	0.000359825	0.000328251	0.000470605	0.000720462	0.000182946	0	0.000398519	0.000525867	0	0.000299417	0.00018618	0.000315212	0.000349249	0	0.000321108	0	0	0.000376432	0.000518513	0.000416205
ENSG00000162641	0.0172895	0.0121987	0.0543032	0.0508505	0.00592078	0.0150012	0.0124334	0.032763	0.00567572	0.0354762	0.030037	0.0454859	0.0267949	0.00863198	0.0256555	0.0342296	0.0221441	0.0743379	0.0891678	0.0481564	0.0235792	0.0110926
ENSG00000121940	0.00573769	0.00291431	0.0153622	0.0157232	0.00135482	0.00412621	0.00298453	0.0102087	0.00103745	0.0082138	0.00991013	0.0130949	0.00969347	0.00275714	0.00891001	0.0113819	0.00518275	0.0210548	0.0287867	0.0129353	0.00850389	0.00216698
ENSG00000085433	0.0355337	0.0134322	0.0575649	0.0689679	0.00513727	0.0262536	0.00956077	0.0689445	0.00297524	0.0574876	0.0544908	0.0613129	0.0387205	0.0214485	0.0184381	0.0345845	0.0198634	0.0223351	0.06969	0.0385418	0.00774217	0.0159803
ENSG00000197780	0.000251875	0.00015281	0	0	0.000489716	0.000590056	0.000239731	0.000301096	0.000391663	0	0.00024614	0	0.000182977	0.000371747	0.000858102	0.00035808	0.000157792	0	0	0.000369956	0.000636992	0
ENSG00000179902	0.0001264	0.000153371	0.000354934	0.00129516	0.000191145	0.00023689	0.000421071	0	0.000294826	0.000259359	0	0.00088604	0.000550946	0.000684039	0.000172251	0	0.000158372	0	0	0	0.000255733	0.000273698
ENSG00000134222	0	0	0	0	0.000343382	0.000124122	0	0	0.000205972	0	0	0	0	0	0	0	0.000165963	0	0	0	0	0.000143408
ENSG00000221986	0	0.000531623	0.000703024	0	0.000162259	0.000351909	0.000774449	0.000598578	0.000194656	0.000256859	0	0	0.000181878	0.000369515	0	0	0.000156845	0	0	0.000367735	0.000126633	0.000813178
ENSG00000134243	0.00132357	0.00224838	0.00074332	0.000339048	0.00351696	0.00173637	0.00346432	0.00126578	0.00298429	0.00162949	0.000517372	0.00185559	0.00115382	0.00266975	0.00342699	0.00263433	0.00232169	0.00111882	0.000648958	0.000777626	0.00200838	0.00214947
ENSG00000143106	0.00052289	0.000951692	0.00183535	0.000334861	0.000988404	0.000367485	0.00105757	0	0.00050818	0.000268228	0.000255492	0.000610892	0.000759714	0.00070743	0.00124699	0.00111506	0.000491362	0	0	0	0.000661193	0.00113223
ENSG00000181754	0	0.00015323	0	0	0.000218251	0	0.000180293	0.000301925	9.81853e-05	0.000259121	0	0	0	0.000124257	0.000344186	0	0.000474679	0	0	0	0.000127749	0.000273447
ENSG00000134183	0.00278807	0.00193313	0.00932018	0.021766	0.000544947	0.00248819	0.00202183	0.0130142	0.000309673	0.0106244	0.0168665	0.0148905	0.00540111	0.00150229	0.00108555	0.00301995	0.000499041	0.00299274	0.00650961	0.000780026	0.000537221	0.00273107
ENSG00000134202	0	8.0516e-05	0.000372664	0.000339963	0.000430056	0	0.000252631	0	0.000206369	0	0	0	0.000192822	0.000195875	0.00072342	0	0.000332566	0	0	0	0	0
ENSG00000198758	0.000125753	0.000381465	0	0.000322132	0.000353167	0.000117839	0.000299226	0.000300656	0.000879953	0.000258032	0.00024578	0.000587671	0	0.000680539	0.000171369	0	0.000630246	0	0	0.000369415	0.000508848	0.000544595
ENSG00000156150	0.00324954	0.00228689	0.00583985	0.0113208	0.000561602	0.00194881	0.00222686	0.0062153	0	0.0106683	0.00990771	0.00941516	0.00982032	0.00211026	0.00123992	0.00332621	0.000814296	0.00183124	0.00701044	0.000763672	0.000657446	0.00239235
ENSG00000168679	0.00153058	0.00131549	0.00179079	0.00392076	0.000633751	0.00215137	0.00169958	0.00487916	0.000297504	0.00261715	0.00349003	0.00476847	0.00352102	0.001004	0.00104289	0.00253862	0.00111867	0.00287514	0.00187614	0.000749375	0.000516111	0.000966644
ENSG00000134248	0.000264307	0.000240528	0	0.000338527	0.000114197	0.00383891	0.000188673	0.000315958	0	0.000813493	0	0.000617579	0	0	0.000180091	0	0.00016558	0.000372368	0	0	0	0.000429234
ENSG00000143105	0	0	0	0	0	0	6.22217e-05	0	0	0	0	0	0	0.000257296	0	0	0.000491455	0	0	0	0	0
ENSG00000177301	0.00189984	0.000384204	0.000355653	0.000324445	0.00109447	0.000474739	0.000723297	0	0.000984744	0.000519769	0.000742633	0.000591889	0.000736083	0.000996981	0.0013808	0	0.00126954	0.00107064	0	0	0.000512501	0.000822757
ENSG00000177272	0.000253359	0	0	0	0.000109467	0	6.02858e-05	0	0.000295478	0	0.00024759	0	0.000368109	0.000186968	0	0.00036019	0.000158722	0	0	0	0.000256298	0
ENSG00000121931	0.00026718	0.000405237	0.00112537	0.000684414	0.000404035	0.00112664	0.000445022	0.00319393	0.000623193	0.0021929	0.00182768	0.000624293	0.00155276	0.00111729	0.00145639	0.00227904	0	0.00112925	0.000655005	0.000784872	0.00189196	0.000578533
ENSG00000156171	0.000649663	0.000472971	0	0.000332838	0.00109471	0.00024351	0.000556506	0.000310648	0.000909196	0.000266607	0	0.000607201	0.000377562	0.000511386	0.000177064	0	0.00162798	0.000732221	0	0	0.000788638	0.000281347
ENSG00000162777	0.000893169	0.000619285	0.000716581	0.00261481	0.000468598	0.00107608	0.000850105	0.00366073	0.000892843	0.00183268	0.00174566	0.00238512	0.000926928	0.000502188	0.00139104	0.000362795	0.00143883	0.00107858	0	0.00112448	0.000903529	0.00124329
ENSG00000085465	0.000272848	0.000331067	0	0	0.000442078	0.000255676	0.000389539	0.000326168	0.00106069	0	0.000266635	0	0	0.000469818	0.000185911	0.000775794	0	0.000384401	0	0	0.000276013	0.000147702
ENSG00000116455	0.000271663	0.000329629	0	0	0.000293438	0.00050913	0.000452489	0	0.000316825	0	0	0	0	0.000133651	0	0.000386212	0	0.000382732	0	0	0.000274814	0
ENSG00000121933	0.00186954	0.00291658	0.000749956	0.00205245	0.00225018	0.001877	0.00273265	0.00191561	0.00228416	0.00137003	0.00130498	0.000624051	0.00155216	0.00262789	0.00200176	0.00227815	0.00284436	0.00188135	0.0013095	0.00117685	0.00297192	0.00144577
ENSG00000197852	0.496229	0.257131	1.69501	1.70304	0.0340834	0.459334	0.183121	1.31495	0.00518858	1.19958	1.10226	1.30395	1.18163	0.269653	0.633849	1.69019	0.628371	1.46989	3.84684	1.63047	0.393334	0.32404
ENSG00000171385	0.00445593	0.00486604	0.00285996	0.00358738	0.00682085	0.00298249	0.005574	0.00273945	0.00613704	0.00208985	0.00273709	0.00237982	0.00221969	0.00482283	0.00416385	0.00289591	0.00494495	0.00322854	0.000624224	0.00261796	0.00837128	0.00441077
ENSG00000007341	0.00249722	0.00353508	0.00233741	0.00213231	0.00341669	0.00117002	0.00244284	0.0039803	0.00345169	0.00256201	0.00244036	0.00162083	0.00282197	0.00307141	0.00340307	0.0011834	0.00382417	0.00273638	0.0115639	0.00448303	0.0032279	0.00315426
ENSG00000155366	0	0	0.00131558	0.000600071	0.000278335	0.000439022	5.574e-05	0.000280033	0.000546395	0.00120166	0.0011446	0.000821038	0.00085088	0.000460987	0.000159614	0.00066606	0.000293507	0	0.000574286	0.0013763	0	0.000253619
ENSG00000271810	0.000110542	0.000201193	0.000310403	0	0.000382088	0.000310754	0	0	0.000859456	0	0	0	0	0.000326301	0	0.000628611	0.000277004	0	0	0.000649458	0	0.000239359
ENSG00000155367	0	7.09751e-05	0	0	5.05461e-05	0.00021925	0.000111347	0	0.00036383	0	0.000228648	0	0	0.00011511	0	0.000332634	0.000146579	0	0	0	0	0.000126659
ENSG00000155380	0.00070157	0.0012769	0	0.000299526	0.00123775	0.000328707	0.00127984	0.000559113	0.00227278	0.000479848	0.000457063	0.000273214	0.000339774	0.000862882	0.00191212	0.000332464	0.00234406	0.000988405	0	0.00034349	0.00118285	0.000253188
ENSG00000116793	0.00061826	0.00172542	0.000347217	0.000633498	0.00181646	0.000926956	0.00188304	0.000886895	0.00153822	0.00076116	0.000241673	0	0.000898279	0.00219	0.00202207	0.00105474	0.00139436	0.000696827	0.000606277	0.000363241	0.00187629	0.00174036
ENSG00000081019	0.000373912	0.00120985	0.000349984	0.000638547	0.00180401	0.00210227	0.00130491	0.000297988	0.00184119	0.00127871	0.000730796	0.00116491	0.0014487	0.00128768	0.00186833	0.00141753	0.00218628	0	0	0.000732273	0.00113475	0.00175423
ENSG00000134242	0.000729846	0.00147596	0.00102471	0.000311598	0.00155042	0.000683911	0.00150509	0.000290824	0.00283725	0.000748782	0	0.000284226	0.000530202	0.00161579	0.000994591	0.000691728	0.00137168	0.00102824	0.000596417	0.00142934	0.00123052	0.000921875
ENSG00000188761	0.000335888	0.000203779	0	0	0.000338624	0.000104916	0.000213129	0	0.000174101	0	0.000218827	0	0	0.000385578	0.000152576	0	0.000701412	0	0	0.000328903	0	0
ENSG00000134262	0.000242254	0.000661377	0	0	0.000235505	0.000340511	0.000230574	0	0.000470878	0	0	0	0.000175987	0.000238365	0.00033013	0	0.000607059	0.000341299	0	0	0.000367596	0.00013114
ENSG00000134207	0.00170508	0.00147779	0.000683986	0.00155992	0.00210486	0.000798884	0.00197063	0	0.00198854	0	0	0.000284578	0.000530859	0.00113844	0.000331941	0.00138517	0.00152598	0.00171586	0	0.00107333	0.00160166	0.000923017
ENSG00000197323	0.00212005	0.0027755	0.0028199	0.000571658	0.00272387	0.00397323	0.00265504	0.00080032	0.00303639	0.000686859	0.000872326	0.000260721	0.00210754	0.00230559	0.00258496	0.000634523	0.0029359	0.00220082	0.000547095	0.000983349	0.00248327	0.00169127
ENSG00000116752	0	0.000225176	0	0	0.000427633	0.00057966	0.00017663	0	0	0	0	0	0	0.00079126	0	0	0	0.000348601	0	0	0.000250307	0.000401837
ENSG00000175984	0.00204765	0.00213948	0.000958304	0.000874215	0.00275243	0.00127918	0.00254442	0.000271977	0.00283028	0.000466838	0.000889343	0.000531614	0.000826404	0.00302216	0.00155023	0.000970351	0.00199545	0	0.000557767	0.00100253	0.00172616	0.000862133
ENSG00000116748	0.000123763	0.000525599	0	0	0.000748627	0.000115974	0.000824572	0	0.0003849	0.000253948	0	0	0.000179817	0.000426216	0.000337314	0	0.000310135	0.000697453	0	0	0.00100159	0.000535976
ENSG00000213281	0.000221689	0.000268992	0.000311253	0	0.000335242	0.000415473	0.000211	0.000530023	0.000517086	0.000454882	0.000216641	0	0.000483143	0.000163597	0	0	0.000416644	0	0	0.000325618	0.000560651	0.000120007
ENSG00000009307	0.00075027	0.00151727	0	0.000320318	0.00135068	0.00351525	0.000952129	0.000298963	0.00106944	0.000769736	0	0.00029218	0.00109008	0.000861262	0.00085202	0.00106663	0.00156674	0.00317105	0.00122622	0	0.00113846	0.00121844
ENSG00000052723	0.000124705	0.000680913	0.000350174	0	8.08206e-05	0.000350569	0.000118693	0	0.000581745	0	0	0	0.000181186	0.000122703	0.000849704	0	0.000156248	0	0	0.000366335	0.000504606	0.000135014
ENSG00000134198	0.000365763	0.00147936	0.000342357	0.000312316	0.00139595	0.00102823	0.000638235	0	0.00113752	0.000250169	0	0.000854642	0.000708564	0.00137958	0.000830735	0.000693321	0.000916559	0.00274829	0.00298896	0.000358157	0.00185003	0.000791998
ENSG00000134259	0.000969358	0.00176429	0	0	0.000942351	0.00102189	0.00144159	0.000579395	0.00254364	0.000497254	0.000236821	0	0.0010563	0.000715346	0.000495369	0.000689048	0.00167	0.000341419	0	0.000711899	0.000980601	0.00118068
ENSG00000118729	0.00147692	0.00126938	0.000691204	0.000630552	0.00194096	0.000807315	0.00210857	0.00176554	0.00315782	0	0	0.000575163	0.00017882	0.00163486	0.00100633	0.000699893	0.00169629	0	0.000603458	0.000361552	0.00161856	0.00106601
ENSG00000177551	0	0.000413752	0	0.000291164	0.000171885	0.00010651	0.000108184	0.000271753	0.00026512	0	0	0	0.000165144	0.000335518	0.00030979	0	0.000142414	0	0	0.000667803	0.00103484	0
ENSG00000116815	0.000988505	0.00157425	0.000693934	0.000633043	0.00170838	0.00231573	0.00123486	0.000590839	0.00307423	0.00126769	0.000241499	0.000288717	0.00143621	0.00139816	0.00151546	0.000702658	0.000928902	0.00139265	0	0.00145192	0.00174995	0.00107022
ENSG00000143061	0.00181531	0.00176212	0.000339828	0.000310009	0.00227455	0.00136084	0.00282205	0.000289341	0.0038578	0.000744963	0.000946119	0.000282776	0.00140666	0.00267924	0.00181412	0.0006882	0.000758157	0.001023	0.000593375	0.00106653	0.00244849	0.00117922
ENSG00000134253	0.000242724	0.000220887	0	0	0.00039327	0.000568619	0.000115511	0	0.000471791	0.000249022	0	0	0.000352658	0.000238827	0.000165385	0	0.000456178	0.000341961	0	0	0.00012277	0.000525578
ENSG00000134258	0.00109149	0.00206015	0	0.000621328	0.00196496	0.000795505	0.00184687	0.000869858	0.00141438	0.000248846	0	0.000850124	0.000881022	0.00137229	0.00198322	0.00137931	0.000607808	0.00034172	0	0.000356263	0.00184025	0.00170692
ENSG00000196505	0.00134072	0.00149123	0.000941189	0.000858601	0.00217227	0.00125633	0.00164826	0.00080136	0.0015636	0.001834	0.00218365	0.00104424	0.000973974	0.00137416	0.00137029	0.00158837	0.000839918	0.000944433	0.00109561	0.00131284	0.00169533	0.00133058
ENSG00000155761	0.0050245	0.00630928	0.00360925	0.00568712	0.00747192	0.00306585	0.00622804	0.00614607	0.00963002	0.00287713	0.0047959	0.00300332	0.00543269	0.00609356	0.00493628	0.00332238	0.00673461	0.0029632	0.00229168	0.00617862	0.00638303	0.00506033
ENSG00000092607	0.00223982	0.00158535	0.000698828	0.000956262	0.00373656	0.00221545	0.00278322	0.00148751	0.00435362	0.000765978	0.00121601	0.00116301	0.00198872	0.00226508	0.00254358	0.00353807	0.00155909	0.00175309	0	0.0018277	0.00239168	0.00175137
ENSG00000116874	0.00234517	0.00314511	0.00138638	0.00126472	0.00287979	0.00231323	0.0025258	0.00118041	0.00403058	0.00126633	0.000241239	0.000576813	0.001614	0.00279331	0.00168203	0.00245666	0.00201046	0.00278231	0.00060519	0.00217554	0.00374585	0.0024054
ENSG00000143067	0.00060489	0.000660563	0.000339708	0.000619799	0.00101927	0.000453455	0.00109388	0.000578478	0.00188119	0	0.000236447	0	0.000527312	0.000595178	0.000494585	0.000343979	0.000303156	0.000681758	0	0.000355387	0.000489525	0.000523914
ENSG00000134240	0.000243411	0.00051686	0	0.000311763	0.000499551	0	0.000405431	0	0.000662377	0	0.000475737	0.000284377	0.000353655	0.000898136	0.000331706	0	0.000609958	0.000685858	0	0.000357524	0.000246234	0.000263533
ENSG00000134193	0.000731916	0.000518052	0	0.000312482	0.000316233	0.000114308	0.000290261	0	0.00028453	0.000250302	0.000238417	0.000855097	0	0.000420096	0.000166235	0.00069369	0.00106989	0.000343719	0	0.000358348	0.000740405	0.00052828
ENSG00000134249	0	7.37068e-05	0	0	0.000104983	0	0	0	0.000283375	0	0	0	0	5.977e-05	0.00016556	0	0	0	0	0.000356892	0	0
ENSG00000134250	0.00522318	0.00744308	0.0027287	0.00248926	0.00747872	0.00876446	0.00849753	0.00348496	0.00849974	0.00373862	0.00308629	0.00539267	0.00423563	0.00645402	0.00546253	0.00379913	0.00669651	0.00616074	0.00119115	0.00428195	0.00528376	0.00447135
ENSG00000198019	0.00200457	0.0007432	0.00125086	0.00513493	0.000360874	0.00156534	0.00105995	0.00346132	0.000346342	0.00182807	0.00304721	0.00234193	0.00129443	0.00065746	0.000303523	0.00158323	0.000139533	0.00156896	0.00600635	0.000654293	0.000450626	0.000361712
ENSG00000236334	0	0	0	0	0.000191444	0	5.27161e-05	0	0	0	0	0.000258832	0	5.44973e-05	0	0	0	0	0	0	0	0.00023986
ENSG00000215784	0.000775787	0.00121027	0.000311203	0.00113558	0.00162806	0.000623109	0.000738383	0.000794906	0.00180951	0.00159183	0.000216606	0	0.000483065	0.00163571	0.000755141	0	0.00111087	0	0.000543394	0.000976698	0.00134535	0.000839917
ENSG00000178104	0.0300466	0.0209116	0.060811	0.0409527	0.0181258	0.0226306	0.0178062	0.0905411	0.0172783	0.0949212	0.0503039	0.0540459	0.0617761	0.0214201	0.025958	0.0245012	0.0277022	0.0220441	0.0561488	0.0429668	0.0207604	0.0227099
ENSG00000177144	0	0	0	0	0	0	0	0	0	0	0.000222189	0	0	0	0	0	0	0	0	0	0	0
ENSG00000121851	0.000492132	0.000223928	0	0.000315163	0.000531579	0.000691736	0.000526954	0	0.000382629	0.00075735	0.000480926	0.000574957	0.00107254	0.000363173	0.000335324	0.000349822	0.000308305	0	0	0.000361423	0.00037338	0.000532813
ENSG00000186364	0.00056027	0.000339908	0.00157325	0.000861118	0.000193657	0.000630009	0.000213303	0.00187532	0.000174242	0.00114961	0	0.00052365	0.000976829	0.000606401	0.000458101	0	0	0.000315734	0	0.000329171	0.000113354	0.000121317
ENSG00000186141	0.00011209	0.000272015	0.000629503	0	0.00043587	0.000210071	0.000320058	0.00053598	0.000522898	0.000689992	0.000657229	0.00026191	0.000325716	0.000386018	0.00015275	0	0.000842655	0	0	0.000329278	0.000566953	0.000364069
ENSG00000117281	0.000369627	0.000523246	0.000345973	0.000946844	0.000558957	0	0.000820881	0.000294573	0.000862149	0.000505623	0.000481615	0.000863671	0.000179012	0.00066677	0.000671609	0.00105097	0.000308747	0.000347166	0	0.000723881	0.000747829	0.000400182
ENSG00000117262	0.000986733	0.00246938	0.00103904	0.000631908	0.00223823	0.000809051	0.0021718	0.00058978	0.00306872	0.000506167	0.000482133	0.0002882	0.00107523	0.00194178	0.000840414	0.0017535	0.00355441	0.00139016	0	0.00036233	0.00187158	0.00173599
ENSG00000131791	0.000735043	0.000297294	0	0	0.000608703	0.000459187	0.000408102	0	0.000571492	0	0.000718306	0.00028625	0.000889963	0.000482161	0.000333891	0	0	0	0	0.00107964	0.000619641	0.000397903
ENSG00000131781	0.0107883	0.00647076	0.0227203	0.0326602	0.00325756	0.0134408	0.00455066	0.0187586	0.00305013	0.0178601	0.0277943	0.0191924	0.025293	0.00729788	0.0111933	0.0268403	0.0124419	0.0238349	0.102186	0.0334926	0.00818509	0.0108838
ENSG00000162836	0.000692393	0.000910143	0.00129617	0.00118243	0.000972259	0.00118949	0.00104343	0.002759	0.00098694	0.00118393	0.000676627	0.00269641	0.000838323	0.000624503	0.00204436	0.00196869	0.000722938	0.00260127	0.000565811	0.000338997	0.00105064	0.000749629
ENSG00000256374	0	0	0.000310603	0	0.000119479	0	5.26399e-05	0	0	0	0	0	0.000160711	5.44185e-05	0.000301474	0	0	0	0	0	0	0.000119757
ENSG00000203818	0	0	0	0	0	0	0	0	0	0.000227661	0.000216851	0	0	5.45852e-05	0	0	0	0.000312628	0	0	0	0
ENSG00000203814	0.0190868	0.0319115	0.302568	0.0957963	0.0122741	0.0338993	0.0120406	0.0445722	0.00224323	0.115443	0.190643	0.145722	0.171226	0.0439482	0.0538354	0.212346	0.090931	0.0797331	2.41741	0.0831264	0.0440047	0.0376047
ENSG00000183598	0	0	0	0	2.43539e-05	0	0	0	0	0.000231316	0	0.000263412	0	0	0	0	0	0.000317647	0	0.000331166	0	0
ENSG00000203811	0.00333016	0.00195302	0.00311705	0.00426531	0.000527574	0.0021844	0.00142632	0.0069003	0.000604143	0.0122996	0.0175734	0.010375	0.00290307	0.000764563	0.00166399	0.00252499	0.00111266	0.00907061	0.00707552	0.00130436	0.00179669	0.00636963
ENSG00000184678	0	0	0	0	9.73357e-05	0	5.3605e-05	0.000269306	8.75776e-05	0	0	0	0	5.54162e-05	0	0	0	0.000317388	0	0	0	0.000243905
ENSG00000184270	0	0	0	0	4.86758e-05	0	0	0	0	0	0	0	0	0	0	0	0	0	0	0	0	0
ENSG00000159164	0.00035013	0.00021242	0.000327724	0	0.000378195	0.000328094	0.000111083	0	0.00063519	0	0	0	0	5.74181e-05	0.000159046	0.000331844	0.000292461	0.000328854	0	0	0.000236128	0.000252716
ENSG00000143368	0.000120596	0.000292657	0.000338637	0	0.000208421	0.00101706	0.000114782	0.000576653	0.000281289	0	0	0	0	0.00023732	0	0	0	0.000339804	0.000591296	0.000708531	0.000365985	0.000261131
ENSG00000014914	0.000124818	0.000151451	0	0	0.000134823	0.000116962	0.000356401	0	9.70454e-05	0	0.000243952	0	0	0.000122814	0	0	0	0	0	0	0.000505064	0.000135136
ENSG00000143401	0.000719794	0.00043669	0.000336865	0.000614613	0.000621991	0.000449661	0.000171272	0.000286819	0.000466363	0	0.000703404	0.00168187	0.0005229	0.000590198	0	0.0003411	0.00120248	0.00101408	0.00117641	0.000704825	0.000970857	0.000649413
ENSG00000117362	0	7.47227e-05	0	0	0.00021286	0.00103872	0.000234453	0.000294468	0	0.000505442	0	0.000575574	0.000357897	6.05938e-05	0.000167842	0	0.000154318	0	0	0.000361811	0.000124594	0.000266693
ENSG00000143384	0.000482217	0.000511971	0.00101555	0.00154407	5.20869e-05	0.0563704	0.000803192	0.0011529	0.00018746	0.00222627	0.00188495	0.00450699	0.0019267	0.000118619	0.00197141	0.00377051	0.00362513	0.0251367	0.0260079	0.00956182	0.00573176	0.0236241
ENSG00000143420	0.0022667	0.00144756	0.00301497	0.00336162	0.000824721	0.0039127	0.00113548	0.00285227	0.00102031	0.00171353	0.00256484	0.00195129	0.00294666	0.00164339	0.0013006	0.00237446	0.000747379	0.00302536	0.00935904	0.0024532	0.000965471	0.00245408
ENSG00000143457	0.000947339	0.00129316	0	0.00060668	0.00102327	0.000554822	0.00135249	0	0.00101276	0.000242979	0.000462884	0.000276694	0.000688201	0.00139819	0.000484116	0	0.0014837	0.00133466	0	0	0.000838536	0.00141027
ENSG00000143452	0.000118478	0.000503156	0.000665379	0.000606993	0.000767851	0.000222043	0.00073298	0	0.000460581	0	0	0	0.000172139	0.000582881	0.000161455	0.00134749	0.000445339	0	0	0.000348044	0.000719116	0.00051309
ENSG00000163131	0.00115283	0.000839287	0.00161858	0.000590621	0.000946377	0.0300315	0.00142642	0.00137811	0.00107558	0.00118274	0.00112658	0.000538739	0.00117247	0.000680591	0.00298491	0.00491678	0.00173331	0.0103946	0.00452194	0.00101597	0.00244902	0.00361957
ENSG00000143387	0.000481963	7.31003e-05	0	0	0.000364417	0.000564537	5.73407e-05	0	0.000468404	0	0	0	0	0.000237112	0.000164198	0.000342594	0.000150968	0	0	0.000353955	0.000243777	0.000130451
ENSG00000143437	0.00130799	0.00216421	0.00100169	0.00121839	0.00200366	0.00111425	0.00147128	0.000568582	0.00305087	0.000731961	0.00116201	0.00138921	0.00138211	0.00146249	0.00113429	0.00135238	0.0010429	0.00301543	0.00174906	0.00174653	0.00156374	0.00180233
ENSG00000143418	0.00871949	0.00565233	0.0301863	0.0318212	0.000877331	0.0126478	0.00511587	0.0205613	0.000371471	0.0203423	0.016575	0.0276304	0.0249903	0.00746298	0.00618536	0.0203772	0.00628561	0.0144721	0.0257686	0.0161406	0.00531654	0.00413821
ENSG00000143409	0.000239472	0.000145285	0	0.000613436	0.000258667	0.0020196	0.000284908	0.00114508	0.000651658	0.0017198	0.000702058	0.00055955	0.000173966	0.000235627	0.000652677	0	0.00120018	0.00033738	0.00117415	0.000351738	0.000968999	0.00064817
ENSG00000197622	0.00133768	0.000743922	0.00250414	0.00371217	0.000313061	0.0104457	0.00116708	0.00399771	0.000260009	0.00365969	0.00566461	0.00338608	0.00323922	0.00153557	0.00197482	0.00348648	0.00251404	0.00659604	0.00983813	0.00327465	0.00293192	0.00132757
ENSG00000143434	0.000119135	0.000289111	0	0	0.000411789	0.00033491	0.000283477	0	0.000648386	0.000488903	0.000232844	0.000556741	0.000173093	0.000293055	0.00048705	0	0.000149269	0.000335686	0	0.000349972	0.000241033	0.000128983
ENSG00000163155	0.00161261	0.00132776	0.00808613	0.00501608	0.000273722	0.00194286	0.00060298	0.00440627	0.00026867	0.00543604	0.00517792	0.00592117	0.00468596	0.00249341	0.000313938	0.00458516	0.000721607	0.00064912	0.00225908	0.00101512	0.000815656	0.000124708
ENSG00000163157	0.000230257	0.000279388	0	0.000294915	0.000124357	0.000107883	0.000109578	0	8.95117e-05	0	0.000450028	0	0.000334544	5.664e-05	0	0	0	0	0.000564486	0.000338203	0	0.000623228
ENSG00000163159	0.000805361	0.000907404	0	0.000294718	0.000497094	0.00129372	0.000383265	0.00027507	0.000894518	0.000944292	0.000674591	0.000537658	0.00117012	0.000566021	0.000783927	0.000981384	0.000288305	0.00032418	0.00112822	0.00101393	0.000698316	0.000871935
ENSG00000143393	0.00228293	0.00131213	0.00404874	0.00338568	0.0010902	0.00574219	0.00165823	0.00488358	0.00102761	0.00394469	0.00493157	0.00673805	0.00611008	0.0014187	0.00114617	0.000683273	0.000602183	0.00372414	0.00235651	0.0021178	0.00170167	0.00169113
ENSG00000143390	0	0.000219224	0	0	0.000104083	0.000451471	0.000114641	0.000287973	9.36481e-05	0.000247147	0	0	0	0.000118515	0	0	0.000150915	0.00101816	0	0	0.000243691	0
ENSG00000143416	0	0.000145158	0	0	0.000206754	0.000224205	0.000227728	0	0.000465066	0	0	0	0	0.000176567	0	0.000340152	0.000449675	0	0	0	0.000242039	0
ENSG00000143442	0.00190024	0.00216159	0.0050024	0.0030423	0.00205255	0.00155806	0.00192166	0.00198763	0.00212379	0.00584861	0.00278545	0.00693764	0.0034511	0.0026293	0.00161846	0.00101306	0.00148805	0.00133857	0	0.000348885	0.00204242	0.00321456
ENSG00000159409	0	0.000919861	0.000982505	0.000597528	0.000302351	0.000218581	0.000610542	0	0.00027204	0.000239314	0.000455901	0.00027252	0.00033891	0.000286896	0	0	0.000146132	0.000328631	0.000571853	0.000685233	0.000471935	0.000505089
ENSG00000143436	0	0.000216683	0	0	0.000205752	0.000223119	5.66562e-05	0	0.000185125	0	0	0	0	0	0	0	0	0	0	0	0	0
ENSG00000182134	0.00056385	0.00088941	0	0	0.000511599	0.000528363	0.000697664	0	0.000263034	0.000231392	0	0	0.000491536	0.000277399	0.000461029	0.000320641	0.000141294	0	0	0.000331275	0.000456312	0.000244184
ENSG00000213171	0	0.000336294	0	0	0.000215548	0.000103885	0.000105517	0	0.000258585	0	0	0	0	0.000163624	0.000302154	0	0	0.000312376	0	0	0.000112148	0
ENSG00000143365	0.000361853	0.00102448	0	0	0.000677485	0.000113026	0.000401807	0.000288377	0.000937794	0	0.000235742	0.000281835	0.000350494	0.000593405	0.000328741	0.000342954	0	0	0	0.000354328	0.000244033	0.00104471
ENSG00000225556	0	0.000134431	0	0.000283804	0.000143606	0	5.27246e-05	0	0.000172279	0	0	0.000258874	0.00016097	0.000218024	0.000150979	0	0	0	0	0	0	0.000239899
ENSG00000196407	0.000111781	6.7816e-05	0.000313882	0.00057268	0.000338074	0	0.000106391	0	0	0.000229362	0	0.000522374	0.000324816	5.49931e-05	0	0	0.000140055	0	0.00109614	0	0	0.000484085
ENSG00000159445	0.000466445	0.000919706	0.000327446	0	0.00103286	0.000109272	0.000721428	0.000278799	0.00108797	0	0	0.000817421	0.000677705	0.000573695	0.000635644	0	0.000876641	0.000985725	0	0.000685117	0.0012976	0.00113626
ENSG00000197747	0.00022291	0.000338092	0	0	0.0002167	0.000417761	0.000371284	0	0.000173311	0	0	0	0	0.000109665	0	0.000316902	0.000139646	0.000942138	0	0	0.000112748	0.000362005
ENSG00000163191	0.000230026	0.000418662	0	0.00029462	0.000571467	0.012394	0.000602073	0.000274978	0.00044711	0.000943976	0.000674365	0.000537479	0.000334208	0.000396082	0.0018808	0.00654037	0.00374671	0.0113425	0.0124062	0.00709514	0.00162886	0.00136973
ENSG00000182898	0.000112752	0.00027362	0	0	0.000146147	0.000422621	0	0	0.000262991	0	0	0	0	5.54706e-05	0.000307302	0.000641177	0.000141271	0.0003177	0.000552832	0	0.000114059	0
ENSG00000159450	0	0.000565685	0.00032728	0.000895685	0.000201431	0.000327649	5.54662e-05	0	0.000181237	0	0	0.00054467	0.00016934	0.000630744	0.00015883	0	0	0	0	0	0.000117904	0
ENSG00000215853	0	0.000403358	0	0.00028385	0.000143629	0	0.000210933	0	0.000344613	0	0	0.000258916	0	5.45149e-05	0	0	0	0	0.000543306	0	0	0.000119969
ENSG00000197915	0.00111437	0.000338037	0.000312917	0	0.00187776	0.00031327	0.00159096	0	0.00268589	0.00228656	0	0	0	0.000383767	0.00015186	0.0012674	0.000698118	0.00408194	0	0.000654717	0.000338188	0.000723893
ENSG00000143631	0.000937497	0.00120863	0	0.00150094	0.000506321	0.00065887	0.00139421	0.00140088	0.0014578	0.00120228	0.00114519	0	0.000340526	0.000691834	0.000958175	0.0006664	0.000440485	0	0	0	0.000355639	0.000634372
ENSG00000143520	0.000473506	0.000143635	0.000332403	0.000303236	0.000946202	0.000221852	0.00118303	0	0.00101241	0.000242896	0	0.000276598	0.000343982	0.000815332	0.000645266	0	0.00103823	0.000667098	0	0	0.000359249	0.000640811
ENSG00000143536	0.000118356	7.18052e-05	0	0	0.00017898	0.000221814	5.63249e-05	0.000282971	0	0	0	0	0	0.00029114	0	0	0.000148293	0	0	0.000695369	0.000359187	0.00012814
ENSG00000185966	0	0	0	0	0	0	0	0.000268077	0	0	0	0	0	0	0	0.000956437	0	0	0	0	0	0
ENSG00000163202	0	0	0	0	0	0	0	0	0	0	0	0	0	0	0	0	0	0	0	0	0	0
ENSG00000185962	0	0	0	0	0	0	0	0	0	0	0	0	0	0	0	0	0	0	0	0	0	0
ENSG00000197084	0	0	0	0	9.64515e-05	0	5.3118e-05	0	0	0	0	0	0	5.49128e-05	0	0	0	0	0	0.000327889	0	0
ENSG00000163216	0	6.97536e-05	0	0	4.96762e-05	0	5.47156e-05	0	0	0	0	0	0	0	0	0	0.000144056	0	0	0	0	0
ENSG00000241794	0	0	0	0	9.57064e-05	0	0	0	0	0	0	0	0	0	0	0	0	0	0	0	0	0
ENSG00000196805	0.000893086	0.00176093	0.000940425	0.000857905	0.00241168	0.000627658	0.00191256	0.00106761	0.0023435	0.000916257	0.000654563	0.000260848	0.000648789	0.00214195	0.00182557	0.00285674	0.000839237	0	0.000547361	0.000655885	0.00237154	0.00120864
ENSG00000203785	0.000444094	0.000202069	0	0	0.00047969	0.000104036	0.000528352	0	0.00025896	0.000227808	0.000216991	0	0.000483923	0.000382343	0.000453888	0.000315675	0.000278211	0	0	0	0.0010108	0.000480804
ENSG00000244094	0	0	0	0	2.39189e-05	0	0	0.000264713	8.60839e-05	0	0	0	0	0	0	0	0	0	0	0	0	0
ENSG00000159516	0	0	0	0	0	0	0	0	0.000181206	0	0	0	0	0	0	0	0	0	0	0	0	0
ENSG00000159527	0.000116513	0.000353433	0	0	0.000251703	0.000109179	0.000277237	0	0.000181176	0.000239071	0	0	0	0.000286605	0.000158776	0.000331282	0.000145983	0	0	0	0.000353592	0.000378432
ENSG00000163218	0.000114955	0.00034871	0.000322797	0	0.000645682	0.00010772	0.000492358	0.00027484	0.000536263	0.000235876	0	0	0.00016702	0.000339329	0.000783272	0	0.000288064	0	0	0	0.000697732	0.000124458
ENSG00000163221	0	0	0.000322689	0	2.48256e-05	0.00279979	5.46882e-05	0	0	0.000707391	0.000224601	0.000268515	0.000166965	0.000113072	0	0.000653491	0.000143984	0.001619	0	0	0	0.00037325
ENSG00000143546	0.000118234	0.000430387	0.00166002	0.000908613	0.000153254	0.139377	0.000562668	0.00113072	0	0.00266864	0.000924336	0.00110506	0.00137427	0.00029084	0.000966736	0.00470648	0.00118512	0.0143254	0.00579714	0	0.00119606	0.00985661
ENSG00000197364	0.000111527	6.76622e-05	0.00031317	0	7.228e-05	0.000104508	0.000159225	0	0	0	0	0	0	0	0	0	0	0	0	0	0	0.000120747
ENSG00000143556	0	0	0	0	5.09619e-05	0	5.61318e-05	0	9.17058e-05	0.000242021	0	0	0	0.000174085	0	0	0.000147785	0	0	0	0.000119319	0
ENSG00000197956	0.000111419	6.75964e-05	0.000938598	0	4.81399e-05	0.0249531	5.30234e-05	0.000266385	0	0.000914477	0	0.000260341	0.000323764	0	0.00060734	0.00411839	0.00111681	0.00313944	0.00327778	0.00163653	0.0010144	0.00422202
ENSG00000196420	0.000111745	0	0	0	7.24209e-05	0.000209423	5.31784e-05	0	0	0.000229288	0	0	0	0.00010995	0.000304558	0	0	0	0	0	0	0
ENSG00000196154	0.00134224	6.78601e-05	0.00125635	0.00143263	0.000144983	0.014045	0.000212921	0.00133712	0.000782689	0.000688533	0.00109307	0.00078407	0.000650055	0.000275144	0	0.00063607	0.00098102	0.00283652	0.00109686	0.000328582	0.000113151	0.0013321
ENSG00000188015	0.000896139	0	0.00125819	0.00114778	4.83985e-05	0	0.000106617	0.00107126	0.000435464	0.000229847	0.000437867	0.000785219	0.000488255	0.000110219	0	0.000318501	0	0.000946893	0.000549232	0	0.000113317	0.000606386
ENSG00000196754	0	0.000135522	0.000313628	0	0.000217157	0.000209321	0.000265763	0	0.00052103	0	0	0	0	0.000164845	0	0	0	0	0	0	0.000225971	0
ENSG00000188643	0.000223962	0	0	0.000286853	0.00016934	0	0.000159873	0	8.70645e-05	0	0	0.000261655	0	0.000110183	0	0	0.000140305	0	0	0	0.000339839	0.000242476
ENSG00000189334	0	0	0	0	0	0	0	0	0	0	0	0	0	0	0	0	0.000140168	0	0	0	0	0
ENSG00000189171	0.00011189	0.000543058	0	0	0.000314232	0.000104848	0.000372733	0	0.000434969	0.000229586	0.000218684	0.000261442	0.000325133	5.50467e-05	0	0	0.000280383	0	0	0	0.000226375	0.000363418
ENSG00000143621	0.000704563	0.000284966	0.00230816	0.000902411	0.000202943	0.000990328	0.000335296	0.001123	0.000182598	0.00120474	0.00252457	0.00054876	0.00102367	0.000577709	0.000160023	0.000333883	0	0.000661748	0.00115151	0	0.000356367	0.000127134
ENSG00000143614	0.00211585	0.00299521	0.00165038	0.00120445	0.00312345	0.00154209	0.00274106	0.00112415	0.00301595	0.00144717	0.000918967	0.000823984	0.00119551	0.0028915	0.00208243	0.00167112	0.0014728	0.00231849	0.00115269	0.00172654	0.00249713	0.00241803
ENSG00000198837	0.000889048	0.000471952	0.000936173	0.0022774	0.000480155	0.00374892	0.000370205	0.000531392	0.000432018	0.00250831	0.000651603	0.00207735	0.00129171	0.000601407	0.000454328	0.000631961	0.000417721	0.000313133	0.000544886	0	0.00123662	0.00192508
ENSG00000160741	0.000232199	0.000281745	0	0.000594806	0.000401298	0.00424291	0	0.000277576	0.0002708	0.000238224	0.000453824	0.000542557	0	0.000399825	0.000316428	0	0.000290932	0.000327134	0.000569248	0.00102317	0	0.000879879
ENSG00000143570	0.00011793	0.000143094	0.0006623	0.00181255	0.00015286	0.000331524	0.000448977	0.000845857	0	0.00145188	0.00046098	0.000826667	0.00102806	0.000522166	0.000642834	0.00100594	0.00103432	0.000332291	0.000578223	0.000692867	0.00107368	0.000383037
ENSG00000143543	0.000118336	0	0	0	7.66927e-05	0.00299398	0	0	0	0	0	0	0.000171932	0	0.000322522	0.0020188	0.000889606	0.00166717	0.00406148	0.002781	0.000478834	0.00102494
ENSG00000143545	0.000118275	7.17559e-05	0.000332118	0	5.11021e-05	0.000110831	0	0.000565552	0	0	0.000231163	0.000276361	0.000171843	0.000116376	0	0	0.000148191	0.000333262	0	0.000347446	0.00035894	0
ENSG00000143552	0.00259625	0.00429575	0.000994132	0.0003023	0.00499684	0.00232226	0.00409973	0.00112858	0.00495466	0.00121073	0.00184518	0.00220596	0.00222898	0.00505106	0.00353801	0.0023488	0.00251363	0.0016626	0	0.00277337	0.00405892	0.00255533
ENSG00000143549	0.00106319	0.000860036	0.00165859	0.000302611	0.000484886	0.0241321	0.00140546	0.00197705	0.00110217	0.00193916	0.000461771	0.00110411	0.00102982	0.000988006	0.00160984	0.00503833	0.00148013	0.00565865	0.00868824	0.00381731	0.00310708	0.0063949
ENSG00000163263	0.000229796	0.000139414	0	0	0.000148929	0	0.000273395	0	8.93323e-05	0	0.000224563	0	0.000166937	0.00016958	0	0	0	0	0	0.00067505	0	0.000124396
ENSG00000143612	0.000235457	0.000428546	0	0	0.000432361	0.000441275	0.000280131	0	0.0002746	0	0.000460191	0.000550168	0	0.000347515	0.000160433	0	0	0	0.000577234	0	0.000476376	0.000509842
ENSG00000169291	0.0026173	0.00200212	0.00447356	0.00641303	0.00108167	0.00234594	0.00211203	0.011971	0.00185799	0.00793888	0.00644987	0.00957222	0.00677876	0.00313512	0.00155074	0.0045298	0.0034219	0.0076954	0.00390566	0.00100286	0.00126627	0.00160163
ENSG00000160714	0.000232356	0.000352419	0.00032623	0.000297604	0.000250981	0.00217732	0.00033173	0.000277763	0.000180656	0.000238385	0.000454131	0.00108585	0.000506391	0.000171469	0.000316641	0.000660662	0.000436692	0.000982063	0.000569632	0.000341286	0.000235051	0.000377346
ENSG00000160710	0.000697894	0.000564538	0.000653232	0.000297956	0.00128152	0.0136244	0.00127314	0.00139046	0.00153739	0	0.000454668	0.00135891	0.000844983	0.000915584	0.00221911	0.00165361	0.000874418	0.00229419	0.00342184	0.00034169	0.00152964	0.00352606
ENSG00000143603	0.00306199	0.0032152	0.00165348	0.00150839	0.00455407	0.00176571	0.00588476	0.000844699	0.00466979	0.000966594	0.00184139	0.00275178	0.000684432	0.00428748	0.00497514	0.00133942	0.00295114	0.00132735	0.000577432	0.00345959	0.00285923	0.0030601
ENSG00000163344	0.000114879	0.000278782	0.000645162	0	0.00037226	0	0.000492029	0.000274656	0.000446587	0	0	0	0	0.000226068	0	0	0.000863616	0	0	0	0	0
ENSG00000163346	0.00011484	0.000627049	0.000322473	0.00147089	0.000471372	0.0139896	0.000109303	0.000274565	0.00035715	0.000706919	0.0013467	0.000805007	0.000667413	0.000451986	0.00156498	0.0035918	0.00100722	0.00226509	0.0061938	0.00236149	0.000697034	0.00447601
ENSG00000163348	0.00103305	0.000487461	0.00161156	0.00147015	0.00022317	0.000968027	0.000600867	0.00246984	0.000267729	0.0021197	0.000897354	0.00214561	0.00200124	0.00050823	0.00109493	0.000652728	0.000287632	0.000970269	0.00450233	0.0026975	0.000464457	0.00124271
ENSG00000160691	0.000116473	0.000141326	0.000327058	0.000596719	0.00027678	0.00120057	0.000166286	0	0.000181114	0.00047798	0.000455284	0.000544302	0.000169225	0.000515714	0.000634891	0.00033117	0.000729668	0.000328186	0.00171324	0.00102646	0.000471296	0.000252203
ENSG00000163354	0.00493319	0.00201847	0.00773162	0.0102859	0.000446117	0.00333265	0.00103734	0.0134402	0.000267595	0.0162429	0.0112113	0.011795	0.00516727	0.0027092	0.00156341	0.000978602	0.00100621	0.00129304	0.00450008	0.00235913	0.0010445	0.00285681
ENSG00000179085	0	0	0	0	0	0.000105829	0	0	8.78076e-05	0	0	0	0	0	0	0	0.000283005	0.000318221	0	0	0	0
ENSG00000163463	0	0.000277715	0	0	9.88897e-05	0.000214473	0.000108922	0.000273606	0	0	0.000223667	0	0	5.63009e-05	0	0	0	0	0	0	0.000115767	0.000123899
ENSG00000273088	0.000220977	0.000536256	0	0.000566059	0.000572855	0.000621208	0.000368065	0.000792481	0.000515425	0.000680131	0.000647837	0.000258167	0.000321061	0.000652288	0.000602269	0	0.000138435	0.000311323	0	0.000324573	0.000447081	0.000478488
ENSG00000185499	0	0.000408289	0	0	0.000460385	0	5.33778e-05	0	8.72064e-05	0.00161103	0	0	0.000162964	5.51813e-05	0.00015285	0	0	0	0	0	0.000226929	0.000485742
ENSG00000169231	0.000455711	0.000276474	0.000639821	0.000583678	0.000393791	0.00138784	0.000216869	0.000817148	8.85781e-05	0.00116883	0.000445334	0.000532406	0.000662109	0.000560492	0.000310508	0.000971797	0.000428233	0.000321013	0.0011172	0	0.000460996	0.000246691
ENSG00000177628	0.00068176	0.000551487	0.00127626	0.00174641	0.000245469	0.000745326	0.000486667	0.00244497	0.000265032	0.00116575	0.0031091	0.001593	0.000660359	0.000782616	0.000619375	0.00129231	0.000427102	0.00224116	0.00445698	0.00100137	0.000574723	0.000492078
ENSG00000160767	0.000232082	0.000422404	0	0.000297253	0.000300821	0.00043495	0.000220892	0	0.000721769	0	0	0	0	0.000171267	0	0	0	0.000326968	0	0.000340883	0.000234774	0.000251267
ENSG00000116521	0.000373236	0.000150958	0	0	0.000161261	0	0.000118414	0	9.67296e-05	0	0.000243158	0	0	0.000367244	0	0	0.000311761	0	0	0.000365474	0.00025171	0
ENSG00000176444	0	0.000137986	0.000319329	0.000291309	0.000221105	0.000639379	0.00043295	0.000543775	0.000353668	0	0.000222262	0.000531438	0	0.000447579	0.000154972	0.000323344	0	0.00032043	0.000557583	0.000334067	0.00126544	0.000738727
ENSG00000143627	0.000117247	0.000142265	0	0	0.000227961	0.000109868	0.000223188	0	0.00127622	0	0	0.000273959	0.0003407	0.000230729	0	0	0.000146903	0	0	0.00103328	0.000355821	0.000126939
ENSG00000116539	0.00547215	0.00656432	0.00244457	0.00223007	0.00741533	0.00582698	0.00656958	0.00178405	0.0072521	0.00357263	0.00315992	0.00377775	0.00198764	0.00642444	0.00610128	0.00565784	0.00560968	0.00140171	0.000609784	0.0025574	0.00780019	0.00430873
ENSG00000163374	0.000457833	0.000624963	0.000642801	0	0.000519257	0.00257411	0.000925987	0.000273651	0.000444953	0.000704567	0	0	0.000498894	0.000844654	0.000155977	0.00130176	0.000717046	0.000645017	0	0	0.00127364	0.0012392
ENSG00000116580	0.00273311	0.00406999	0.00174423	0.00477354	0.00289851	0.00384164	0.003902	0.00356423	0.00511926	0.00305893	0.00169965	0.00319309	0.00451248	0.00354489	0.00287804	0.00282586	0.00217918	0.000700098	0.000609123	0.00291957	0.00213645	0.00363155
ENSG00000143622	0.000469228	0.000498181	0.0019764	0.00120198	0.000405471	0.00208855	0.00050243	0.00196324	0.000273616	0.000962804	0.000458544	0.000822298	0.00221568	0.000577118	0.000479577	0.000667082	0.000734893	0.00132214	0.000575168	0.000344603	0.000474671	0.000508017
ENSG00000132680	0.000122485	0.000891724	0	0.000627522	0.00079382	0	0.000466319	0	0.000476158	0	0.000478786	0	0.000355922	0.000241038	0.000667664	0.000348265	0.000767334	0.000345126	0	0	0.000495624	0
ENSG00000116584	0.00111708	0.00165665	0.00348532	0.00317949	0.00166246	0.0117471	0.00171297	0.00356102	0.00173705	0.00356554	0.004124	0.00232015	0.0039674	0.00170978	0.00152229	0.00388205	0.00217721	0.00139893	0.00182572	0.00109385	0.00238564	0.00430018
ENSG00000163479	0.000228423	0.000554324	0.000320707	0.000585132	0.000172712	0.00171237	0.000597875	0.0013653	0.000443993	0	0	0	0.000331879	0.000618077	0.000933842	0.000324739	0.0002862	0.000321812	0.000559989	0	0.000693216	0.000247305
ENSG00000160803	0.000115826	0.000351351	0	0	0.000425375	0.000108536	0.000110242	0.000553843	0.000540325	0	0	0	0.000168285	0.000455866	0.000315682	0	0.000580492	0	0	0	0.00011717	0.000250802
ENSG00000254726	0.000110684	0.000201452	0	0.00028353	0.000263023	0	0.000210695	0	0.000344225	0.000227112	0	0	0.000160815	0.00016336	0.000150834	0.00031471	0.00013868	0	0	0	0	0
ENSG00000160781	0.000115885	0.000140612	0.000325406	0	0.000225312	0.000325773	0	0	0	0.000475565	0	0	0.000168371	5.7012e-05	0	0	0	0	0	0	0	0
ENSG00000198952	0.000666463	0.000673891	0.000311906	0.000284537	0.00074388	0.00353893	0.000581469	0.000531135	0.00103634	0.000455836	0.000651288	0.000519085	0.000484157	0.000655762	0.000454108	0.000315828	0.000556692	0.00156491	0.00163387	0	0.000337097	0.00156337
ENSG00000198715	0.00478404	0.00128246	0.00562339	0.0133949	0.000384559	0.0045872	0.00259437	0.0127679	0.000692012	0.0107295	0.0069583	0.0150778	0.00792068	0.0027915	0.00151614	0.0066431	0.00390314	0.00626975	0.0180016	0.00620975	0.00112547	0.00409543
ENSG00000189030	0	0	0	0	0	0	5.32563e-05	0	0	0	0	0	0	0.000110111	0.000152502	0	0	0	0	0	0	0
ENSG00000163468	0.00148746	0.00152718	0.000642587	0.0014655	0.00158197	0.000964969	0.00174246	0.00109424	0.00106753	0.000704333	0.000447259	0	0.00149619	0.00123841	0.00155925	0	0.00100353	0	0	0.000672244	0.0021992	0.000867151
ENSG00000125462	0.000122726	0.000595649	0	0	0.000530251	0.000460006	0.000759255	0	0.000381674	0.000503639	0.00095945	0.000286761	0	0.000724532	0.00100346	0	0.000307536	0	0	0	0.000124149	0.000398612
ENSG00000116604	0.000743247	0.000826684	0.000347842	0.000317319	0.000749301	0.0047592	0.000825314	0.000296164	0.00057787	0.00101671	0.000484216	0.00144723	0	0.000792257	0.00101285	0.00281772	0.000776036	0.0017452	0	0	0.000751868	0.00174349
ENSG00000183856	0.000789003	0.00184633	0.00221553	0.000288732	0.00155839	0.000739344	0.000858241	0.00107793	0.00280432	0.00138767	0.00154207	0	0.000163765	0.0011645	0.00122881	0.000640967	0.000282449	0.000952786	0	0.000331112	0.00125424	0.000488129
ENSG00000160818	0.000231574	0.00021074	0.000325132	0	0.000175095	0.0001085	0.000330614	0.000276828	0.00072019	0	0	0	0	0.000170892	0	0	0	0	0.000567715	0	0	0.000125359
ENSG00000132688	0	0.000445624	0	0	0.000449591	0.000114715	0.000174776	0	0.000761447	0.000251192	0.000239265	0	0.000177866	0.000180682	0	0.000696158	0.00030677	0	0	0	0.00074304	0.00013254
ENSG00000143320	0.000120766	0.000366335	0	0	0.00031307	0.00022633	0.000114943	0.000288731	0.000281684	0.000247798	0	0	0	0	0.000164572	0	0	0	0	0	0.000244333	0.000261498
ENSG00000143319	0	0.00014656	0	0	0.000234844	0.000339554	0.000229926	0	0	0	0.000708219	0	0.000175493	5.94238e-05	0.000164601	0.000343435	0.000302677	0	0.00177669	0.000354825	0.000122188	0.000261543
ENSG00000143314	0	0.000440066	0	0.000619364	7.83499e-05	0	0.000115064	0	0.000187987	0	0	0	0	5.9476e-05	0	0	0	0	0	0	0.000122295	0
ENSG00000143321	0.00144843	0.000732285	0	0.000309193	0.00033898	0.00361937	0.00103394	0.000865738	0.000563071	0.000743003	0.00094363	0.00112813	0.00052611	0.000653203	0.00131589	0.00102958	0.000302465	0.000680204	0.00177544	0.0014183	0.00134312	0.00300564
ENSG00000027869	0	0.000378491	0	0	0.000323458	0.00023384	0.000118757	0	0.000291031	0	0.000487728	0	0.000181285	0.000184155	0	0.000354769	0.000312666	0.000351572	0.000611774	0.000733069	0.000378661	0.000270175
ENSG00000027644	0.000124796	0.000757119	0.000350428	0.000959036	0.000647033	0.000116941	0.000534504	0.000298366	0.000679195	0.000256067	0	0	0	0.000184188	0.000510192	0	0	0	0	0.000733202	0.000504972	0
ENSG00000132694	0.00256854	0.00267137	0.00103036	0.00156657	0.00219311	0.0043553	0.00302677	0.000877279	0.00266269	0.00125485	0.00095621	0.000571584	0.00142166	0.00210608	0.00300021	0.00243439	0.00291172	0.00206781	0	0.00215582	0.00210341	0.00198633
ENSG00000253831	0.000110702	0.000134323	0	0	0.000215235	0.000207469	5.26822e-05	0	0.00043035	0	0	0	0	0.000163387	0.000301716	0	0.000138703	0.000311924	0	0.000325199	0.000671915	0
ENSG00000117036	0.000246816	0.00037435	0	0	0.000533199	0.00104077	0.000528561	0.000295049	0.00105544	0.00025322	0.000241196	0	0.000179301	0.000303566	0.000336346	0.000350888	0.000154623	0.000347726	0	0.00108757	0.000624197	0.000267219
ENSG00000143297	0.00133052	0.000733829	0.00135859	0.000309845	0.000783913	0.000680064	0.00149662	0.000578376	0.000752345	0	0.00047281	0.000565255	0.00035148	0.000773596	0.000824164	0.000343918	0.000757757	0.000681638	0.00118613	0.000355324	0.00146832	0.00104764
ENSG00000163518	0.00034218	0.000415192	0	0.000584356	0.000788495	0.000213762	0.000434242	0	0.00133021	0.000468076	0.000222925	0.000266512	0	0.000448914	0.000310868	0	0.00071455	0	0	0.00100519	0.00126921	0.000493954
ENSG00000160856	0.000462681	0.000350879	0	0	0.000799629	0.00010839	0.000440373	0.000553098	0.000359732	0.000237343	0	0	0	0.000512159	0.000630515	0	0.000869568	0.000325924	0	0.000339795	0.000468048	0.000751393
ENSG00000132704	0.000733607	0.000667605	0.00034333	0	0.00113579	0.000572862	0.000930981	0.000584645	0.000855562	0	0	0.000285691	0.000532934	0.000721828	0.000499858	0.00208588	0.000612776	0.000344513	0	0.000718351	0.00111317	0.00079425
ENSG00000163534	0.000342066	0.000276703	0	0.000292081	0.000714337	0.000534228	0.000596885	0.000545217	0.000797863	0	0	0.000532847	0	0.000504861	0.000155383	0.000648402	0.000857176	0.000963838	0.000559061	0	0.000346034	0.000370343
ENSG00000073754	0.0012466	0.00211763	0	0.00127733	0.00172355	0.000817699	0.00201704	0.000894126	0.00203537	0	0.00146186	0.00029128	0.000724481	0.00122658	0.00169879	0.00177224	0.00109334	0.000702507	0	0.000366203	0.00290043	0.00053986
ENSG00000158485	0	0.000141709	0.000327946	0	7.56904e-05	0	0.000222317	0	0	0	0	0	0	5.74571e-05	0.000318307	0	0.00014633	0.000329077	0	0.000343082	0.000236288	0
ENSG00000186306	0	0	0	0	0	0	0	0	0	0	0	0	0	0	0	0	0	0	0	0	0	0
ENSG00000180708	0	0	0	0	7.31695e-05	0	5.37281e-05	0	0	0	0	0	0	5.55435e-05	0	0	0	0	0	0	0	0
ENSG00000197532	0	0	0	0	0	0	5.30578e-05	0	0	0	0	0	0	0	0	0	0	0	0	0	0	0
ENSG00000186440	0	0	0	0	9.68127e-05	0	0	0	0	0	0	0	0	5.51184e-05	0	0	0	0	0	0	0	0
ENSG00000163554	0.00102586	0.00221289	0.00032007	0.000583968	0.00238854	0.000854482	0.00151884	0.000272518	0.00327902	0.000935533	0.000668333	0.000532671	0.000828047	0.001458	0.00295129	0.00129637	0.00214223	0.00128469	0	0.00167421	0.00253674	0.00111066
ENSG00000196171	0	0	0	0	0	0	0	0.00026738	0	0	0	0	0.000162487	0.00011004	0	0	0	0	0	0	0	0.00012108
ENSG00000203757	0	0	0	0	2.39884e-05	0	0	0	0	0	0	0	0	0	0	0	0	0	0	0	0	0
ENSG00000197403	0	0	0	0	0	0	0	0	0.000260093	0	0	0	0	0	0	0	0	0	0	0	0	0.000120727
ENSG00000188340	0	0	0	0	0.000120977	0	0	0	0	0	0	0	0	0	0	0	0	0	0	0	0	0
ENSG00000163568	0.00148155	0.00255823	0.0038402	0.00262742	0.00273283	0.00192227	0.00260329	0.00136236	0.00265822	0.000935378	0.00267289	0.00159775	0.0018214	0.00190631	0.00310611	0.00129616	0.00214188	0.0016056	0	0.00100436	0.0018446	0.00111048
ENSG00000196266	0	0	0	0	2.41521e-05	0	0	0	0	0	0	0	0	5.5002e-05	0	0	0	0	0	0	0	0
ENSG00000184155	0	0	0	0	4.86838e-05	0	0	0.000269394	0	0	0	0	0	0	0	0	0	0	0	0	0.000227969	0
ENSG00000132693	0.000122398	0	0	0	5.28837e-05	0	5.82484e-05	0	0	0	0	0	0	6.02165e-05	0	0	0	0	0	0	0	0
ENSG00000243284	0.000332213	0.000335915	0	0	0.00026315	0.000207536	0.000263496	0	0	0.000681664	0.000216432	0.000258749	0.000160892	5.44798e-05	0	0.000314862	0.000138747	0	0	0	0.000112022	0.000239783
ENSG00000256029	0.000663891	0.000201387	0.000310703	0	0.000454167	0.000518422	0.000263284	0	0.000430143	0.000681116	0.000216258	0.00103416	0.000321526	0.000163308	0.000150785	0	0	0.000311774	0	0	0.000447728	0
ENSG00000213085	0.000332748	0.000336457	0.000934362	0.0011365	0.00091053	0.00582037	0.00089733	0	0.00146602	0.000682762	0.000433562	0.000777499	0.000161152	0.000763946	0.00015115	0	0.000138971	0.000312527	0.000543832	0.00130331	0.000112203	0.000720509
ENSG00000158710	0.00186831	0.000708426	0.00196734	0.00179471	0.000428839	0.0531783	0.000611268	0.00195424	0.000272363	0.00455237	0.00547731	0.00354697	0.00254484	0.000804263	0.00572856	0.0119525	0.00351132	0.0125028	0.0251914	0.00651745	0.00437059	0.0121365
ENSG00000085552	0.000498098	0.000831023	0.000349667	0.000318985	0.000726332	0.000583436	0.000414822	0.00119087	0.000580903	0.000255511	0.000973513	0.000290964	0.000723695	0.000551364	0.000169695	0.000354063	0.000780109	0.000350872	0	0.00073161	0.000503876	0.000269637
ENSG00000162723	0.000115593	0	0.000324586	0	7.49148e-05	0.000216635	0.000220039	0	8.98726e-05	0	0	0	0	0.000113737	0	0	0	0	0	0	0	0
ENSG00000143315	0	7.32928e-05	0	0	2.60983e-05	0	0.000114983	0	0.000187855	0	0	0	0	0.00041604	0	0	0.000151365	0	0	0	0	0
ENSG00000177807	0.000340486	0.000688563	0.000637394	0.000290732	0.00100526	0.000319057	0.000432093	0	0.00088242	0	0.000221822	0.00079558	0	0.000558366	0	0	0.000426609	0	0.000556479	0.00100022	0.00149255	0.000614388
ENSG00000162729	0	0.000420701	0	0	0.000224707	0.000216598	0.000330003	0	0.000449287	0	0	0	0.000335836	0.000227435	0	0	0.000144806	0	0	0.000679019	0.000350741	0
ENSG00000132716	0.00207744	0.00192761	0.000686294	0.000626073	0.00179517	0.00217572	0.00186097	0.0008765	0.00237529	0.000752239	0.00143304	0.000285538	0.00088775	0.00198397	0.00166531	0.000347461	0.00137801	0.00172165	0.000599171	0.000358984	0.0018543	0.000793827
ENSG00000258465	0.00187982	0.00174423	0.000621006	0.000566514	0.00160051	0.0017615	0.00163131	0.000793118	0.00214933	0.000680678	0.00129671	0.000258375	0.000803297	0.00179523	0.00150688	0.000314407	0.00124692	0.00124629	0	0.000324833	0.0016779	0.000718309
ENSG00000162735	0.000231069	0.000140187	0.000648845	0	0.000274549	0.000433052	0.000164946	0	0.000269482	0.000237064	0.000451615	0	0	0.000113679	0.000314887	0	0.000144758	0	0	0	0.000350623	0
ENSG00000122218	0.00368901	0.00179046	0.00586998	0.00535491	0.00185953	0.0033416	0.00140446	0.0111718	0.00229455	0.00529861	0.00312434	0.00603381	0.00375187	0.00308531	0.00485959	0.0129365	0.00647094	0.0131664	0.022308	0.0101144	0.00398058	0.00186385
ENSG00000162739	0.000929617	0.00112797	0.000290042	0.000793775	0.00089256	0.000387159	0.000540708	0.000493903	0.000883387	0.000635824	0.00100939	0.000482698	0.000150073	0.00106714	0.00112607	0	0.00103534	0.000291042	0.00151933	0	0.000313466	0.000223658
ENSG00000066294	0.000220164	0.000934996	0	0.000845965	0.000975027	0.00103154	0.000995358	0.000526377	0.000427941	0	0.000645453	0	0.00015994	0.000758202	0.00045004	0.000312998	0	0.00124071	0	0.00129351	0.000668153	0.00059591
ENSG00000117090	0.000981786	0.000794183	0	0.00027944	0.00117831	0.000306665	0.00124593	0.00026081	0.00135704	0.000223835	0.000213207	0	0.000792473	0.000751351	0.000594631	0	0.00150348	0.00061475	0	0.00128183	0.000882821	0.000590525
ENSG00000117091	0.000763248	0.00138916	0.00091852	0.00111723	0.000871537	0.00183911	0.000726449	0.00130343	0.00186504	0.000894915	0.000639316	0.00203818	0.00253471	0.00112649	0.000594349	0.000620045	0.000956304	0.00122891	0	0.00128122	0.0013236	0.000826342
ENSG00000122223	0.000430077	0.000782767	0	0	0.00055746	0.000604513	0.000818682	0.000514122	0.000668764	0.000220618	0.000630426	0.000251229	0.000624865	0.000370275	0	0	0.000404145	0	0	0.0006317	0.000652598	0.000349222
ENSG00000179914	0.000306833	0.000310252	0	0	0.000220951	0	9.73462e-05	0	0.000318081	0	0	0	0.0001486	5.03177e-05	0.000278755	0	0.000128147	0.000288187	0	0	0	0.000442929
ENSG00000158764	0	0.000126546	0	0	0.000247835	0	0.000148896	0.000249347	8.10869e-05	0.000427994	0	0	0.000151528	0.000307855	0	0	0	0	0	0	0	0.000225828
ENSG00000158769	0.000625661	0.000632635	0.000585622	0.000801353	0.000518122	0.00156342	0.000496246	0.000498618	0.000891821	0.000641894	0.00040761	0.000487306	0	0.000513013	0.000568409	0	0.00117587	0.00176292	0.000511279	0.000306325	0.00126584	0.00112897
ENSG00000270149	0.00121612	0.00172155	0.00540691	0.00674969	0.00122603	0.00256406	0.001688	0.00387674	0.00141829	0.00249535	0.00396144	0.00213119	0.00250314	0.00194447	0.00220968	0.00489858	0.00203164	0.00399777	0.00298138	0.00178625	0.00276801	0.00197498
ENSG00000215845	0.000101478	0	0	0	4.38448e-05	0.000570547	4.82927e-05	0	0	0	0	0.000474227	0.000442317	0	0.000276577	0.000288534	0	0.000571869	0.000497557	0	0	0.000439467
ENSG00000158773	0	6.32347e-05	0.000585356	0	9.00672e-05	0.00566483	0.000148806	0	0.000243113	0	0.00101856	0.000243542	0.000151437	0.000102556	0.000142038	0.000296357	0	0.000587374	0	0	0	0.000451382
ENSG00000186517	0.000612209	0.000804742	0.000573031	0.0010455	0.000639238	0.019505	0.000485576	0.00170764	0.000396657	0.00146555	0.000997115	0.000715243	0.000592992	0.000552181	0.00139047	0.00232094	0.00140628	0.00690007	0.00500287	0.00239791	0.00175471	0.00386643
ENSG00000143217	0.000212154	0.000514846	0	0.000543459	0.000366656	0.000497005	0.000504814	0	0.000494846	0	0.000621971	0	0.000308242	0.000626245	0.000144556	0	0.000132908	0	0	0.000311614	0.000321923	0.000229692
ENSG00000143256	0.000211958	0.000450074	0	0	0.000297632	0.000695163	0.000201739	0	0.000823982	0.000217458	0.000207132	0	0.000153979	0.000625666	0.000433267	0	0.000398356	0	0.000519626	0.0012453	0.000428834	0.00011474
ENSG00000158796	0.00343593	0.00258988	0.00818631	0.0136024	0.000472352	0.00419534	0.00188288	0.0114509	0	0.00897292	0.0109888	0.0107045	0.00801764	0.00204895	0.00141887	0.00296044	0.00195682	0.00322713	0.00714708	0.00305861	0.0015799	0.00225452
ENSG00000158850	0.000208175	0	0	0	0.000134917	0.000292609	0.000148604	0	8.09275e-05	0	0	0	0.00015123	0.000102416	0.000141844	0	0	0	0	0	0.00021059	0.000225384
ENSG00000158859	0.000312216	0.000441974	0	0	0.000292276	0.000292565	0.000247635	0.000248819	0.000323661	0	0	0	0.000453623	0.000358403	0.000283646	0.000591818	0.000260791	0	0	0	0.000210558	0.00022535
ENSG00000158874	0.000103977	6.30818e-05	0.000583941	0.000266351	0	0.0002923	0.000148446	0.00124297	0.000161684	0.000853401	0.00020322	0.000728861	0.000453211	0.000153462	0	0	0	0.000292977	0	0	0.000105183	0.000337718
ENSG00000143257	0.000950738	0.00134587	0.00444948	0.00324724	0.000433599	0.00277169	0.000452449	0.00378844	0.000164265	0.00585243	0.005781	0.00320882	0.00552536	0.00114336	0.00043187	0.00180217	0.000397072	0.00119062	0.00155385	0.00124129	0.00074804	0.00125807
ENSG00000158887	0.000103915	6.30437e-05	0	0	0.000157142	0	9.89045e-05	0	8.0793e-05	0.000426443	0.000406194	0.000242807	0.000150979	0.000153369	0	0.000295462	0	0	0	0	0.00010512	0.000225009
ENSG00000188931	0.000611212	0.000309012	0.00228839	0.00365328	8.80272e-05	0.000381829	0.000775657	0.00389683	0.000158405	0.00250828	0.00258828	0.00214224	0.00207209	0.000350816	0.000138821	0.00173787	0.000382906	0.00315738	0.000998944	0.00209475	0.000721352	0.000330869
ENSG00000203747	0.234352	0.171575	1.0132	1.01433	0.0282872	0.334306	0.148412	0.448578	0.00497575	0.939009	2.19803	0.808681	1.08686	0.152227	0.118082	0.452889	0.199698	0.597361	1.19089	0.339891	0.0972121	0.255044
ENSG00000162747	0.000515834	0.0006259	0.00115878	0.00237847	0.000222872	0.0627412	0.000490964	0.000986621	0.000401058	0.00105844	0.00262126	0.00313377	0.00149893	0.000812084	0.00323356	0.0073334	0.00361933	0.0296507	0.021751	0.00757661	0.00448763	0.00703679
ENSG00000162745	0.000412853	0.00112713	0.000289825	0.000528786	0.000602026	0.000483586	0.00103149	0.000987065	0.000722229	0.000847129	0.000201726	0.000482336	0.00029992	0.000457003	0.000703265	0	0.00051728	0.000290823	0	0.000909602	0.0010441	0.000558727
ENSG00000171722	0.000205195	6.22448e-05	0.000288096	0.00131408	8.86572e-05	0	4.88255e-05	0	0	0	0	0	0	0	0	0.000291718	0	0.000289089	0	0	0	0
ENSG00000198574	0	0.00037054	0	0.000782267	0.000307867	0.00028616	0.000339099	0	0.000316575	0	0.000198951	0	0.000147897	0.000350556	0.000138718	0	0.000255082	0	0	0	0.000823792	0.000220416
ENSG00000185860	0.00071488	0.00142504	0.000286771	0.000261607	0.000992805	0.00047849	0.00111782	0.000244166	0.000397011	0.000419101	0.000199601	0.000238627	0.00029676	0.00120583	0.00139171	0	0.000639786	0.00115104	0	0.00120002	0.000723172	0.000552839
ENSG00000143248	0.00466596	0.00476086	0.00297775	0.000271646	0.00469633	0.00278237	0.00585404	0.00202828	0.00601878	0.00174073	0.00186534	0.00074335	0.00246518	0.00506058	0.00549143	0.00422126	0.00438462	0.00239041	0.00311968	0.00311518	0.005471	0.00344432
ENSG00000162761	0.00381317	0.0030637	0.000578781	0.00158398	0.0036958	0.00183488	0.0038255	0.00073919	0.00368587	0.00126879	0.000604272	0.00144484	0.00149736	0.00309282	0.00323017	0.0041024	0.00413204	0.00203272	0.00151592	0.00333021	0.00312762	0.00122736
ENSG00000143171	0.00127904	0.000905306	0.000299297	0.000273034	0.000967093	0.000499391	0.00126809	0	0.000745834	0.000218704	0	0	0.000619445	0.00089144	0.0014525	0.000303059	0.000400639	0	0	0.00031311	0.00150952	0.000692385
ENSG00000143149	0.00064071	0.00116613	0.000899563	0.000820628	0.000807411	0.00100064	0.000762274	0	0.00124537	0.000657334	0	0.000499028	0.00015515	0.000472818	0.00101864	0	0.000401386	0.000601775	0.000523577	0.000941079	0.00118826	0.000231225
ENSG00000143183	0.00191767	0.00180977	0.000598316	0.000272907	0.0025547	0.00179697	0.00187591	0.000509426	0.00240213	0.000437205	0.000624667	0.00149361	0.000928736	0.00230618	0.00159701	0.00181751	0.00146833	0.000300189	0	0.000312965	0.00301764	0.0010381
ENSG00000188859	0.00193608	0.00185462	0.000286134	0.0010441	0.00277368	0.00190971	0.00213369	0.000730871	0.00316903	0.0014636	0.000597472	0.00071429	0.000444151	0.00250657	0.00263837	0.00347677	0.0019151	0.00028712	0.00049962	0.00209538	0.00381399	0.00110322
ENSG00000152382	0.000522176	0.000443516	0.000586511	0.000535046	0.000451225	0.000293586	0.000347899	0.00149813	0.000162395	0.00150003	0.00183703	0.00122011	0.000606941	0.000154138	0.000142318	0.000296942	0.000523403	0.000882799	0.00102411	0	0.000739525	0.000791477
ENSG00000143195	0.00149013	0.00142064	0.00059776	0.000272654	0.00174754	0.000598435	0.00136764	0.00076343	0.00157235	0.000436799	0.00124818	0.000248703	0.000309291	0.00130912	0.00130543	0.000907913	0.00106688	0.000599821	0	0.000625348	0.00139975	0.00161332
ENSG00000143167	0.000639817	0.000582253	0	0.000546322	0.000737175	0.000699472	0.0009642	0.0005099	0.00198981	0.000218806	0.000208416	0.000249166	0.000774666	0.000367234	0.00130786	0	0.000534434	0.000600936	0	0.000626511	0.000107873	0.000115451
ENSG00000198821	0.00162701	0.00197417	0.000856625	0.000260486	0.00184529	0.0016199	0.0019357	0.00024312	0.00213467	0.00104326	0.000198745	0.000950416	0.00118195	0.00160089	0.000831447	0.00202392	0.000382227	0.000573052	0.000997172	0.00238976	0.00123441	0.00121103
ENSG00000143162	0.000320008	0.00012943	0.000599058	0	0.000576096	0.000499778	0.000761446	0.000255029	0.000331739	0.000218873	0.000208481	0	0.000619925	0.000367348	0.000290725	0.00181977	0.00040095	0.00150281	0.00104602	0.000626705	0.000863251	0.000461948
ENSG00000143199	0.00350758	0.0025794	0.00388004	0.00735143	0.00234212	0.00179281	0.00333846	0.000762368	0.00099168	0.00348953	0.00394706	0.00298029	0.00293418	0.00376501	0.00231754	0.0036266	0.00332938	0.00209645	0.00312691	0.00187344	0.00387083	0.00115077
ENSG00000143158	0.00138713	0.000776819	0.00149811	0.00191331	0.000760683	0.00219971	0.00126947	0.00127554	0.000995524	0.00306518	0.00187691	0.00498641	0.000930176	0.000367462	0.00130867	0.00182033	0.00093584	0.00120262	0.00313903	0.00219415	0.000755579	0.00184836
ENSG00000143147	0.00117482	0.000971928	0.000299901	0.000273585	0.00119977	0.00130104	0.00091487	0.000255346	0.00116253	0.00043829	0.00020874	0.000499105	0.000465521	0.000945782	0.00116434	0	0.00120434	0	0.000523659	0.000313742	0.00129648	0.000693782
ENSG00000143185	0	0	0	0	0.000229975	0	0.000101322	0	0	0	0	0	0	0.000104745	0	0.000302684	0.000133381	0.000299957	0	0	0	0
ENSG00000143196	0.000744262	0.00103208	0.000895671	0.00108944	0.000803918	0.000498156	0.000809574	0	0.00132265	0	0	0	0.000154478	0.000941544	0.000434673	0.00030231	0.000266433	0.000299586	0.000521312	0.000312336	0.00129068	0.000690673
ENSG00000143156	0.00352227	0.00543942	0.00119886	0.00136708	0.0057876	0.0034006	0.00477469	0.00255187	0.00605799	0.00219009	0.00166888	0.00174578	0.00217108	0.00567117	0.00378177	0.00576617	0.00361079	0.00240598	0.00157	0.00376257	0.00464286	0.00254229
ENSG00000117477	0.00238743	0.00197512	0.00548505	0.00500375	0.00154728	0.00142365	0.00253054	0.00700523	0.00168747	0.00178136	0.00212097	0.00405707	0.00614912	0.00250927	0.00295768	0.00617111	0.00367115	0.00305775	0.0090454	0.00478183	0.00109778	0.00258479
ENSG00000117479	0.000325251	0.000460427	0.00121775	0.000277723	0.000562115	0.00030478	0.000361164	0.000777623	0.000674349	0.00044492	0.000211897	0	0.000472562	0.000373367	0.000295489	0.000616528	0.00013584	0.000305486	0	0	0.000329024	0.000469517
ENSG00000198734	0.000915869	0.00197563	0.000571506	0.000260679	0.00178071	0.00123966	0.00159814	0.000973198	0.00261097	0.000208807	0.000795569	0.00047556	0.00044356	0.00175226	0.00124809	0.00057869	0.000892522	0.00114695	0	0.000896823	0.00113238	0.00143228
ENSG00000174175	0.00112673	0.00111857	0.000287624	0	0.00108427	0.000575898	0.00112115	0	0.000876023	0.000420349	0	0.000478674	0.000595287	0.00115903	0.000837511	0.000873721	0.000770029	0.000288616	0	0.000300899	0.000621707	0.000332691
ENSG00000188404	0.000407837	0.000680431	0.000572606	0.000522361	0.000418501	0.0154778	0.000533738	0.00170638	0.000396363	0.00104605	0.00199275	0.00166766	0.000148138	0.000551772	0.0012505	0.00231922	0.00178848	0.00459664	0.00249958	0.00089855	0.00144399	0.0017662
ENSG00000007908	0.00099344	0.00100451	0.000309955	0	0.00104922	0.00041374	0.000893012	0	0.00102986	0	0.000647213	0.000257919	0.000641504	0.0010861	0.00060169	0	0.000691511	0.000311023	0	0	0.00145161	0.000717042
ENSG00000171806	0.000102567	0.000124452	0	0	0.000110788	9.61117e-05	0	0	0	0	0	0.000479316	0	0	0	0	0	0	0	0	0.000207514	0
ENSG00000000457	0.00265088	0.00207733	0.00682339	0.0118834	0.00109762	0.00331204	0.00178717	0.0113553	0.0011164	0.00702577	0.0099303	0.00877488	0.00850539	0.00260831	0.00165571	0.00157027	0.00138391	0.00155612	0.00324937	0.00194681	0.000446937	0.00203292
ENSG00000075945	0.00263944	0.00533771	0.00216171	0.000563436	0.00358751	0.00298859	0.00319256	0.00105174	0.00444632	0.0022566	0.000644834	0.00231274	0.00207722	0.00340864	0.00299739	0.00125079	0.0044094	0.00123952	0	0.00161534	0.00367132	0.00261949
ENSG00000034971	0.000661657	0	0	0	0.000190585	0.000310007	0.000314878	0.000527305	0.000257217	0.000452549	0	0	0.000320444	0.000379769	0.000300556	0.0006271	0	0	0	0	0.000111555	0.000238784
ENSG00000117533	0.0006504	0.000920709	0.000304389	0	0.00121772	0.000914197	0.000876975	0	0.000927083	0.000667274	0.000847453	0	0.000472488	0.000746617	0.000590884	0.000616431	0.00095073	0.000916314	0	0.000955311	0.0015352	0.00117361
ENSG00000135845	0.00171148	0.00207667	0.000600734	0.00109604	0.00203353	0.000801882	0.00162896	0.000767227	0.002994	0.00109743	0.00104532	0.000999762	0.000466245	0.00163138	0.00131192	0.00152071	0.00187634	0.00120561	0.00104895	0.00157115	0.00173133	0.0011581
ENSG00000120337	0.000323113	0.000130686	0	0	0.000232675	0	0.00035879	0	0.000586176	0	0.000210504	0	0	0.000264938	0.000587092	0.000306238	0.000134947	0.000303478	0	0	0.000326861	0.000349823
ENSG00000117586	0.000325046	0.000525871	0.000304245	0	0.000631981	0.000203059	0.000670311	0	0.000589684	0.00022232	0.000211763	0.000253168	0.000472265	0.000426437	0.000738257	0	0.000678772	0.000305294	0	0.000318287	0.000548027	0.000703832
ENSG00000162753	0.000927806	0.00168867	0	0.0010563	0.00267247	0.00106261	0.00176614	0.000492941	0.00376712	0.000211528	0.000201484	0.000240879	0.00104846	0.00243443	0.00252872	0.0017587	0.00116248	0	0	0.00211986	0.00239856	0.00145095
ENSG00000183831	0.000510856	0.00123972	0.000573797	0.000523447	0.00154505	0.000287222	0.00111832	0.00122137	0.001271	0.000628932	0.000199689	0.000238733	0.000593784	0.00110584	0.00139233	0.00261455	0.00140816	0.000575774	0	0.00120056	0.00186041	0.000995554
ENSG00000120334	0.000754166	0.00039218	0	0.000275984	0.00048877	0.000504786	0.000769076	0.000257584	0.00167531	0.000221067	0.00021057	0	0.000156534	0.000159012	0.000146819	0.000612667	0.0012149	0	0	0.000632985	0.000544938	0.000233288
ENSG00000117601	0.000541318	0.000591139	0.000304006	0.00055466	0.000374213	0.000405798	0.000360653	0	0.00058922	0.00133287	0.00105798	0	0.000786488	0.000106525	0	0	0	0	0	0	0	0.000117213
ENSG00000135870	0.00171122	0.00259543	0.00030032	0.00164381	0.00237979	0.00130286	0.00193409	0.00102281	0.00299354	0.00109726	0.000836126	0.000749705	0.000621563	0.00184159	0.00116597	0.000304096	0.00214405	0.00210949	0	0.00125672	0.00227202	0.00208426
ENSG00000120333	0.000431087	0.000588454	0.0012105	0.000828211	0.000279385	0.000504944	0.000153863	0.00128833	0.000754127	0.000884544	0.00147445	0.000503639	0.00109608	0.000371145	0.00088119	0.00122572	0.000270063	0.00182201	0	0.000316592	0.000109022	0.000350042
ENSG00000235750	0.000506793	0.000368958	0	0.000259642	0.0012919	0.00189958	0.000771772	0.000242332	0.000630445	0.000415953	0.000198101	0.000236834	0	0.000648252	0.000552502	0.00115278	0.000761976	0.000571195	0.000496971	0.000893256	0.000820273	0.000658424
ENSG00000116147	0.00977385	0.00952745	0.00400884	0.00225051	0.00994045	0.00648313	0.00982523	0.00551373	0.00947754	0.00338003	0.00279027	0.00256602	0.00398892	0.00826623	0.0088296	0.00655723	0.00990691	0.00309435	0.0021538	0.00451646	0.0128867	0.00582594
ENSG00000143207	0.00541662	0.00541256	0.00357881	0.00136032	0.00683739	0.00666808	0.00712666	0.00330105	0.00825762	0.00326891	0.00622739	0.00372249	0.00416641	0.0068972	0.00694725	0.00724761	0.00811742	0.00568598	0.00260375	0.00592797	0.00709105	0.00494448
ENSG00000152092	0.00480547	0.00640125	0.00146672	0.00267604	0.00810194	0.00420935	0.00536922	0.00324692	0.00795979	0.00257225	0.00163341	0.00244097	0.00303563	0.0059104	0.00711806	0.00683174	0.00445028	0.00353227	0.000512211	0.00613766	0.00887699	0.00407169
ENSG00000120341	0.00107687	0.000783992	0.000907165	0.000275854	0.000953817	0.00020182	0.000768715	0	0.0015908	0.000220963	0.00126283	0	0.000625843	0.00137746	0.001174	0.00214333	0.000674629	0.000910291	0	0.00126538	0.00108937	0.000816126
ENSG00000188585	0.000203858	6.18391e-05	0	0	6.60595e-05	0	4.85073e-05	0	0	0	0	0	0	0.000100293	0	0	0	0	0	0	0.000206223	0
ENSG00000116194	0.000329351	0.000666043	0.000616548	0.00337468	0.000758933	0.000411496	0.000365716	0.00183732	0.000597492	0.000675791	0.00171654	0.00076956	0.00175457	0.000270052	0.000149606	0.000312149	0.000412656	0.00185602	0.00107656	0.000967504	0.000666341	0.000475435
ENSG00000143322	0.00190002	0.00320199	0.000592809	0.00108158	0.00273642	0.00168152	0.00236098	0.00151421	0.00402141	0.000866362	0.00165045	0.00123322	0.00168701	0.00301199	0.00244539	0.00150065	0.00132256	0.00208198	0.000517554	0.00279076	0.00245596	0.00285706
ENSG00000116218	0.000438994	0.000865579	0.000308176	0.000281134	0.000403054	0.000205682	0.000470057	0.000262391	0.000511973	0	0.000428998	0.000512876	0.000159455	0.000701912	0.000448676	0.000624099	0.000687541	0.000618475	0.000538107	0.000322398	0.000666129	0.000356462
ENSG00000169905	0.000821639	0.000996957	0	0.000263091	0.000576874	0.00115489	0.000782024	0.000736653	0.00143734	0.000421478	0.000200733	0	0.000149222	0.000960031	0.000419881	0.000292023	0.000386049	0.000578782	0	0.000905122	0.000519481	0.000333585
ENSG00000230124	0	0.00018456	0	0	0.000131438	0.000190042	0.000193028	0	7.88405e-05	0.000416137	0.000396377	0.000236939	0.00014733	0.000299326	0.000414559	0	0.000254104	0	0	0	0	0.000329357
ENSG00000135823	0.000642705	0.0014947	0.000902363	0.00137197	0.00118018	0.000903382	0.00122343	0.000256101	0.00224865	0	0.00104678	0.000250291	0.000933796	0.00105398	0.00189765	0	0.00120791	0	0	0	0.00130032	0.000927779
ENSG00000179930	0	0.000186124	0	0.000261957	0.000110459	0.000191652	0.000145998	0	0.000159017	0	0	0	0	0.000150931	0.000139357	0	0.000128128	0	0	0	0.000103448	0.000332147
ENSG00000135821	0.000214302	0.000195021	0.000902644	0.00192136	0.000300923	0.0441791	0.000356946	0.000512361	8.33092e-05	0.00153903	0.0018848	0.00150221	0.00155681	0.000579868	0.00160621	0.00304664	0.00147679	0.00724604	0.00788057	0.00188861	0.00205948	0.0096287
ENSG00000203730	0	6.16746e-05	0.000285457	0.000520818	2.19613e-05	0	4.83783e-05	0.000243048	0	0	0	0.000237534	0	0.000150039	0	0	0	0	0	0	0	0.000110062
ENSG00000135828	0.000321103	0.000389618	0.000601108	0.000548362	0.000439332	0.000601786	0.000407494	0	0.000416092	0.000219622	0	0.00125048	0	0.000473921	0.00014586	0.00121733	0	0.00030159	0.000524799	0	0.000866205	0.000231764
ENSG00000143333	0	0.000191884	0.000296041	0.000270064	6.83266e-05	9.87917e-05	0.00025086	0	0.000655752	0	0.000206053	0.000492682	0	0.000363071	0.00014367	0	0	0	0.000516919	0	0	0.000114142
ENSG00000135824	0.000856674	0.00110443	0.000601388	0.000548618	0.000994741	0.0009031	0.00101921	0	0.000666058	0.000219725	0.000418583	0	0	0.000684872	0.0010215	0.000608949	0.00053668	0.00211211	0.000525044	0.000314572	0.000649957	0.000347809
ENSG00000157060	0.000522096	0.0015204	0.000879633	0	0.00121812	0.000391389	0.00144108	0.000499299	0.00194845	0.000642771	0.000408167	0.000487972	0.000455137	0.00102743	0.000569186	0.000296897	0.000784986	0	0.000511978	0.000613487	0.0010563	0.00101746
ENSG00000157064	0.00229653	0.00303987	0.000586244	0.00160441	0.00399152	0.00224981	0.00417289	0.00249574	0.00397688	0.00149934	0.000816085	0.00146347	0.00121333	0.00231101	0.00298732	0.000296807	0.0030082	0.000588265	0.00102364	0.00275985	0.00274556	0.0013562
ENSG00000116701	0.00295943	0.00152946	0.0018467	0.00336931	0.000970834	0.0343052	0.00187783	0.00445496	0.00034088	0.00742186	0.00471296	0.00640278	0.00302579	0.00215698	0.00268863	0.00592139	0.00274666	0.0108095	0.00537422	0.00321988	0.00376992	0.00379742
ENSG00000162704	0	0.000188052	0.000290129	0	0.000558018	0.00900416	0.000393361	0	0.000481992	0.000212005	0.000201938	0.000482843	0.000300235	0.000406651	0.000422402	0.00146888	0.000647279	0.00407581	0.00151979	0.000910558	0.00114972	0.00100677
ENSG00000173627	0.000102537	0.000373246	0.000287924	0	0.000243662	0	4.87964e-05	0	0.000398608	0	0	0	0.000148977	0.000302671	0.000139731	0	0.000385416	0.000288917	0.000502747	0	0	0
ENSG00000198756	0.00132234	0.00234502	0.000856878	0.00130282	0.00246112	0.00133443	0.0020815	0.000972766	0.00387518	0.000834857	0.000596412	0.000713023	0.000591151	0.00260221	0.00110892	0.00404904	0.00152936	0.00143305	0.000498734	0.00268928	0.00318984	0.00187215
ENSG00000116406	0.00109713	0.00166404	0.000924232	0	0.00177761	0.000925275	0.00156636	0.00131154	0.00298555	0.00090048	0.00107215	0.000256356	0.000797022	0.00183518	0.00149511	0.00155975	0.00206196	0.000309139	0.000537936	0.00193377	0.00177578	0.000475132
ENSG00000135842	0.00288858	0.00369964	0.00270372	0.00246648	0.0042526	0.0164411	0.003513	0.000767347	0.00540668	0.00241472	0.00271825	0.00199983	0.00202071	0.0036317	0.00408217	0.00577962	0.00428943	0.00844057	0.00681921	0.00345706	0.00389611	0.00532809
ENSG00000121486	0.000753341	0.00117525	0.000906597	0.000551363	0.000767226	0.000806773	0.00133161	0.000514605	0.0019245	0.000220825	0	0.000251465	0.000156363	0.000582407	0.000439975	0.000917994	0.00107873	0	0	0.000632292	0.000762079	0.000466066
ENSG00000116679	0.000548305	0.00026612	0.00123172	0.00140455	0.000473804	0.00524072	0.000730616	0.000262182	0.000937869	0.000675037	0.00128597	0.00128117	0.00175261	0.000485552	0.000896638	0.000935403	0.000274797	0.00247193	0.00215071	0.000644283	0.000776531	0.00130599
ENSG00000047410	0.00143336	0.00153853	0	0.00112976	0.00114332	0.0043394	0.00178402	0.00026361	0.00205741	0.000904953	0.000646487	0.00154578	0.000961177	0.00141035	0.000751269	0.000940499	0.00110518	0.000932024	0.000540608	0	0.00122691	0.00167122
ENSG00000116703	0.000547607	0.000531562	0.000307538	0.000841656	0.00040222	0.000410513	0.000364843	0	0.00076637	0	0.000214055	0.000511815	0.000477376	0.000754341	0.000447748	0	0	0.000925794	0	0.000321731	0.000110792	0.000592875
ENSG00000073756	0.00066007	0.000266971	0	0.000845424	0.000261425	0.00206175	0.000261769	0	0.0005132	0.000225732	0.000215013	0.00102821	0.000479513	0.000378859	0.000299835	0.000625596	0.000551352	0.00557963	0.00377578	0	0.00233704	0.000119106
ENSG00000162670	0.00621143	0.00904415	0.00174418	0.00371264	0.00890102	0.00407435	0.0081782	0.00173256	0.0103026	0.00233661	0.00323733	0.00290272	0.00360987	0.00789428	0.00945211	0.00853618	0.00622604	0.00350038	0.00253794	0.0024329	0.0111008	0.00392286
ENSG00000116750	0.000765918	0.00139402	0.00184347	0.00280284	0.00172553	0.00184555	0.00140591	0.00156959	0.00127606	0.00179609	0.00235236	0.00178964	0.000794867	0.00118426	0.00164018	0.00124443	0.00150802	0.00184982	0.00268241	0.0025714	0.00188166	0.00201385
ENSG00000023572	0.000330934	0.000267698	0	0	0.000405122	0	0.000157489	0	0.0002573	0	0	0	0.000160273	0.000162811	0.000150326	0.000627301	0	0.000310824	0	0	0.000557955	0.00011943
ENSG00000162630	0.000103539	0.00031408	0.000872221	0.000265229	4.47355e-05	9.70228e-05	0.000147821	0.000247546	0.000322005	0	0.000202364	0	0	0.000254693	0	0.000294395	0.000129729	0.000875227	0	0.000912476	0	0.000224197
ENSG00000162687	0.00651612	0.0081575	0.00319478	0.0010598	0.00965269	0.00620293	0.00890915	0.00272014	0.0127058	0.00339565	0.00363871	0.0019334	0.00420772	0.00793805	0.00620175	0.00794031	0.00881226	0.00233148	0	0.00577293	0.00847504	0.00649487
ENSG00000143278	0.000211145	0.000768596	0	0.000270437	0.00107193	9.89282e-05	0.000552654	0.000252407	0.000738739	0	0.000206338	0	0.000153388	0.000415511	0.000719341	0.00090053	0.000925933	0	0	0.00124053	0.000640783	0.0001143
ENSG00000066279	0.0011017	0.00140362	0.00030936	0.000282214	0.00152321	0.000929126	0.000996155	0	0.00222707	0.000226057	0.000215323	0.000514847	0.000960407	0.00184282	0.00150133	0.000626498	0.00165644	0.000931278	0	0.00129455	0.00100303	0.000238555
ENSG00000177888	0.00102293	0.00124119	0.000574479	0.00052407	0.00101653	0.000383418	0.00107097	0.000978261	0.00119298	0.000419787	0	0.000239017	0.000445868	0.0014091	0.000836391	0	0.00128167	0.000576459	0.0010031	0	0.000931312	0.000664492
ENSG00000213047	0.0053831	0.0055458	0.00199643	0.00260178	0.00706527	0.00447325	0.00536524	0.00194266	0.00718613	0.00291769	0.00297766	0.00213591	0.00295139	0.00394752	0.00581326	0.00462064	0.00394501	0.00372044	0.000497997	0.00238694	0.00493181	0.00384874
ENSG00000151418	0.000417994	0.000507184	0	0.000803056	0.000338624	0.000685451	0.000596761	0	0.000487482	0.00021442	0.000204238	0.000244171	0.000151827	0.000514104	0.000854427	0	0.00013093	0	0	0	0.000317132	0.000565684
ENSG00000162702	0	0.000125443	0.000580607	0.00026483	6.70024e-05	0.0012594	4.91996e-05	0	0.000241141	0.000212132	0	0.000241567	0.000150208	5.0862e-05	0	0	0	0	0	0	0.000418332	0.00055965
ENSG00000118193	0.00118921	0.00144296	0.000303576	0.000553875	0.00175164	0.000810449	0.00144057	0.000516949	0.00117677	0.000443661	0.000633893	0.000505221	0.000628301	0.00143606	0.00176792	0.00153696	0.00108365	0.00152311	0	0.000317587	0.00120301	0.000702284
ENSG00000118197	0.000754994	0.00104696	0.000908586	0.000552573	0.00100191	0.00181922	0.00123187	0.000257867	0.00109015	0.00110655	0.000421601	0.000504034	0.000156706	0.00068981	0.000734901	0	0.00135137	0.000303906	0	0.00031684	0.00130929	0.000934177
ENSG00000116852	0.00120148	0.00165665	0.000613416	0.00111918	0.00160454	0.00440111	0.00150741	0.00182799	0.00161353	0.000448239	0.000213478	0.000765651	0.000634784	0.00139714	0.00193501	0.000931691	0.00123168	0.00061553	0.00107109	0.000320863	0.00209936	0.00248335
ENSG00000081248	0.0012082	0.001466	0.000616843	0.00112543	0.00185078	0.000823385	0.00250897	0.0010504	0.00119556	0.00202834	0.00150269	0.000769928	0.00111708	0.00135091	0.000748391	0.00156149	0.000550472	0.000618969	0	0.000645312	0.00322219	0.00142699
ENSG00000232237	0.000405554	0.000430577	0.0005694	0	0.00028474	0.000190014	0.00014475	0	0.000788289	0.000416076	0	0	0	0.000149641	0.000414498	0.000288279	0.000254067	0	0	0.00059568	0.000717951	0.00010977
ENSG00000116857	0.000218382	0.000728694	0.000613221	0	0.00122661	0.000204638	0.00135105	0.000522117	0.000254686	0.000448097	0.00021341	0.000255136	0.000475937	0.00053719	0.00119039	0.000310465	0.00013681	0.000307667	0	0.000962284	0.000662746	0.000354652
ENSG00000118194	0.000323873	0.00058947	0	0	0.000513089	0.000505816	0.000308258	0	0.000587556	0.000443035	0.000210999	0.000252254	0	0.000318673	0.000294237	0.000613916	0.000676323	0.000304192	0	0	0.00065526	0.00058441
ENSG00000159166	0.000934527	0.000440973	0	0	0.00060566	0.000389204	0.000543564	0	0.00040366	0.000639182	0	0	0.000150865	0.000408676	0.00070751	0.000885718	0.000390302	0.000877737	0	0.000610061	0.000420163	0.00033726
ENSG00000159173	0.000103774	0.000818456	0.000291398	0.000531657	0.000515622	9.72423e-05	0.000888932	0.000496212	0.0004841	0	0	0.000242477	0	0.000510537	0.000565666	0	0.00065011	0.000584805	0	0.000304847	0.000839818	0.000337056
ENSG00000174307	0	0.000124249	0	0	8.84857e-05	9.59544e-05	9.74621e-05	0	7.96148e-05	0	0	0.000239266	0	0.000100755	0	0	0	0	0	0	0.000103587	0.000110864
ENSG00000159176	0.000518555	0.000503362	0	0	0.000806573	0.000583102	0.000394843	0	0.000645078	0.000425607	0.000202699	0.000242331	0.000150683	0.000765344	0.000282663	0	0.000519775	0	0.000508505	0	0.00125897	0.00078599
ENSG00000163431	0.000513755	0.00168312	0.000577053	0.000526417	0.00148723	0.000385136	0.00117356	0.000245661	0.00119832	0.000421667	0.000401645	0.000240088	0.000597153	0.000707708	0.000560092	0	0.00102993	0	0.0010076	0.000301842	0.00124731	0.000444979
ENSG00000143862	0	0.000253746	0.000293612	0	0.000248475	0.00352732	0.000298562	0	0.000487778	0.00021455	0.000408725	0.00024432	0.00015192	0.000462975	0.000142491	0.00148652	0.00039303	0.000589248	0.00102536	0.000614326	0.000634649	0.00101885
ENSG00000143851	0.000104785	0.000317859	0.000588476	0	0.000407463	0.00137466	0.000249332	0	0.000896167	0	0	0.00024484	0.000152244	0.000360859	0.000142795	0	0.000131289	0.000295252	0	0.000307818	0.000318001	0.000453788
ENSG00000077152	0.000109889	0.000133336	0.000308569	0	0.000213654	0.000102972	0.000313771	0	8.54378e-05	0	0.000214773	0	0	0.000270311	0.00014975	0	0	0	0	0	0	0.000356918
ENSG00000143858	0.0176737	0.00843834	0.0314213	0.0356292	0.00449583	0.0153854	0.00980427	0.0507559	0.00333366	0.0549331	0.0645883	0.0730626	0.0287172	0.0144573	0.00441789	0.0080284	0.00642046	0.00884006	0.0102551	0.00768024	0.00571271	0.0144925
ENSG00000117139	0.00130739	0.00251173	0.000611862	0.000279086	0.00188291	0.0013272	0.00186653	0.00026048	0.00262593	0.000670655	0.00127762	0.00101828	0.000474882	0.001608	0.00178163	0.000309777	0.000955547	0.00153493	0	0.000960151	0.00143277	0.00117955
ENSG00000183155	0	6.19952e-05	0	0	0.000331131	0.000766039	0.000340408	0.000244311	0.000158899	0.000209675	0.000199719	0.000238768	0	0.000150819	0	0	0.000256067	0	0	0.000600368	0.000206743	0
ENSG00000117153	0.000217348	0.000725242	0.00122063	0	0.000798216	0.00101834	0.000930908	0.000779465	0.000591453	0.00111493	0.000849595	0.000761782	0.00142104	0.00101583	0.00236951	0.00154497	0.000953132	0.000918629	0.00266419	0.000319242	0.00120928	0.000705944
ENSG00000159346	0.000414532	0.000565855	0.000291003	0	0.000447759	0.00475841	0.000345227	0	0.00040287	0.000212643	0.000405093	0.000242149	0	0.000509845	0.0011298	0.00235729	0.000389537	0.000876018	0	0.000608867	0.000524175	0.000785398
ENSG00000159348	0.000207141	6.2835e-05	0	0	0.000111872	0.000582312	0	0	0	0	0	0	0	0.000203815	0.00014114	0.000294484	0	0	0	0.00030425	0.000104772	0
ENSG00000122180	0	0.000130502	0	0	6.97043e-05	0	0.000102367	0	8.36217e-05	0	0	0	0	0	0	0	0.000269514	0	0	0	0	0.000349331
ENSG00000133055	0	0.000195478	0	0	0.000185617	0.000100642	0.000204447	0	0.000250513	0	0.000419825	0.000250955	0	5.28387e-05	0	0.000305377	0.000134568	0	0	0.000315505	0.000325942	0.00023256
ENSG00000133048	0.000107435	6.51796e-05	0	0	0.000208884	0.0181212	0.000255638	0	0.000334121	0.000220445	0.000419956	0.000502066	0	0.000211421	0.000878439	0.00152736	0.00121149	0.000908159	0.00210706	0.00252483	0.000978133	0.00221001
ENSG00000133063	0.000857875	0.00117104	0.000602232	0.000549387	0.00155212	0.00160776	0.00147993	0.00051276	0.00100049	0.000440066	0.000628756	0.000501127	0.00109062	0.00147718	0.000584531	0.000914704	0.00174666	0	0.00052578	0.00126005	0.00195261	0.00104489
ENSG00000122176	0.000107586	0	0	0	0.000302146	0.000403261	0.000102399	0	8.36478e-05	0	0	0	0	0.000105859	0.000439837	0	0.000269599	0	0	0	0.000326503	0
ENSG00000143845	0.000104993	0.000254791	0.000294822	0	0.000498998	0.00019677	0.000349757	0.000502042	0.00106121	0.000215434	0	0.000245326	0	0.000619843	0.000858468	0.000597056	0.000394649	0.000295838	0	0	0.000106211	0.000454688
ENSG00000143839	0.00021005	0.000191152	0	0	0.000431084	0.000295244	0.000299883	0	0.000326625	0	0	0	0.000152592	0.000206677	0	0	0.00013159	0	0	0	0.000106243	0
ENSG00000170498	0	0.000186762	0	0.000525711	2.21676e-05	9.61547e-05	4.88328e-05	0	0.000319124	0	0	0.000239765	0	0.000100966	0	0	0	0	0	0.000301437	0	0.000111095
ENSG00000174567	0	0.000124175	0.000287368	0	0.000287407	9.58973e-05	0.00024351	0	0.000238702	0	0.000600048	0.000239124	0.000148689	0.000352433	0.000557843	0.00029098	0.000128224	0.000288358	0	0.00030063	0.000414101	0.000110798
ENSG00000143850	0.00283092	0.00273525	0.0017665	0.00107433	0.00387325	0.0025545	0.00364247	0.00100271	0.00440204	0.00107569	0.00184431	0.00024499	0.00121869	0.0026823	0.00342916	0.00178871	0.00394108	0.00147716	0	0.00277205	0.00381834	0.00215681
ENSG00000158615	0	0.000379926	0	0	0.000157833	0.00166265	9.93395e-05	0	0	0.000214159	0.00020399	0.000243875	0.000151643	0.000410784	0.000142232	0	0	0.00147044	0.00511745	0.000613208	0.000316747	0.000338999
ENSG00000133056	0.00107368	0.00130278	0.000301492	0.000275036	0.00160045	0.000905496	0.00163506	0.0010268	0.00116869	0.000440616	0.000209847	0.000501753	0.00155997	0.00121491	0.00160947	0.000610564	0.000941681	0.000302531	0	0.000630812	0.000977522	0.00139493
ENSG00000170382	0.0149882	0.0110862	0.0360335	0.0502279	0.00241735	0.017989	0.00903811	0.0402523	0.00247432	0.0522399	0.0708269	0.0458157	0.0368412	0.00601014	0.00223836	0.00321081	0.00282976	0.00318188	0.00604016	0.00361887	0.00259624	0.0148935
ENSG00000174529	0	0	0	0	0	9.59116e-05	0	0	0	0	0	0	0	0	0	0	0	0	0	0	0	0
ENSG00000117222	0.000543112	0.000527199	0	0.000834748	0.00105596	0.000814287	0.000361848	0.000259699	0.00109789	0.000891525	0.000424596	0.000253807	0.000157819	0.000855027	0.00118419	0	0.000272195	0	0.000532586	0.000319091	0.000659294	0.000235203
ENSG00000133059	0.00107268	0.00195234	0.000903629	0.0013739	0.0016453	0.00130672	0.00158249	0.00102584	0.0017514	0.000880407	0.00146755	0.000501284	0.000779255	0.00147764	0.00190032	0.00121999	0.0012096	0.000906744	0.000525944	0.00157556	0.00108512	0.00092908
ENSG00000163545	0.000513601	0.000186957	0.00086532	0.00105252	0.000466006	0.00693038	0.000342187	0.000245588	0.000239593	0.000210771	0.00100381	0.000480032	0.000447731	0.000202142	0.000279962	0.000292066	0.00115832	0.000578869	0.000503647	0.00150876	0.00062347	0.00133454
ENSG00000162873	0.000515216	0.000562636	0.00115739	0.000791873	0.000601035	0.000386232	0.0003923	0.00073908	0.000320462	0.0006343	0.000604182	0.000722312	0.00134742	0.000506944	0.000982949	0.00175791	0.00116196	0.000290344	0.00353662	0.0012108	0.000312715	0.000334684
ENSG00000186007	0.000612572	0.0015485	0.000573371	0.000523059	0.00169829	0.00124371	0.00208922	0.000732281	0.00182571	0.000628466	0.00119725	0	0.0016317	0.000904106	0.00125217	0.000580579	0.00140711	0.000863021	0	0.00089975	0.00247871	0.00154749
ENSG00000158711	0.000208712	0.000949671	0.00234427	0.00053464	0.000586147	0.00048894	0.000546284	0.00124749	0.000811361	0.00107063	0.00122376	0.00121919	0.00106134	0.000616083	0.00056884	0.00207702	0.00143827	0.000882129	0.00358167	0.00122623	0.000844531	0.00045193
ENSG00000158715	0.000417234	0.000189848	0.0002929	0.000534397	0.000766152	9.77435e-05	0.000347477	0.000249385	0.000243298	0	0	0	0.000606205	0.000256584	0.000995018	0	0.000130692	0	0	0	0.000738628	0
ENSG00000069275	0.00110029	0.000734287	0.000308964	0.000563706	0.000998329	0.00103104	0.000837794	0.000789187	0.000855471	0.000225768	0	0	0.000319726	0.000974364	0.000899648	0.000625696	0.0006893	0	0	0	0.00100175	0.000476499
ENSG00000117280	0.000217176	0.000197637	0	0	0.000187667	0.000407015	0.000310058	0	0	0	0	0	0	0.000213689	0	0	0.000136054	0	0.000532418	0	0.000219695	0.000117565
ENSG00000133065	0.000321503	0.000845224	0	0.000274522	0.000648243	0.000200845	0.000816004	0	0.000666577	0.000219896	0.000418909	0	0.000155705	0.000527235	0.000584167	0	0.000671372	0.000603931	0	0	0.000216821	0.000696159
ENSG00000162877	0.000308806	0.000187349	0.000289044	0	0.000422508	0.000192914	0.000636821	0	0.000240095	0	0.000201183	0	0.000299113	0.000557055	0.000140274	0	0	0.000580081	0.000504702	0.00120954	0.000416517	0.000222889
ENSG00000174502	0.000614304	0.000807496	0.000287496	0	0.000729898	9.59401e-05	0.000438514	0	0.00127365	0.000210081	0	0.000478461	0	0.000453331	0.000418569	0.00029111	0.00115453	0.000576974	0	0	0.000725001	0.000332543
ENSG00000143486	0.833556	0.300705	1.43582	1.66108	0.0290083	0.538413	0.221053	2.27167	0.00695458	2.09774	2.24967	2.42102	1.12913	0.29567	0.354644	1.15855	0.478752	1.38829	2.87447	0.939463	0.34406	0.584817
ENSG00000136634	0	0	0	0	0.000184781	0.000100189	5.08814e-05	0	0	0.000438767	0.000208967	0	0	0.000210402	0	0	0	0	0	0.000314083	0.000108158	0
ENSG00000162894	0.00041168	0.000374642	0.000289001	0	0.000600316	0.000578654	0.000636725	0	0.000720177	0	0	0.000721448	0.000299068	0.000455704	0.00042076	0	0	0.00115999	0.000504627	0	0.000416455	0.000445711
ENSG00000162896	0.000308437	0.000499	0	0	0.00068853	0.000192683	0.000293566	0	0.000159872	0	0.000200943	0.000240231	0.000149378	0.000404646	0.000280213	0	0.000128818	0	0	0.000302023	0.00020801	0.000222623
ENSG00000162897	0.000102782	0.000436494	0	0	0.000133224	0	0.000342391	0	0.000239736	0.000210897	0.000200883	0.000240159	0.000149333	0.000151697	0.000280129	0	0.000128779	0	0	0	0.000311921	0.000111278
ENSG00000182795	0	0.000310068	0.000287026	0	0.000264984	0.00028735	0.000194577	0	0.000317892	0	0.000199778	0	0.000148512	0.000402302	0.00055718	0.000290635	0.000384214	0	0	0	0.000206805	0.000221333
ENSG00000180667	0.000204494	0.000124064	0	0.000261918	0.000242974	0.000574871	0.000145976	0	0.000238489	0	0	0.00023891	0	5.03027e-05	0.000139336	0.000290721	0	0	0	0	0	0.000221399
ENSG00000174059	0.000615128	0.000559785	0	0	0.000487251	0.00076855	0.00058547	0.000245112	0.000876807	0	0.000200374	0.000479102	0.000148955	0.000655689	0.0013971	0	0.000642265	0.000288874	0	0.000602336	0.000725973	0.000443985
ENSG00000076356	0.00296747	0.0044008	0.00246895	0.00197077	0.00591205	0.00319266	0.00554418	0.00131384	0.00666521	0.00157861	0.00193327	0.00154084	0.00239527	0.0048123	0.00419367	0.00312498	0.00399347	0.00309682	0.00107776	0.00290576	0.00489196	0.00333176
ENSG00000196878	0.000814829	0.00074152	0.000572013	0	0.000792128	0.000858988	0.000872485	0.000243516	0.000871096	0.000208992	0.000199069	0.000237991	0.000147985	0.000551201	0.0005552	0.000289602	0.000255233	0.000573985	0	0.00119683	0.00041214	0.000441093
ENSG00000162757	0.000103074	6.25338e-05	0	0	6.68017e-05	0	4.90522e-05	0	0.000160279	0	0	0	0	0	0	0	0	0.000290431	0	0	0	0.000223189
ENSG00000117595	0.000108332	0.000460064	0	0.000277505	0.000351045	0.000203027	0.000567097	0	0.000168454	0	0.00042346	0.000253128	0.000629587	0.000426369	0.000147628	0	0	0	0	0	0.000109588	0.000234574
ENSG00000143473	0.00748074	0.00965224	0.00502962	0.00215919	0.0106752	0.00622007	0.0103792	0.00428238	0.0106494	0.00324289	0.00514817	0.00393904	0.00398015	0.0100561	0.00775342	0.00778906	0.00778876	0.00385943	0.00154981	0.00711883	0.0102321	0.00615991
ENSG00000198570	0	0.000370595	0.00028588	0	0.000285919	0.000190802	0.000436049	0.000243407	0.000395777	0.000417799	0	0	0.000147919	0.000500869	0.000138738	0	0.00012756	0	0	0	0.000308968	0.000440897
ENSG00000170385	0.000102644	0.000311363	0	0	0.000177394	0.000961834	0.000146542	0	0.000239414	0	0	0	0	0	0	0	0.000128606	0	0.000503272	0	0.000311503	0.000444515
ENSG00000117650	0.000108229	0.000262646	0	0.000277243	0.000233809	0.000202835	0.000206022	0	0.00109392	0.000222075	0	0	0.000314496	0.000319475	0.000147489	0.000307731	0.000135605	0	0	0	0.000109485	0.000234352
ENSG00000123684	0.00128963	0.0020212	0.0012071	0.000825883	0.00234488	0.00352467	0.0019946	0.00102776	0.00259025	0.0015436	0.00189039	0.00150667	0.000936858	0.00185051	0.00292904	0.00122227	0.00188513	0.00242251	0.00158079	0.00189421	0.00260917	0.00174529
ENSG00000143493	0.00115651	0.00223249	0.000885681	0.000807964	0.00240757	0.0004926	0.00185126	0	0.00286102	0	0.000616459	0.00073699	0.000458266	0.00155174	0.00143275	0.000597877	0.000658653	0.00148122	0.000515498	0.00154426	0.00170171	0.00125211
ENSG00000065600	0.00165282	0.00113644	0.00154705	0.000846778	0.00140444	0.000929275	0.00104875	0.00368818	0.00119939	0.00158265	0.00129215	0.00128732	0.00224131	0.00265626	0.00120126	0.0012532	0.00124253	0.000620951	0.00270131	0.00129476	0.00234078	0.000954372
ENSG00000123685	0	0.00013038	0.000301727	0.000275251	0.00046426	0.000604135	0.000204543	0	0.000584803	0.000881919	0	0.000251072	0.000156119	0.000264317	0.000585717	0.00030552	0.000538524	0	0.000526848	0.000631305	0.000326095	0.000232669
ENSG00000117697	0.00162242	0.00190299	0.0015186	0.00110827	0.00184593	0.00212843	0.00144125	0.00129298	0.00201828	0.0037729	0.00253677	0.00126365	0.00298584	0.00154316	0.000589584	0.00215276	0.0020328	0.00121906	0.000530326	0.00190642	0.00109416	0.00234205
ENSG00000185523	0.000102156	0.000371861	0	0.000261685	0.000308964	0.00028718	0.000291692	0	0.000476554	0	0	0.000238698	0	0.000301548	0.000139212	0.000580924	0.000255991	0	0	0	0.000206682	0.000331802
ENSG00000174606	0	0.000807016	0.000287325	0	0.000773674	0.000383532	0.000633033	0	0.000636445	0	0.000399973	0	0.000148667	0.000201361	0.00027888	0.000290937	0.000512819	0	0	0.000901757	0.00144914	0.000332345
ENSG00000152104	0.00323292	0.00404162	0.00165056	0.00150573	0.00438095	0.00229504	0.00414936	0.00187379	0.00487482	0.00140713	0.00191473	0.000915642	0.00199274	0.00380758	0.00347111	0.00194987	0.00380516	0.00331251	0.000480344	0.00345348	0.00426146	0.00275771
ENSG00000042781	0.0130656	0.0173282	0.00881661	0.00622682	0.0200206	0.0110095	0.0164363	0.00750676	0.0250417	0.00477994	0.00613662	0.00496986	0.00794647	0.0164435	0.0182191	0.0103674	0.0121826	0.00998855	0.00198642	0.0107112	0.0193647	0.0119526
ENSG00000196482	0.00906429	0.0133138	0.00535846	0.0036662	0.0134598	0.00724208	0.0116241	0.00729979	0.0187684	0.00430712	0.00447557	0.00245238	0.00485197	0.0117352	0.0120922	0.00732486	0.0095638	0.00725885	0.00187129	0.00728749	0.0132233	0.00857398
ENSG00000092978	0.00343053	0.005448	0.00141661	0.000775385	0.00398886	0.00236369	0.00360124	0.00265353	0.00376548	0.00144922	0.000986003	0.00117879	0.00175915	0.00456678	0.00384993	0.0054508	0.00391898	0.000284299	0.000494712	0.00207479	0.00418479	0.00262172
ENSG00000196660	0.00381179	0.00497201	0.00374625	0.00122054	0.0061554	0.00392907	0.00585016	0.00364535	0.00770547	0.00215088	0.00353874	0.00333998	0.00221528	0.00515706	0.00415558	0.00433525	0.00513413	0.00107405	0.000467239	0.00223951	0.0069408	0.00392054
ENSG00000136628	0.00179043	0.00138796	0.000837927	0.000509601	0.00217032	0.000838873	0.00198813	0.000713439	0.00185607	0.000816394	0.000583221	0.000232418	0.00101163	0.00141914	0.00230435	0.000848461	0.000997024	0.000560544	0	0.0011688	0.00130809	0.00129229
ENSG00000162813	0.000292279	0.000945718	0.00054715	0.000249569	0.000568273	0.000273884	0.000741833	0.000232931	0.00128772	0.000599725	0.000190416	0.000227646	0.000566209	0.00100655	0.000265534	0.000554029	0.000488278	0.000274518	0	0	0.000887008	0.000421921
[truncated: 17,778 more rows]
