# Supplementary material for: Proteome Analysis of Human Neutrophil Granulocytes From Patients With Monogenic Disease Using Data-independent Acquisition
Source: Mol Cell Proteomics. 2019 Jan 10;18(4):760–72. doi: 10.1074/mcp.RA118.001141 (PMC6442368; doi:10.1074/mcp.RA118.001141)
Supplement: Supplemental_Table_4 [file 141289_1_supp_251891_pjqfpt.xlsx]

## Sheet: SCN vs healthy
# differentially expressed proteins, SCN (ELANE) vs healthy controls, using limma R package
Uniprot	Protein name	Log2 fold-change vs control	Mean expression	T-statistic	P value	Adj. p value
P08246	Neutrophil elastase	-2.4538	24.0583	-15.5296	3.13461e-25	9.45086e-22
P11021	78 kDa glucose-regulated protein	1.73565	19.5271	13.665	4.03851e-22	6.08805e-19
P09211	Glutathione S-transferase P	-1.48648	21.3562	-12.4633	5.1427e-20	5.16841e-17
P14625	Endoplasmin	1.5077	19.3632	11.8232	7.29192e-19	5.49629e-16
P16070	CD44 antigen	1.08828	16.3935	10.7564	6.68087e-17	3.35714e-14
P49913	Cathelicidin antimicrobial peptide	-2.89716	23.2239	-10.5041	1.97605e-16	8.51113e-14
O95865	N(G),N(G)-dimethylarginine dimethylaminohydrolase 2	1.45972	14.8994	10.3541	3.77422e-16	1.42241e-13
P20160	Azurocidin	-2.52616	22.0814	-10.1842	7.87242e-16	2.63726e-13
Q9NVI7	ATPase family AAA domain-containing protein 3A	1.14653	14.8215	9.67289	7.28518e-15	1.9968e-12
P99999	Cytochrome c	1.28894	16.7801	9.56207	1.18247e-14	2.97095e-12
Q9UBS4	DnaJ homolog subfamily B member 11	1.35041	15.4599	9.42623	2.14301e-14	4.48843e-12
O43488	Aflatoxin B1 aldehyde reductase member 2	-1.07734	15.8332	-9.41794	2.22225e-14	4.48843e-12
P49588	Alanine--tRNA ligase, cytoplasmic	1.32452	14.4291	9.40297	2.37283e-14	4.48843e-12
P13667	Protein disulfide-isomerase A4	1.62512	16.6798	9.4021	2.38192e-14	4.48843e-12
Q9H223	EH domain-containing protein 4	-2.03105	14.2678	-9.25652	4.5097e-14	7.55375e-12
Q9P2E9	Ribosome-binding protein 1	2.44991	11.8723	9.20681	5.60914e-14	8.56857e-12
Q9Y4L1	Hypoxia up-regulated protein 1	1.82809	15.7197	9.20379	5.68396e-14	8.56857e-12
P54108	Cysteine-rich secretory protein 3	-1.8904	19.1058	-9.13249	7.77351e-14	1.11605e-11
P13693	Translationally-controlled tumor protein	1.21568	15.9009	9.05225	1.10593e-13	1.51563e-11
P49327	Fatty acid synthase	1.73845	15.3582	9.00554	1.35803e-13	1.75093e-11
Q96IU4	Protein ABHD14B	-1.19113	15.2033	-8.75299	4.1251e-13	4.91706e-11
Q9NR19	Acetyl-coenzyme A synthetase, cytoplasmic	1.09469	13.8694	8.64133	6.74393e-13	7.53072e-11
Q7KZF4	Staphylococcal nuclease domain-containing protein 1	1.04532	16.5396	8.56293	9.52489e-13	1.02563e-10
P38646	Stress-70 protein, mitochondrial	1.93773	16.4969	8.55445	9.88723e-13	1.02793e-10
P55145	Mesencephalic astrocyte-derived neurotrophic factor	1.49318	15.6203	8.50214	1.24487e-12	1.2511e-10
P07339	Cathepsin D	1.81658	17.799	8.43417	1.67926e-12	1.58218e-10
Q92673	Sortilin-related receptor	1.1944	16.6397	8.41747	1.80747e-12	1.65137e-10
Q15021	Condensin complex subunit 1	2.02872	12.6138	8.34924	2.44088e-12	2.16448e-10
O75582	Ribosomal protein S6 kinase alpha-5	-1.23176	14.4023	-8.28944	3.17628e-12	2.64382e-10
Q92747	Actin-related protein 2/3 complex subunit 1A	-1.19157	14.33	-8.28461	3.24449e-12	2.64382e-10
Q9BY15	Adhesion G protein-coupled receptor E3	-1.8846	14.5224	-8.25062	3.76818e-12	2.91309e-10
Q9Y617	Phosphoserine aminotransferase	3.52047	13.811	8.15622	5.70954e-12	4.1986e-10
P29966	Myristoylated alanine-rich C-kinase substrate	1.35605	14.5144	8.02178	1.03146e-11	7.23223e-10
P54577	Tyrosine--tRNA ligase, cytoplasmic	1.0414	15.7325	8.00674	1.10202e-11	7.55133e-10
P05186	Alkaline phosphatase, tissue-nonspecific isozyme	3.60017	15.1836	7.99832	1.14359e-11	7.66205e-10
O15270	Serine palmitoyltransferase 2	1.10231	13.0695	7.96199	1.34161e-11	8.79338e-10
Q01432	AMP deaminase 3	-1.20706	17.7471	-7.88941	1.84561e-11	1.1802e-09
Q4KMQ2	Anoctamin-6	-1.68282	11.2862	-7.88534	1.87892e-11	1.1802e-09
P08571	Monocyte differentiation antigen CD14	2.39261	14.8777	7.86731	2.0338e-11	1.25141e-09
Q6UWY2	Serine protease 57	-1.87108	16.7799	-7.8606	2.09461e-11	1.26305e-09
P36776	Lon protease homolog, mitochondrial	1.5111	14.6393	7.74753	3.44094e-11	2.0342e-09
Q9P2J5	Leucine--tRNA ligase, cytoplasmic	1.01144	14.7354	7.61587	6.12823e-11	3.29939e-09
O14773	Tripeptidyl-peptidase 1	1.21154	17.8297	7.55162	8.11909e-11	4.14899e-09
Q96D96	Voltage-gated hydrogen channel 1	-2.02888	16.3591	-7.54013	8.53761e-11	4.29015e-09
Q9HAV7	GrpE protein homolog 1, mitochondrial	1.93355	14.0603	7.39999	1.57527e-10	7.30685e-09
O94855	Protein transport protein Sec24D	1.20803	12.9482	7.38267	1.69896e-10	7.76117e-09
O15523	ATP-dependent RNA helicase DDX3Y	1.00916	16.2922	7.36746	1.81561e-10	7.93344e-09
P30533	Alpha-2-macroglobulin receptor-associated protein	2.22316	12.4552	7.3183	2.24969e-10	9.29153e-09
Q96A33	Coiled-coil domain-containing protein 47	1.37186	12.3734	7.28756	2.57224e-10	1.03404e-08
Q15084	Protein disulfide-isomerase A6	1.35126	19.0343	7.27669	2.697e-10	1.06993e-08
P53367	Arfaptin-1	-1.88132	14.7313	-7.26152	2.88115e-10	1.12814e-08
O00505	Importin subunit alpha-4	1.13563	14.71	7.20812	3.63497e-10	1.35302e-08
Q04637	Eukaryotic translation initiation factor 4 gamma 1	1.48442	13.9132	7.15289	4.62148e-10	1.63927e-08
Q6ZUJ8	Phosphoinositide 3-kinase adapter protein 1	1.58113	14.5758	7.10276	5.74556e-10	1.99113e-08
P12318	Low affinity immunoglobulin gamma Fc region receptor II-a	1.08797	16.8388	7.08482	6.2106e-10	2.12783e-08
Q9BXW6	Oxysterol-binding protein-related protein 1	-1.06277	14.4549	-7.07816	6.3925e-10	2.16555e-08
P46063	ATP-dependent DNA helicase Q1	2.46648	15.3765	7.01243	8.49955e-10	2.84735e-08
Q9H0B8	Cysteine-rich secretory protein LCCL domain-containing 2	-1.92466	14.8286	-6.96964	1.02288e-09	3.30401e-08
Q9UHG3	Prenylcysteine oxidase 1	-1.28694	14.5969	-6.96877	1.02673e-09	3.30401e-08
Q9UJZ1	Stomatin-like protein 2, mitochondrial	1.52144	14.9071	6.93422	1.19216e-09	3.74413e-08
O43175	D-3-phosphoglycerate dehydrogenase	2.69471	15.0817	6.89116	1.43583e-09	4.41739e-08
Q9Y262	Eukaryotic translation initiation factor 3 subunit L	1.00238	14.4843	6.79925	2.13395e-09	6.01979e-08
Q9Y2S2	Lambda-crystallin homolog	-3.19005	13.5414	-6.79395	2.1832e-09	6.03886e-08
O60262	Guanine nucleotide-binding protein G(I)/G(S)/G(O) subunit gamma-7	-1.89935	14.9049	-6.73597	2.80143e-09	7.60928e-08
Q2TAA2	Isoamyl acetate-hydrolyzing esterase 1 homolog	-1.00084	15.6527	-6.71304	3.09136e-09	8.24818e-08
P02794	Ferritin heavy chain	3.12946	13.1591	6.65155	4.02455e-09	1.04604e-07
Q96AX2	Ras-related protein Rab-37	-1.1536	13.5847	-6.629	4.43262e-09	1.14225e-07
Q9NRK6	ATP-binding cassette sub-family B member 10, mitochondrial	1.32999	13.8779	6.5758	5.56536e-09	1.37537e-07
P04066	Tissue alpha-L-fucosidase	-1.48312	16.3664	-6.55679	6.03624e-09	1.47962e-07
Q92982	Ninjurin-1	-1.80809	13.8163	-6.54557	6.33261e-09	1.53974e-07
Q9NUV9	GTPase IMAP family member 4	-2.26748	16.3115	-6.53893	6.51477e-09	1.57136e-07
Q562E7	WD repeat-containing protein 81	-1.64846	12.0483	-6.52581	6.88976e-09	1.63564e-07
Q13217	DnaJ homolog subfamily C member 3	1.46439	14.7122	6.45117	9.46907e-09	2.1961e-07
Q03405	Urokinase plasminogen activator surface receptor	-1.01774	15.1562	-6.41666	1.09658e-08	2.50468e-07
Q15738	Sterol-4-alpha-carboxylate 3-dehydrogenase, decarboxylating	1.26487	13.8962	6.39783	1.18788e-08	2.65579e-07
O00519	Fatty-acid amide hydrolase 1	-1.89871	12.8275	-6.39584	1.19797e-08	2.65579e-07
Q9UIQ6	Leucyl-cystinyl aminopeptidase	1.24915	15.1519	6.38441	1.25751e-08	2.75503e-07
P67936	Tropomyosin alpha-4 chain	1.80213	13.9787	6.38205	1.27015e-08	2.75503e-07
Q8NC51	Plasminogen activator inhibitor 1 RNA-binding protein	1.19873	12.8173	6.30945	1.72761e-08	3.56763e-07
Q92616	eIF-2-alpha kinase activator GCN1	1.00557	14.8731	6.29251	1.85583e-08	3.78032e-07
P28288	ATP-binding cassette sub-family D member 3	1.17682	14.4302	6.29094	1.86822e-08	3.78032e-07
Q07065	Cytoskeleton-associated protein 4	1.41186	14.0539	6.28582	1.90907e-08	3.81183e-07
P08195	4F2 cell-surface antigen heavy chain	2.05172	13.2418	6.27033	2.03823e-08	4.01652e-07
P46778	60S ribosomal protein L21	1.01883	13.9767	6.1861	2.90703e-08	5.48201e-07
Q8N6Q3	CD177 antigen	2.53081	20.4985	6.15876	3.26118e-08	6.10712e-07
O60841	Eukaryotic translation initiation factor 5B	1.07654	14.0106	6.15326	3.33744e-08	6.18409e-07
Q9NZK5	Adenosine deaminase CECR1	-2.09928	14.5702	-6.14613	3.43887e-08	6.28375e-07
P27635	60S ribosomal protein L10	1.07286	15.3181	6.14267	3.48925e-08	6.3374e-07
Q9H773	dCTP pyrophosphatase 1	1.39178	13.4825	6.11024	3.99778e-08	7.21755e-07
Q9UBM7	7-dehydrocholesterol reductase	1.46738	14.2423	6.10713	4.05026e-08	7.26876e-07
Q9UPN3	Microtubule-actin cross-linking factor 1, isoforms 1/2/3/5	1.73597	12.57	6.08716	4.40367e-08	7.81004e-07
Q9UKL6	Phosphatidylcholine transfer protein	-1.75002	14.0245	-6.025	5.71096e-08	9.78327e-07
Q96R05	Retinoid-binding protein 7	-1.52164	15.2562	-5.94786	7.8757e-08	1.30468e-06
Q8N6H7	ADP-ribosylation factor GTPase-activating protein 2	1.12945	14.0527	5.93977	8.14522e-08	1.34196e-06
Q96KC8	DnaJ homolog subfamily C member 1	1.29662	12.9275	5.92029	8.83179e-08	1.4316e-06
P12004	Proliferating cell nuclear antigen	1.19114	15.3602	5.91081	9.18638e-08	1.48112e-06
O15269	Serine palmitoyltransferase 1	1.11806	13.77	5.82345	1.31896e-07	2.07118e-06
Q969E4	Transcription elongation factor A protein-like 3	-1.45711	13.5497	-5.82053	1.33492e-07	2.08539e-06
A6NI73	Leukocyte immunoglobulin-like receptor subfamily A member 5	2.76328	13.6418	5.81354	1.37402e-07	2.12444e-06
P14735	Insulin-degrading enzyme	1.19094	13.2767	5.7901	1.51354e-07	2.31641e-06
Q9HCN8	Stromal cell-derived factor 2-like protein 1	1.72799	13.7171	5.78224	1.56339e-07	2.38062e-06
Q9BZW5	Transmembrane 6 superfamily member 1	-1.08482	14.1385	-5.75731	1.73237e-07	2.59524e-06
Q16831	Uridine phosphorylase 1	1.56251	13.9175	5.73284	1.91569e-07	2.80379e-06
Q6PKG0	La-related protein 1	1.15478	13.4315	5.72826	1.95213e-07	2.84332e-06
P34897	Serine hydroxymethyltransferase, mitochondrial	1.80477	13.9225	5.71001	2.10399e-07	3.04977e-06
P12724	Eosinophil cationic protein	-2.32036	21.7565	-5.6835	2.34556e-07	3.36755e-06
Q96AG4	Leucine-rich repeat-containing protein 59	1.29642	15.6495	5.66399	2.54058e-07	3.60757e-06
Q9BY44	Eukaryotic translation initiation factor 2A	1.51197	13.4452	5.66321	2.54863e-07	3.60757e-06
P57764	Gasdermin-D	1.0874	15.9903	5.63431	2.86824e-07	3.96686e-06
P10124	Serglycin	1.65737	16.6346	5.60418	3.24341e-07	4.42484e-06
Q8NBS9	Thioredoxin domain-containing protein 5	1.25195	15.7617	5.55026	4.03907e-07	5.36467e-06
P84098	60S ribosomal protein L19	1.02568	15.7904	5.54375	4.1473e-07	5.48426e-06
P35268	60S ribosomal protein L22	1.06868	16.3211	5.52145	4.53995e-07	5.88068e-06
P25774	Cathepsin S	-1.02009	18.1062	-5.39675	7.5105e-07	9.31858e-06
P19623	Spermidine synthase	1.55494	14.6915	5.38696	7.81184e-07	9.65275e-06
Q9BPX5	Actin-related protein 2/3 complex subunit 5-like protein	1.32583	16.5342	5.35982	8.71047e-07	1.05895e-05
P09669	Cytochrome c oxidase subunit 6C	1.04818	14.4951	5.35551	8.86233e-07	1.0688e-05
P63173	60S ribosomal protein L38	1.25475	14.6797	5.33034	9.80183e-07	1.17272e-05
O95202	LETM1 and EF-hand domain-containing protein 1, mitochondrial	1.07577	13.1106	5.30014	1.1059e-06	1.29739e-05
P17927	Complement receptor type 1	1.41014	17.0618	5.29	1.15154e-06	1.33534e-05
Q8IWB1	Inositol 1,4,5-trisphosphate receptor-interacting protein	-1.28585	15.2802	-5.28123	1.19252e-06	1.3671e-05
P04062	Glucosylceramidase	1.0949	14.7642	5.27109	1.24165e-06	1.40209e-05
P17655	Calpain-2 catalytic subunit	-1.42979	12.5497	-5.20854	1.59188e-06	1.73268e-05
Q93033	Immunoglobulin superfamily member 2	1.6817	17.1505	5.18849	1.72345e-06	1.85579e-05
Q96T76	MMS19 nucleotide excision repair protein homolog	1.06157	13.9138	5.16763	1.8716e-06	1.95256e-05
Q92947	Glutaryl-CoA dehydrogenase, mitochondrial	1.61227	13.8534	5.12843	2.1845e-06	2.24023e-05
P13284	Gamma-interferon-inducible lysosomal thiol reductase	1.95425	13.418	5.11948	2.26284e-06	2.3127e-05
P32969	60S ribosomal protein L9	1.70289	14.058	5.09571	2.48444e-06	2.51362e-05
O95486	Protein transport protein Sec24A	1.13291	13.5948	5.01835	3.36291e-06	3.29194e-05
P61011	Signal recognition particle 54 kDa protein	1.05341	13.5411	5.00607	3.52782e-06	3.42006e-05
Q10471	Polypeptide N-acetylgalactosaminyltransferase 2	1.12277	12.8921	4.97613	3.96383e-06	3.77002e-05
Q8WZA9	Immunity-related GTPase family Q protein	1.03164	13.1611	4.92761	4.7844e-06	4.45215e-05
Q9Y606	tRNA pseudouridine synthase A, mitochondrial	1.51284	13.9121	4.91636	4.99725e-06	4.62169e-05
P08473	Neprilysin	-1.44266	17.0873	-4.88478	5.64522e-06	5.1421e-05
P80303	Nucleobindin-2	1.34164	15.2862	4.87557	5.84909e-06	5.29579e-05
Q9H845	Acyl-CoA dehydrogenase family member 9, mitochondrial	1.13769	14.1773	4.84432	6.59608e-06	5.9188e-05
Q9H930	Nuclear body protein SP140-like protein	1.09981	15.7388	4.81921	7.2628e-06	6.42151e-05
P32119	Peroxiredoxin-2	1.84801	16.072	4.80179	7.76354e-06	6.78466e-05
P15289	Arylsulfatase A	-1.31368	13.6651	-4.78604	8.24533e-06	7.14777e-05
P17026	Zinc finger protein 22	-1.5044	12.613	-4.78075	8.41359e-06	7.2477e-05
O75022	Leukocyte immunoglobulin-like receptor subfamily B member 3	1.12914	12.4284	4.72457	1.04194e-05	8.77496e-05
Q02790	Peptidyl-prolyl cis-trans isomerase FKBP4	1.08728	13.8998	4.7225	1.05014e-05	8.81944e-05
O94826	Mitochondrial import receptor subunit TOM70	1.24104	14.4508	4.7137	1.08581e-05	9.09368e-05
Q9NR50	Translation initiation factor eIF-2B subunit gamma	1.08196	13.2006	4.6897	1.18911e-05	9.79557e-05
Q8N5W9	Filamin-interacting protein FAM101B	-1.13704	16.7376	-4.66814	1.29002e-05	0.000105691
P15529	Membrane cofactor protein	-1.6877	13.9627	-4.64437	1.41099e-05	0.000114052
P98179	RNA-binding protein 3	1.66612	13.5655	4.63334	1.47077e-05	0.000117311
P10153	Non-secretory ribonuclease	-1.00584	19.5463	-4.62188	1.53551e-05	0.000121511
Q13162	Peroxiredoxin-4	1.05369	14.1617	4.61104	1.59929e-05	0.000125897
P69849	Nodal modulator 3	1.03989	13.6922	4.60609	1.62926e-05	0.000127922
Q13126	S-methyl-5'-thioadenosine phosphorylase	-1.08103	14.8416	-4.57499	1.83043e-05	0.000141145
Q5QGZ9	C-type lectin domain family 12 member A	-1.24466	16.6514	-4.57274	1.84587e-05	0.000141611
Q9H8H3	Methyltransferase-like protein 7A	-1.16388	15.3965	-4.55367	1.98206e-05	0.000150907
P26022	Pentraxin-related protein PTX3	-1.06355	18.5459	-4.54469	2.04949e-05	0.000155257
Q13438	Protein OS-9	1.43943	12.5092	4.54293	2.06298e-05	0.000155887
Q9H1A3	Methyltransferase-like protein 9	1.18536	14.04	4.53797	2.10148e-05	0.000158399
P05067	Amyloid beta A4 protein	2.10167	12.3718	4.53352	2.13658e-05	0.000160643
P62913	60S ribosomal protein L11	1.08003	14.8421	4.50504	2.37503e-05	0.000177246
Q14676	Mediator of DNA damage checkpoint protein 1	1.23945	12.5592	4.48311	2.576e-05	0.000186698
Q9NS69	Mitochondrial import receptor subunit TOM22 homolog	1.31551	14.2651	4.47114	2.69258e-05	0.00019375
P50416	Carnitine O-palmitoyltransferase 1, liver isoform	1.03407	13.4097	4.45356	2.87317e-05	0.000205275
Q8N3F8	MICAL-like protein 1	-1.18059	13.7297	-4.45048	2.906e-05	0.000206641
P33240	Cleavage stimulation factor subunit 2	1.38539	12.8927	4.43122	3.11958e-05	0.000221307
Q8TEX9	Importin-4	1.16265	14.0929	4.42755	3.16191e-05	0.000223783
Q9HD89	Resistin	1.5284	18.3087	4.41804	3.27441e-05	0.000230662
P26440	Isovaleryl-CoA dehydrogenase, mitochondrial	-1.04075	14.5499	-4.36183	4.02254e-05	0.000273152
Q9NPB8	Glycerophosphocholine phosphodiesterase GPCPD1	1.04884	13.052	4.35779	4.08225e-05	0.000276584
Q8IZL8	Proline-, glutamic acid- and leucine-rich protein 1	1.04985	13.6959	4.34161	4.33022e-05	0.000290124
Q9H0R4	Haloacid dehalogenase-like hydrolase domain-containing protein 2	-1.175	16.2617	-4.31801	4.71816e-05	0.000313332
P42704	Leucine-rich PPR motif-containing protein, mitochondrial	1.17828	12.7936	4.30395	4.96502e-05	0.000328279
Q9UHL4	Dipeptidyl peptidase 2	-1.44717	15.2729	-4.27578	5.49771e-05	0.000358004
Q9UKJ1	Paired immunoglobulin-like type 2 receptor alpha	-1.26843	13.5337	-4.23007	6.48144e-05	0.000414895
P05387	60S acidic ribosomal protein P2	1.22192	17.1755	4.22911	6.50385e-05	0.000415447
O95347	Structural maintenance of chromosomes protein 2	1.60976	13.7612	4.19526	7.34245e-05	0.000462161
Q6P996	Pyridoxal-dependent decarboxylase domain-containing protein 1	1.15114	13.6905	4.1732	7.94408e-05	0.000494863
P02792	Ferritin light chain	1.63497	16.4619	4.15304	8.53524e-05	0.000526252
Q86UE4	Protein LYRIC	1.49296	13.6564	4.14241	8.86398e-05	0.000543189
O60861	Growth arrest-specific protein 7	1.34602	12.7126	4.13648	9.05246e-05	0.000553614
O96000	NADH dehydrogenase [ubiquinone] 1 beta subcomplex subunit 10	1.0373	14.7831	4.11936	9.61878e-05	0.000578856
P63098	Calcineurin subunit B type 1	-1.58238	13.3772	-4.11936	9.6188e-05	0.000578856
P78380	Oxidized low-density lipoprotein receptor 1	-1.07969	16.9185	-4.09913	0.000103318	0.000610789
P62266	40S ribosomal protein S23	1.11288	14.9907	4.09411	0.000105167	0.000618089
O14841	5-oxoprolinase	1.23551	12.7167	4.08634	0.00010809	0.000634029
Q969V3	Nicalin	1.15553	13.6631	4.07625	0.000111997	0.000653137
Q6DN12	Multiple C2 and transmembrane domain-containing protein 2	1.22224	14.2867	4.07226	0.000113583	0.00065856
Q99873	Protein arginine N-methyltransferase 1	1.26559	12.3668	4.07005	0.000114471	0.000662435
P50897	Palmitoyl-protein thioesterase 1	1.37582	13.5532	4.0112	0.000140678	0.000782553
P62899	60S ribosomal protein L31	1.08175	16.2788	3.98304	0.000155172	0.000850623
P53007	Tricarboxylate transport protein, mitochondrial	1.60234	12.8774	3.96997	0.000162378	0.000878938
P53671	LIM domain kinase 2	1.03471	12.8495	3.9685	0.000163207	0.000881846
P48060	Glioma pathogenesis-related protein 1	-2.37531	15.5875	-3.96631	0.00016445	0.000885387
O15294	UDP-N-acetylglucosamine--peptide N-acetylglucosaminyltransferase 110 kDa subunit	1.17197	13.3728	3.92937	0.000186862	0.000986671
Q13573	SNW domain-containing protein 1	-3.60737	16.7967	-3.92553	0.000189352	0.000996327
Q14314	Fibroleukin	-2.16477	14.2578	-3.91113	0.000198977	0.00103972
O76096	Cystatin-F	3.25282	12.8647	3.87304	0.000226759	0.0011647
P22307	Non-specific lipid-transfer protein	1.01471	16.8461	3.85648	0.000239959	0.00122416
Q13310	Polyadenylate-binding protein 4	1.24241	12.9283	3.8542	0.000241829	0.00123161
P03928	ATP synthase protein 8	1.07621	12.5175	3.82105	0.000270715	0.00135582
Q9NRV9	Heme-binding protein 1	-1.41713	13.9789	-3.81286	0.00027834	0.00138939
Q9P287	BRCA2 and CDKN1A-interacting protein	1.41872	12.2635	3.80586	0.00028503	0.00141343
P62633	Cellular nucleic acid-binding protein	2.34704	11.2677	3.80467	0.000286174	0.00141677
Q99549	M-phase phosphoprotein 8	1.38412	11.4384	3.80154	0.000289227	0.00142255
Q9C0C9	(E3-independent) E2 ubiquitin-conjugating enzyme	1.02651	12.4891	3.78349	0.000307428	0.00150714
Q8WXH0	Nesprin-2	-1.048	14.8749	-3.76823	0.000323653	0.00157644
Q01543	Friend leukemia integration 1 transcription factor	1.1405	13.6848	3.71506	0.000386846	0.0018484
P01009	Alpha-1-antitrypsin	1.02675	20.3175	3.69436	0.000414494	0.00195571
Q96BR1	Serine/threonine-protein kinase Sgk3	1.24596	12.8963	3.69314	0.000416174	0.00196057
Q8ND56	Protein LSM14 homolog A	1.22782	13.0335	3.66046	0.000463869	0.00216162
Q9Y336	Sialic acid-binding Ig-like lectin 9	1.7535	13.53	3.65973	0.000464992	0.0021635
Q5TBC7	Bcl-2-like protein 15	-1.09019	16.2454	-3.65127	0.000478191	0.00220589
Q9Y3E0	Vesicle transport protein GOT1B	1.00867	16.1663	3.65089	0.0004788	0.00220589
O15347	High mobility group protein B3	-1.11069	18.1644	-3.64953	0.000480953	0.00220711
P22732	Solute carrier family 2, facilitated glucose transporter member 5	-1.44547	14.181	-3.64429	0.000489351	0.00224224
Q7L1T6	Cytochrome b5 reductase 4	1.31628	13.6493	3.62095	0.000528483	0.00239246
P00918	Carbonic anhydrase 2	-1.78855	13.156	-3.61469	0.000539472	0.00243125
O75477	Erlin-1	1.13808	14.7258	3.60517	0.000556614	0.00249731
Q9ULP9	TBC1 domain family member 24	-1.0047	12.6242	-3.56213	0.000640739	0.00282431
O75197	Low-density lipoprotein receptor-related protein 5	-2.55382	21.2652	-3.54001	0.000688526	0.00299986
Q6PI73	Leukocyte immunoglobulin-like receptor subfamily A member 6	1.36611	15.9007	3.53729	0.000694624	0.0030217
P52756	RNA-binding protein 5	-2.38993	14.2884	-3.5226	0.000728497	0.00313326
Q8N766	ER membrane protein complex subunit 1	1.29769	13.2857	3.47795	0.000841313	0.0035526
P59665	Neutrophil defensin 1	1.72483	16.2111	3.47373	0.000852777	0.00358558
Q9BXP2	Solute carrier family 12 member 9	1.23489	14.211	3.38806	0.00112035	0.00454012
P51178	1-phosphatidylinositol 4,5-bisphosphate phosphodiesterase delta-1	-1.22002	13.0699	-3.36973	0.00118705	0.00475927
Q86TI0	TBC1 domain family member 1	-1.04116	13.4454	-3.35892	0.00122815	0.00490448
Q9P270	SLAIN motif-containing protein 2	1.02316	13.4184	3.32102	0.00138299	0.00544349
P04217	Alpha-1B-glycoprotein	-1.55275	14.7187	-3.25185	0.00171403	0.0066254
O14879	Interferon-induced protein with tetratricopeptide repeats 3	-2.07253	13.7813	-3.23626	0.00179828	0.00688049
P09668	Pro-cathepsin H	1.23168	13.8505	3.21035	0.0019469	0.00734654
Q96AB3	Isochorismatase domain-containing protein 2	1.32126	13.7839	3.19502	0.00204018	0.00766976

## Sheet: CGD vs healthy
# differentially expressed proteins, CGD vs healthy controls, using limma R package
Uniprot	Protein name	Log2 fold-change vs control	Mean expression	T-statistic	P value	Adj. p value
P13498	Cytochrome b-245 light chain	-4.08588	18.1839	-16.3292	1.66486e-26	5.01955e-23
P04839	Cytochrome b-245 heavy chain	-6.43136	17.7055	-15.4114	4.87186e-25	7.34432e-22
P46778	60S ribosomal protein L21	1.20294	13.9767	7.43751	1.33717e-10	9.39668e-08
P54108	Cysteine-rich secretory protein 3	-1.50478	19.1058	-7.40247	1.55832e-10	9.39668e-08
Q03405	Urokinase plasminogen activator surface receptor	-1.07412	15.1562	-6.89593	1.4066e-09	5.30112e-07
P49913	Cathelicidin antimicrobial peptide	-1.84412	23.2239	-6.80836	2.05188e-09	6.87381e-07
P02788	Lactotransferrin	-1.29611	25.4231	-6.48238	8.29124e-09	1.78558e-06
Q63HN8	E3 ubiquitin-protein ligase RNF213	1.256	14.4221	6.04123	5.3366e-08	7.51746e-06
O00422	Histone deacetylase complex subunit SAP18	1.04945	13.0138	5.83794	1.24228e-07	1.38539e-05
P20592	Interferon-induced GTP-binding protein Mx2	2.48697	14.8115	5.80069	1.44883e-07	1.45608e-05
Q9Y3Z3	Deoxynucleoside triphosphate triphosphohydrolase SAMHD1	2.17456	15.0372	5.75987	1.71421e-07	1.62262e-05
Q03519	Antigen peptide transporter 2	1.03566	14.9822	5.71364	2.07284e-07	1.73321e-05
Q5QGZ9	C-type lectin domain family 12 member A	-1.52592	16.6514	-5.70855	2.11662e-07	1.73321e-05
P28838	Cytosol aminopeptidase	1.65886	16.2749	5.63148	2.90161e-07	2.13082e-05
Q15021	Condensin complex subunit 1	1.32698	12.6138	5.56103	3.86616e-07	2.44285e-05
P28288	ATP-binding cassette sub-family D member 3	1.01674	14.4302	5.53455	4.30519e-07	2.64901e-05
Q9H0B8	Cysteine-rich secretory protein LCCL domain-containing 2	-1.45101	14.8286	-5.35051	9.04178e-07	4.46901e-05
O60262	Guanine nucleotide-binding protein G(I)/G(S)/G(O) subunit gamma-7	-1.46269	14.9049	-5.28219	1.18798e-06	5.59651e-05
Q96QG7	Myotubularin-related protein 9	-1.80153	13.4554	-5.18192	1.76884e-06	7.51135e-05
P52630	Signal transducer and activator of transcription 2	2.37921	13.9372	5.00654	3.52137e-06	0.000120647
P61619	Protein transport protein Sec61 subunit alpha isoform 1	1.01389	15.5121	4.95072	4.3747e-06	0.000140827
Q9Y5L4	Mitochondrial import inner membrane translocase subunit Tim13	1.06205	14.4769	4.90204	5.28145e-06	0.000162095
Q8IYM9	E3 ubiquitin-protein ligase TRIM22	2.29939	13.5214	4.90004	5.32251e-06	0.000162095
Q9BY15	Adhesion G protein-coupled receptor E3	-1.08369	14.5224	-4.83104	6.94083e-06	0.000195576
Q99623	Prohibitin-2	1.24089	17.0178	4.79845	7.86334e-06	0.000215527
Q03518	Antigen peptide transporter 1	1.14694	15.448	4.74276	9.72359e-06	0.000253511
P15509	Granulocyte-macrophage colony-stimulating factor receptor subunit alpha	-2.90161	12.607	-4.6451	1.40711e-05	0.00033405
P51648	Fatty aldehyde dehydrogenase	1.01088	13.918	4.62779	1.50179e-05	0.000353741
Q07021	Complement component 1 Q subcomponent-binding protein, mitochondrial	1.25556	15.1746	4.62146	1.5379e-05	0.00035944
O95786	Probable ATP-dependent RNA helicase DDX58	1.32775	14.6042	4.57803	1.80975e-05	0.000387177
P55899	IgG receptor FcRn large subunit p51	-3.59732	15.2193	-4.57322	1.84258e-05	0.000391223
Q4V328	GRIP1-associated protein 1	1.07101	14.1156	4.54665	2.0346e-05	0.00042143
O95976	Immunoglobulin superfamily member 6	-1.11161	13.0348	-4.43288	3.10053e-05	0.000573502
P42224	Signal transducer and activator of transcription 1-alpha/beta	1.44398	16.3627	4.42568	3.18373e-05	0.000581754
P20591	Interferon-induced GTP-binding protein Mx1	2.89064	15.226	4.39419	3.57381e-05	0.000633826
P01860	Ig gamma-3 chain C region	2.19139	18.6962	4.36739	3.94177e-05	0.000686961
Q9H0P0	Cytosolic 5'-nucleotidase 3A	1.53485	12.9161	4.35059	4.19092e-05	0.000709866
Q53TN4	Cytochrome b reductase 1	-3.40775	15.478	-4.32879	4.53692e-05	0.000730359
Q86TI2	Dipeptidyl peptidase 9	1.60125	14.2286	4.31753	4.72641e-05	0.000734542
P62913	60S ribosomal protein L11	1.01299	14.8421	4.30267	4.98805e-05	0.0007634
Q14558	Phosphoribosyl pyrophosphate synthase-associated protein 1	1.0166	15.6625	4.28419	5.33298e-05	0.000803947
P53367	Arfaptin-1	-1.08902	14.7313	-4.28024	5.40974e-05	0.000807444
P01009	Alpha-1-antitrypsin	1.15415	20.3175	4.22866	6.51418e-05	0.000917768
Q08J23	tRNA (cytosine(34)-C(5))-methyltransferase	1.41001	13.2099	4.22061	6.70514e-05	0.000940279
P05161	Ubiquitin-like protein ISG15	3.33633	13.9757	4.18135	7.71632e-05	0.00104796
P78380	Oxidized low-density lipoprotein receptor 1	-1.07235	16.9185	-4.14568	8.76164e-05	0.00115668
P62899	60S ribosomal protein L31	1.08763	16.2788	4.07788	0.000111357	0.00139517
Q9NRN7	L-aminoadipate-semialdehyde dehydrogenase-phosphopantetheinyl transferase	1.09807	13.5661	4.07235	0.000113549	0.00141467
P04233	HLA class II histocompatibility antigen gamma chain	1.91459	12.8461	4.02232	0.000135319	0.00162545
Q9HAV7	GrpE protein homolog 1, mitochondrial	1.02714	14.0603	4.00288	0.000144817	0.00169233
P28074	Proteasome subunit beta type-5	-1.00692	12.7286	-3.97607	0.000158977	0.00183646
Q08380	Galectin-3-binding protein	2.40337	14.6052	3.9538	0.000171737	0.00194657
P06454	Prothymosin alpha	1.04568	14.7797	3.94404	0.000177633	0.00199094
P00450	Ceruloplasmin	2.17919	14.2412	3.90057	0.000206334	0.00226217
P01024	Complement C3	1.84068	14.819	3.89709	0.000208816	0.00228108
Q9Y617	Phosphoserine aminotransferase	1.63766	13.811	3.86349	0.000234281	0.0025227
P09913	Interferon-induced protein with tetratricopeptide repeats 2	1.88572	14.6054	3.84248	0.00025169	0.00262577
P01766	Ig heavy chain V-III region BRO	2.52923	14.1748	3.83212	0.000260721	0.00269203
P01857	Ig gamma-1 chain C region	2.04785	18.3423	3.8179	0.000273623	0.00275911
P32456	Guanylate-binding protein 2	1.42208	14.8113	3.76684	0.000325177	0.00313229
Q9Y6K5	2'-5'-oligoadenylate synthase 3	2.0827	13.5468	3.7424	0.000353005	0.00332597
P08473	Neprilysin	-1.05047	17.0873	-3.62186	0.000526911	0.00453897
Q9Y6H1	Coiled-coil-helix-coiled-coil-helix domain-containing protein 2	-1.07734	15.6983	-3.55502	0.000655752	0.00538005
Q9P035	Very-long-chain (3R)-3-hydroxyacyl-CoA dehydratase 3	1.08	12.1673	3.55012	0.000666269	0.00544391
O14879	Interferon-induced protein with tetratricopeptide repeats 3	2.18865	13.7813	3.48006	0.000835609	0.006346
O75306	NADH dehydrogenase [ubiquinone] iron-sulfur protein 2, mitochondrial	1.08657	14.5539	3.41045	0.00104364	0.00749188
P50225	Sulfotransferase 1A1	-1.1622	15.8938	-3.39584	0.00109312	0.0077914
Q8WWN8	Arf-GAP with Rho-GAP domain, ANK repeat and PH domain-containing protein 3	-1.1423	14.4388	-3.39428	0.00109852	0.00781139
Q9BQE5	Apolipoprotein L2	1.6223	11.1671	3.38812	0.00112014	0.00792778
Q7Z3T8	Zinc finger FYVE domain-containing protein 16	-1.11965	13.7859	-3.34956	0.00126479	0.00864707
Q96PP8	Guanylate-binding protein 5	1.94298	13.7353	3.31882	0.00139252	0.00935069
P01011	Alpha-1-antichymotrypsin	1.54851	16.7924	3.30723	0.00144379	0.0095252
P01008	Antithrombin-III	1.53286	13.1881	3.30016	0.00147588	0.00971568

## Sheet: LAD vs healthy
# differentially expressed proteins, LAD vs healthy controls, using limma R package
Uniprot	Protein name	Log2 fold-change vs control	Mean expression	T-statistic	P value	Adj. p value
P05107	Integrin beta-2	-3.68885	21.28	-7.60111	6.53746e-11	1.97104e-07
P11215	Integrin alpha-M	-1.69868	21.8166	-7.16458	4.39259e-10	6.62182e-07
P20702	Integrin alpha-X	-1.68543	19.0704	-6.76883	2.4324e-09	2.44457e-06
Q5SRE5	Nucleoporin NUP188 homolog	1.18111	13.1305	5.79416	1.48838e-07	8.97495e-05
P29966	Myristoylated alanine-rich C-kinase substrate	1.17855	14.5144	5.29089	1.14748e-06	0.000576607
P05186	Alkaline phosphatase, tissue-nonspecific isozyme	3.0988	15.1836	5.22457	1.49385e-06	0.000643421
P20701	Integrin alpha-L	-1.08836	14.7775	-5.11638	2.2906e-06	0.000767351
P42785	Lysosomal Pro-X carboxypeptidase	-1.35088	17.3315	-4.76513	8.92975e-06	0.00269232
Q9BTE3	Mini-chromosome maintenance complex-binding protein	1.68176	12.0628	4.66772	1.29207e-05	0.00354145
P54108	Cysteine-rich secretory protein 3	-1.23573	19.1058	-4.53047	2.16095e-05	0.00446396
P02794	Ferritin heavy chain	2.80416	13.1591	4.52311	2.22088e-05	0.00446396
Q16831	Uridine phosphorylase 1	1.58939	13.9175	4.42549	3.18603e-05	0.00600367
Q9Y287	Integral membrane protein 2B	1.31468	14.3718	4.35977	4.05298e-05	0.00718807
