# Supplementary material for: Proteome Analysis of Human Neutrophil Granulocytes From Patients With Monogenic Disease Using Data-independent Acquisition
Source: Mol Cell Proteomics. 2019 Jan 10;18(4):760–72. doi: 10.1074/mcp.RA118.001141 (PMC6442368; doi:10.1074/mcp.RA118.001141)
Supplement: Supplemental_Table_5 [file 141289_1_supp_251892_pjqfpt.xlsx]

## Sheet: NCF1 patient
Protein name	Gene	Healthy copy numbers	Patient copy numbers	Gauss probability	Log2 fold-change vs healthy
Neutrophil cytosol factor 1	NCF1	1.0907e+06	5785.07	7.78426e-55	-7.55871
Hemoglobin subunit beta	HBB	205769	1600.22	0.00526869	-7.00661
AP-1 complex subunit gamma-like 2	AP1G2	8267.73	1493.91	2.5143e-21	-2.46839
Protein-arginine deiminase type-4	PADI4	1.45928e+06	421547	0.000195233	-1.79149
Phospholipase D1	PLD1	5566.92	1838.88	3.88279e-08	-1.59805
Macrophage-capping protein	CAPG	458111	202928	0.00107837	-1.17473
Neutrophil cytosol factor 2	NCF2	404720	186938	2.38485e-05	-1.11436
Histone acetyltransferase p300	EP300	1072.82	496.774	1.50563e-06	-1.11075
Probable ubiquitin carboxyl-terminal hydrolase FAF-X	USP9X	4440.1	2121.31	8.16972e-05	-1.06564
WD repeat-containing protein 44	WDR44	5045.3	2551.93	0.00536272	-0.983353
AP-1 complex subunit mu-1	AP1M1	56454.9	29891.9	2.51099e-06	-0.917346
Neutrophil cytosol factor 4	NCF4	1.20007e+06	737696	0.00630134	-0.702014
Sterile alpha motif domain-containing protein 9	SAMD9	3355.34	10408	0.00335281	1.63317
Microtubule-associated serine/threonine-protein kinase 3	MAST3	4651.08	18627.8	0.00125312	2.00182
Interferon-induced GTP-binding protein Mx2	MX2	13252.7	71588.8	0.00488147	2.43345
Exocyst complex component 6	EXOC6	7046.24	38655.4	0.000154742	2.45574
Poly [ADP-ribose] polymerase 9	PARP9	4109.21	23367.3	0.00507804	2.50756
Interferon-induced protein with tetratricopeptide repeats 3	IFIT3	13489	103283	0.00432124	2.93675
2'-5'-oligoadenylate synthase 3	OAS3	4661.67	43206.1	0.00158812	3.21232
Interferon-induced GTP-binding protein Mx1	MX1	27290.6	367169	0.00146892	3.74997

## Sheet: RAB27A patient
Protein name	Gene	Healthy copy numbers	Patient copy numbers	Gauss probability	Log2 fold-change vs healthy
Ras-related protein Rab-27A	RB27A	2.38507e+06	94327.1	2.44186e-220	-4.66022
Proteasome subunit beta type-6	PSB6	59127	4505.71	5.60426e-28	-3.71399
Apolipoprotein A-I	APOA1	160064	18152.6	0.000582416	-3.1404
Protein unc-13 homolog D	UN13D	51679.7	6189.25	6.86079e-80	-3.06176
Neutrophil collagenase	MMP8	339338	45710.6	5.1678e-08	-2.89212
Complement component C1q receptor	C1QR1	56669.7	7804.79	4.18022e-13	-2.86014
Matrix metalloproteinase-9	MMP9	3.85523e+06	609981	5.82047e-13	-2.65998
Synaptotagmin-like protein 1	SYTL1	56341.8	9898.58	7.40826e-18	-2.50891
Leukocyte immunoglobulin-like receptor subfamily A member 3	LIRA3	54938.1	9975.61	0.00107024	-2.46133
Peptidoglycan recognition protein 1	PGRP1	3.52631e+06	737088	1.57901e-37	-2.25825
Oxidized low-density lipoprotein receptor 1	OLR1	150769	33835.6	7.37887e-05	-2.15572
Glutaminyl-peptide cyclotransferase	QPCT	52716.9	12439.1	1.84814e-19	-2.08338
Osteoclast-associated immunoglobulin-like receptor	OSCAR	131804	31875.1	6.02448e-05	-2.04789
Cysteine-rich secretory protein 3	CRIS3	817501	207782	4.31199e-11	-1.97615
Neutrophil gelatinase-associated lipocalin	NGAL	1.44793e+07	3.74312e+06	3.85988e-10	-1.95168
Regulator of G-protein signaling 19	RGS19	196487	52438.7	2.95965e-10	-1.90573
Lactotransferrin	TRFL	2.13099e+07	5.79047e+06	2.4476e-06	-1.87978
Neprilysin	NEP	63857.4	18108.3	7.64235e-05	-1.8182
Retinoid-binding protein 7	RET7	97480.7	28830.1	7.0343e-06	-1.75754
Serum albumin	ALBU	1.03117e+06	309172	0.00514019	-1.7378
Sulfhydryl oxidase 1	QSOX1	97476.8	29713.7	0.000291473	-1.71393
Alpha-galactosidase A	AGAL	21960	6829.2	0.00214894	-1.68509
Tumor necrosis factor receptor superfamily member 10C	TR10C	23286.3	7272.24	2.24681e-06	-1.67901
Cysteine-rich secretory protein LCCL domain-containing 2	CRLD2	21342.6	6752.38	0.000218435	-1.66027
Transcobalamin-1	TCO1	197519	66575	0.00018531	-1.56894
Metalloreductase STEAP4	STEA4	46438.4	16131.1	1.54216e-05	-1.52548
Cathelicidin antimicrobial peptide	CAMP	2.18046e+07	7.73777e+06	0.00491818	-1.49464
Leucine-rich alpha-2-glycoprotein	A2GL	86305.2	31004	2.17214e-05	-1.47699
Chitinase-3-like protein 1	CH3L1	505537	184737	0.000232377	-1.45235
Properdin	PROP	125236	45953.6	3.38906e-10	-1.4464
Proteasome subunit beta type-7	PSB7	31264.5	11647.6	6.55825e-08	-1.42449
Haptoglobin	HPT	1.18999e+06	445138	9.44818e-08	-1.41863
Adhesion G protein-coupled receptor E3	AGRE3	12574.2	4828.06	0.00188328	-1.38095
Metalloproteinase inhibitor 2	TIMP2	47340.4	18973.4	0.00856096	-1.31909
Glycogen phosphorylase, muscle form	PYGM	526125	220312	7.4173e-05	-1.25586
EH domain-containing protein 4	EHD4	12227.2	5142.9	0.00166923	-1.24945
Disintegrin and metalloproteinase domain-containing protein 8	ADAM8	22978.8	9850.83	0.00727427	-1.22198
Aminopeptidase N	AMPN	45249.1	20242.6	5.62649e-06	-1.16049
Protein asunder homolog	ASUN	1.18162e+06	532051	0.00947713	-1.15113
Protein-arginine deiminase type-2	PADI2	342766	155039	0.00215882	-1.14459
C5a anaphylatoxin chemotactic receptor 1	C5AR1	259877	121844	2.58452e-06	-1.09279
Sulfotransferase family cytosolic 1B member 1	ST1B1	61730.2	29411.4	5.63199e-07	-1.0696
Glycerol-3-phosphate acyltransferase 3	GPAT3	26251.2	12523.9	0.00409191	-1.0677
UPF0553 protein C9orf64	CI064	21157.2	10094.1	0.00118168	-1.06763
Integrin alpha-M	ITAM	1.03718e+06	501349	0.000127809	-1.04878
Golgin subfamily A member 7	GOGA7	59072.1	28701.4	4.95625e-07	-1.04136
Death-associated protein kinase 2	DAPK2	21403.4	10447.9	1.41174e-06	-1.03463
C-type lectin domain family 12 member A	CL12A	127836	65506.5	0.000337487	-0.964587
PDZ and LIM domain protein 7	PDLI7	55145.2	28867.6	0.000249908	-0.933781
Calcineurin B homologous protein 1	CHP1	136009	74734.6	0.0035431	-0.863859
Cytohesin-4	CYH4	24915.8	13806.6	0.0060466	-0.851698
Regulator of G-protein signaling 14	RGS14	61512.9	34413.2	3.48871e-05	-0.837928
Choline transporter-like protein 2	CTL2	99118	56257.5	0.00129679	-0.817101
Integrin beta-2	ITB2	1.11285e+06	633785	1.16745e-06	-0.812195
Mast cell-expressed membrane protein 1	MCEM1	367254	217533	2.208e-06	-0.755541
Matrix metalloproteinase-25	MMP25	69246.8	41810.7	0.00121409	-0.727874
fMet-Leu-Phe receptor	FPR1	88629.6	53901.7	0.00141753	-0.717459
Septin-5	SEPT5	43802.9	27031.4	2.30732e-07	-0.696391
Peptidyl-prolyl cis-trans isomerase D	PPID	42885.2	26582.7	0.00835034	-0.689993
Oxysterol-binding protein-related protein 11	OSB11	7634.13	4734.29	0.00570245	-0.689317
Ras association domain-containing protein 5	RASF5	27805.9	17483.8	0.000253951	-0.669372
Protein numb homolog	NUMB	25141.4	16422.4	0.00543073	-0.6144
Pro-interleukin-16	IL16	20800.3	14007.3	0.00654356	-0.570418
Neutrophil cytosol factor 4	NCF4	1.20007e+06	820991	0.00173855	-0.547674
Carcinoembryonic antigen-related cell adhesion molecule 8	CEAM8	334741	229064	0.00632644	-0.547296
Rab11 family-interacting protein 1	RFIP1	28514.9	19903.2	0.000400687	-0.518719
Myosin regulatory light chain 12B	ML12B	5.62543e+06	3.9602e+06	0.000104713	-0.50639
Differentially expressed in FDCP 6 homolog	DEFI6	35600.3	25312	0.00348874	-0.49207
Ras-related protein Rab-3D	RAB3D	604381	431796	0.00149368	-0.485107
Calcium/calmodulin-dependent protein kinase type II subunit gamma	KCC2G	24021	17240.8	0.00976447	-0.478467
Ras GTPase-activating-like protein IQGAP2	IQGA2	78399.4	56562.1	0.00256386	-0.471006
Disintegrin and metalloproteinase domain-containing protein 10	ADA10	41460.5	30532.4	0.00015833	-0.441396
Guanine nucleotide-binding protein G(s) subunit alpha isoforms short	GNAS2	100839	74483.3	0.000767473	-0.437058
Fermitin family homolog 3	URP2	438459	324488	0.0084845	-0.434278
Arf-GAP with coiled-coil, ANK repeat and PH domain-containing protein 1	ACAP1	36637.4	27155.2	0.00608469	-0.432087
Protein kinase C and casein kinase substrate in neurons protein 2	PACN2	46217.1	34651.3	0.0017199	-0.415515
Protein Niban	NIBAN	48800.3	36594.3	0.00767879	-0.41527
Coronin-7	CORO7	83380.6	63849.5	0.00233464	-0.385037
Intercellular adhesion molecule 3	ICAM3	284854	218221	2.79834e-05	-0.384434
Glucose-6-phosphate 1-dehydrogenase	G6PD	927430	725694	0.00129815	-0.353877
Rho GTPase-activating protein 9	RHG09	80956.5	63408.1	0.000107185	-0.35248
Gelsolin	GELS	1.4023e+06	1.09943e+06	0.00286449	-0.351031
Serine/threonine-protein kinase Nek7	NEK7	47855.5	37686.3	0.00283898	-0.344644
Ras association domain-containing protein 2	RASF2	131597	103746	0.00135131	-0.343078
Receptor-type tyrosine-protein phosphatase eta	PTPRJ	42573.5	33602.9	0.0012591	-0.341369
Glycogenin-1	GLYG	865641	692797	0.00374212	-0.321336
Diacylglycerol kinase alpha	DGKA	32179.5	26124.9	0.000403756	-0.300715
Nck-associated protein 1-like	NCKPL	20684.4	16855.2	0.00902135	-0.295342
Glycogen [starch] synthase, muscle	GYS1	117050	98167.9	0.000322864	-0.253808
Protein XRP2	XRP2	307271	259918	0.0027598	-0.241454
Actin-related protein 2/3 complex subunit 2	ARPC2	1.7457e+06	1.52357e+06	0.000927853	-0.196345
Proteasome subunit alpha type-4	PSA4	380632	589770	0.0057472	0.631754
Proteasome subunit alpha type-1	PSA1	276590	431391	0.00519445	0.641248
RNA-binding motif protein, X chromosome	RBMX	164355	267655	0.000229442	0.703565
RNA-binding protein Raly	RALY	205490	343388	0.00011477	0.740772
Lymphocyte cytosolic protein 2	LCP2	57514.1	97508.1	0.00462383	0.761607
Trifunctional enzyme subunit beta, mitochondrial	ECHB	177666	301974	0.00741664	0.765256
Transcription elongation regulator 1	TCRG1	9791.61	16913.5	0.00481898	0.788554
Trifunctional enzyme subunit alpha, mitochondrial	ECHA	67438.9	118232	0.00540047	0.809974
N-acetylglucosamine-6-sulfatase	GNS	73782.6	129843	0.0069899	0.815411
Heterogeneous nuclear ribonucleoprotein H	HNRH1	200002	353511	0.00167532	0.821741
Heat shock protein HSP 90-alpha	HS90A	147616	263307	0.00131194	0.834896
Heat shock cognate 71 kDa protein	HSP7C	366401	658518	0.000106669	0.845801
Prostaglandin E synthase 3	TEBP	197200	359147	0.000580204	0.864912
U1 small nuclear ribonucleoprotein A	SNRPA	70534.7	129029	0.00521826	0.871292
Histone deacetylase 1	HDAC1	39289.2	72127	0.00847405	0.876405
Polyadenylate-binding protein 1	PABP1	80121.1	147844	0.00689052	0.88382
40S ribosomal protein S6	RS6	320141	599600	0.0067739	0.905295
Phosphate carrier protein, mitochondrial	MPCP	158289	297159	2.2606e-05	0.908677
Lamin-B2	LMNB2	138120	265058	0.000503408	0.940383
Eukaryotic initiation factor 4A-II	IF4A2	18022.5	34826	0.00605746	0.950365
Signal peptidase complex subunit 3	SPCS3	100133	194407	0.0010733	0.95716
Small nuclear ribonucleoprotein Sm D2	SMD2	275001	536109	0.00189838	0.96309
Transmembrane emp24 domain-containing protein 9	TMED9	68151.2	133338	0.00156872	0.968275
Eukaryotic translation initiation factor 3 subunit E	EIF3E	23035.8	45550.4	0.000881542	0.983583
Ribose-phosphate pyrophosphokinase 2	PRPS2	18814.1	37410.5	0.000943961	0.991627
UDP-glucose:glycoprotein glucosyltransferase 1	UGGG1	7443.92	14883.1	0.00351156	0.999536
Eukaryotic initiation factor 4A-III	IF4A3	56671.1	113673	6.41494e-05	1.00421
Histone-binding protein RBBP4	RBBP4	78644.4	157765	0.00491259	1.00436
Eukaryotic translation initiation factor 3 subunit B	EIF3B	23871.3	48196.3	0.00491594	1.01365
RNA-binding protein FUS	FUS	52146.5	105386	0.000989027	1.01504
Eukaryotic translation initiation factor 3 subunit D	EIF3D	11581.4	23631.6	0.00638647	1.02891
Heterogeneous nuclear ribonucleoprotein A1	ROA1	53545.4	109574	0.000423347	1.03307
NHP2-like protein 1	NH2L1	132920	272049	1.84088e-05	1.03331
Protein disulfide-isomerase A3	PDIA3	481480	986306	6.41442e-06	1.03456
Nucleolin	NUCL	133913	274442	1.52848e-10	1.03521
ATP synthase subunit beta, mitochondrial	ATPB	303681	623874	2.02323e-05	1.0387
Proteasomal ubiquitin receptor ADRM1	ADRM1	9944.28	20491.8	0.00404158	1.04311
Replication protein A 70 kDa DNA-binding subunit	RFA1	14157	29406	0.00729308	1.0546
ATP-dependent RNA helicase A	DHX9	33591.9	70472.1	4.87971e-05	1.06894
Pyruvate dehydrogenase E1 component subunit alpha, somatic form, mitochondrial	ODPA	33108.3	69468.1	0.00747435	1.06916
3-hydroxyacyl-CoA dehydrogenase type-2	HCD2	105117	220661	0.00280597	1.06984
Alanine--tRNA ligase, cytoplasmic	SYAC	6162.66	12947.8	0.000514774	1.07109
ATP synthase subunit gamma, mitochondrial	ATPG	55756.9	117548	0.00232036	1.07603
GMP synthase [glutamine-hydrolyzing]	GUAA	10616.5	22418	0.00499418	1.07835
ELAV-like protein 1	ELAV1	57393	121220	1.05837e-07	1.07868
Heterogeneous nuclear ribonucleoprotein A1-like 2	RA1L2	103365	218749	0.00308497	1.08153
ADP/ATP translocase 2	ADT2	426161	905319	0.00015398	1.08703
Lariat debranching enzyme	DBR1	6586.87	13993	0.00460602	1.08704
116 kDa U5 small nuclear ribonucleoprotein component	U5S1	65214.7	139288	1.70493e-05	1.0948
Tubulin beta-4B chain	TBB4B	1.43172e+06	3.06346e+06	0.00289975	1.09741
Elongation factor Tu, mitochondrial	EFTU	74318.1	159615	0.00176004	1.10281
Voltage-dependent anion-selective channel protein 1	VDAC1	103693	223191	7.3318e-11	1.10596
Dihydrolipoyllysine-residue succinyltransferase component of 2-oxoglutarate dehydrogenase complex, mitochondrial	ODO2	42278.6	91058.4	3.6871e-08	1.10686
ATPase family AAA domain-containing protein 3A	ATD3A	12411.5	26855.7	0.00255043	1.11355
High affinity immunoglobulin epsilon receptor subunit gamma	FCERG	1.37981e+06	3.01526e+06	0.00817303	1.12781
Proteasome subunit beta type-9	PSB9	188906	417498	3.11415e-05	1.14411
Cytochrome c	CYC	283960	627949	0.00269525	1.14496
Protein PML	PML	25431.8	56460.3	0.00294714	1.1506
Serine/arginine-rich splicing factor 6	SRSF6	114938	256045	0.00033385	1.15554
Caspase-1	CASP1	123797	276004	0.00324244	1.15671
Coronin-1B	COR1B	57052.8	127681	1.47013e-05	1.16217
Cytochrome c oxidase subunit NDUFA4	NDUA4	305561	686641	0.00470174	1.1681
Protein transport protein Sec61 subunit beta	SC61B	79064.2	177939	0.00133264	1.17029
Elongation factor 1-alpha 1	EF1A1	1.75031e+06	3.98498e+06	0.00296661	1.18696
Eukaryotic translation initiation factor 3 subunit M	EIF3M	14705.7	33551.9	0.00100308	1.19002
Electron transfer flavoprotein subunit beta	ETFB	76957.8	175630	0.00826581	1.1904
Very-long-chain enoyl-CoA reductase	TECR	43484.7	99322.1	0.00886146	1.19161
ATP synthase subunit alpha, mitochondrial	ATPA	218933	500943	0.00412931	1.19416
Pyruvate dehydrogenase E1 component subunit beta, mitochondrial	ODPB	41500.7	95162.3	8.00233e-05	1.19726
40S ribosomal protein S8	RS8	363712	838167	8.0702e-08	1.20444
Prohibitin	PHB	110187	254545	0.000309924	1.20796
Enoyl-CoA delta isomerase 1, mitochondrial	ECI1	20544.5	47646	0.00963116	1.2136
Malate dehydrogenase, mitochondrial	MDHM	464242	1.08555e+06	0.00919426	1.22548
Single-stranded DNA-binding protein, mitochondrial	SSBP	81241.5	191980	0.000316748	1.24066
WD repeat and FYVE domain-containing protein 1	WDFY1	22937.1	54366.5	3.13637e-06	1.24503
Biliverdin reductase A	BIEA	170350	408326	2.14701e-07	1.26122
Cytochrome b-c1 complex subunit 2, mitochondrial	QCR2	29159.3	70029.4	4.66763e-07	1.264
Carbonyl reductase [NADPH] 1	CBR1	73349.5	176240	0.00754332	1.26468
Tyrosine-protein phosphatase non-receptor type 1	PTN1	33918.9	83109.6	2.48362e-05	1.29292
Staphylococcal nuclease domain-containing protein 1	SND1	28322.7	69486.7	2.81986e-06	1.29478
Ras GTPase-activating protein-binding protein 1	G3BP1	11142.2	27403.1	0.00566976	1.29831
Heterogeneous nuclear ribonucleoprotein F	HNRPF	104338	256632	0.000240606	1.29843
Isovaleryl-CoA dehydrogenase, mitochondrial	IVD	17990.8	44348.3	0.00869283	1.30162
Endoplasmin	ENPL	216705	542540	1.88877e-05	1.324
ATP synthase subunit g, mitochondrial	ATP5L	94478.7	236903	8.1135e-05	1.32623
40S ribosomal protein S19	RS19	132426	335758	1.71417e-07	1.34223
60S ribosomal protein L7a	RL7A	84374	214938	2.69117e-06	1.34905
Proteasome subunit beta type-8	PSB8	93917.6	240862	0.00701158	1.35874
Protein disulfide-isomerase A4	PDIA4	42845.4	110062	0.00305602	1.3611
60 kDa heat shock protein, mitochondrial	CH60	133294	346636	8.78471e-09	1.37881
40S ribosomal protein S25	RS25	463838	1.21228e+06	1.55268e-10	1.38602
Transcription elongation factor A protein 1	TCEA1	12914.7	33776.2	3.62616e-05	1.38699
Glutamate dehydrogenase 1, mitochondrial	DHE3	19059	50096.3	0.00460571	1.39423
Pre-mRNA-processing factor 19	PRP19	22348.7	58948.5	0.00100601	1.39926
60S ribosomal protein L4	RL4	131830	348857	1.08081e-06	1.40395
3-ketoacyl-CoA thiolase, mitochondrial	THIM	40901.7	108553	1.6737e-05	1.40816
Acyl-coenzyme A thioesterase 9, mitochondrial	ACOT9	13606.4	36257.2	0.00329893	1.41398
Protein transport protein Sec24D	SC24D	2090.43	5577.03	0.00607075	1.41569
40S ribosomal protein S15a	RS15A	377333	1.00811e+06	3.33133e-11	1.41775
LETM1 and EF-hand domain-containing protein 1, mitochondrial	LETM1	3269.77	8742.14	0.00702949	1.4188
AFG3-like protein 2	AFG32	2909.1	7779.51	0.00103309	1.41911
Nuclease-sensitive element-binding protein 1	YBOX1	30904	82719.1	1.00902e-06	1.42043
40S ribosomal protein S4, X isoform	RS4X	255780	689095	0.000786064	1.4298
60S ribosomal protein L23a	RL23A	120845	325930	3.8252e-12	1.4314
Lupus La protein	LA	24707.3	66718.7	0.00256954	1.43316
Hydroxyacyl-coenzyme A dehydrogenase, mitochondrial	HCDH	17222.3	46539.2	0.00200018	1.43417
40S ribosomal protein S12	RS12	256332	694409	0.00610852	1.43777
40S ribosomal protein S13	RS13	203711	553473	0.000597884	1.44199
Ran GTPase-activating protein 1	RAGP1	7866.66	21512.2	0.000663761	1.45134
40S ribosomal protein S9	RS9	235636	644751	6.40069e-06	1.45218
NADH dehydrogenase [ubiquinone] flavoprotein 1, mitochondrial	NDUV1	17593	48344.9	0.000300133	1.45836
40S ribosomal protein S20	RS20	97827.2	269093	1.23672e-08	1.4598
60S ribosomal protein L12	RL12	290051	802110	6.81903e-06	1.4675
Lysine--tRNA ligase	SYK	26510.5	73565.7	0.000773347	1.47247
Lon protease homolog, mitochondrial	LONM	7167.65	20152.3	0.00174871	1.49137
Succinate dehydrogenase [ubiquinone] flavoprotein subunit, mitochondrial	SDHA	7339.63	20654.6	0.000777422	1.49269
40S ribosomal protein S5	RS5	261359	736661	0.000128111	1.49497
Dolichyl-diphosphooligosaccharide--protein glycosyltransferase subunit STT3A	STT3A	15536.1	43894.5	0.00415368	1.49842
40S ribosomal protein S16	RS16	358322	1.01306e+06	5.81531e-07	1.49939
Aconitate hydratase, mitochondrial	ACON	15709.1	44523.7	1.93639e-06	1.50297
Aspartate--tRNA ligase, mitochondrial	SYDM	3945.57	11204.2	0.00467169	1.50574
Ataxin-2-like protein	ATX2L	1026.48	2924.22	0.000197568	1.51035
10 kDa heat shock protein, mitochondrial	CH10	497658	1.41798e+06	8.99029e-05	1.5106
FACT complex subunit SPT16	SP16H	1893.15	5419.41	0.0014156	1.51735
60S ribosomal protein L24	RL24	181897	523737	1.52659e-08	1.52572
Protein SET	SET	39613.5	114944	0.000809177	1.53687
60S ribosomal protein L10a	RL10A	131278	382412	0.00026206	1.5425
60S ribosomal protein L3	RL3	32427.4	94609.2	2.05993e-10	1.54477
40S ribosomal protein S18	RS18	292676	856436	1.67226e-05	1.54904
ATP-binding cassette sub-family D member 3	ABCD3	8877.42	26198.5	0.00517362	1.56127
60S ribosomal protein L35a	RL35A	82079.5	242400	0.0007698	1.5623
Hydroxymethylglutaryl-CoA lyase, mitochondrial	HMGCL	23109.1	68273.7	0.00389572	1.56287
Translocon-associated protein subunit delta	SSRD	66422.5	196371	6.25646e-05	1.56384
40S ribosomal protein S17	RS17	70941.3	209736	1.46254e-13	1.56387
60S ribosomal protein L6	RL6	172400	510457	2.56152e-05	1.56603
60S ribosomal protein L14	RL14	115929	344401	6.29524e-08	1.57085
60S ribosomal protein L7	RL7	110892	330083	4.70357e-05	1.57367
Superoxide dismutase [Mn], mitochondrial	SODM	216933	645948	2.51442e-05	1.57417
Tubulin alpha-1A chain	TBA1A	1.69046e+06	5.03707e+06	0.00409751	1.57516
MICOS complex subunit MIC19	MIC19	17842	53332.7	0.000127248	1.57974
40S ribosomal protein SA	RSSA	136194	410163	4.89259e-06	1.59053
NADH-ubiquinone oxidoreductase 75 kDa subunit, mitochondrial	NDUS1	12515.4	37979.8	0.00518458	1.60153
60S ribosomal protein L30	RL30	172095	525316	1.28691e-10	1.60997
Proteasome activator complex subunit 1	PSME1	253894	778336	4.43759e-07	1.61617
Derlin-1	DERL1	130675	400901	0.00956266	1.61726
Deoxycytidine kinase	DCK	19042.3	58662.6	0.00415733	1.62323
Peroxiredoxin-1	PRDX1	324966	1.00258e+06	0.000315971	1.62536
Cathepsin D	CATD	149178	462156	0.00379982	1.63135
Protein disulfide-isomerase A6	PDIA6	348779	1.08094e+06	0.00212087	1.6319
Receptor of activated protein C kinase 1	RACK1	148028	459289	3.09926e-06	1.63353
NADH dehydrogenase [ubiquinone] 1 alpha subcomplex subunit 9, mitochondrial	NDUA9	28989.9	90362.8	0.000106539	1.64018
Translocon-associated protein subunit alpha	SSRA	69181.1	215953	1.81376e-06	1.64227
40S ribosomal protein S26	RS26	209478	657716	7.00983e-07	1.65067
60S ribosomal protein L8	RL8	116333	365465	3.44366e-13	1.65147
ATP synthase subunit d, mitochondrial	ATP5H	89351.1	281693	0.00511454	1.65657
Electron transfer flavoprotein subunit alpha, mitochondrial	ETFA	76995.6	242927	0.000206166	1.65767
Leucyl-cystinyl aminopeptidase	LCAP	9106.34	28803.3	0.000500545	1.66129
NADH dehydrogenase [ubiquinone] iron-sulfur protein 3, mitochondrial	NDUS3	30997.5	98142.1	0.000147717	1.66272
60S ribosomal protein L11	RL11	46776	148120	0.00727654	1.66292
dCTP pyrophosphatase 1	DCTP1	18921.6	60579.6	0.00678838	1.6788
40S ribosomal protein S3	RS3	172720	554501	3.0063e-06	1.68276
Phosphomevalonate kinase	PMVK	22706.1	72966.1	0.0010432	1.68415
60S ribosomal protein L36	RL36	217988	700866	6.82331e-05	1.68489
40S ribosomal protein S7	RS7	194905	629857	0.000528493	1.69225
40S ribosomal protein S29	RS29	195071	633351	3.35871e-05	1.699
60S ribosomal protein L13	RL13	208232	684585	3.78184e-12	1.71704
60S acidic ribosomal protein P0	RLA0	94989.9	312350	1.06641e-11	1.71732
40S ribosomal protein S3a	RS3A	160545	528824	9.14932e-07	1.71981
Dihydrolipoyllysine-residue acetyltransferase component of pyruvate dehydrogenase complex, mitochondrial	ODP2	4223.69	14001.6	0.0031359	1.72901
Transcription intermediary factor 1-beta	TIF1B	5026.17	16779.9	1.5691e-05	1.7392
U4/U6 small nuclear ribonucleoprotein Prp31	PRP31	17398.4	58202	0.00734225	1.74212
Peroxiredoxin-4	PRDX4	19092.8	63908.8	0.00200623	1.74299
40S ribosomal protein S2	RS2	199801	681406	2.5818e-13	1.76995
Thioredoxin domain-containing protein 5	TXND5	35314.3	121687	0.000691002	1.78486
Endoplasmic reticulum-Golgi intermediate compartment protein 1	ERGI1	19082	65890.9	1.3053e-09	1.78787
60S ribosomal protein L18	RL18	191302	662649	3.43931e-10	1.79239
Leucine-rich repeat-containing protein 59	LRC59	47179	164715	0.00446939	1.80375
DNA-binding protein Ikaros	IKZF1	4340.72	15232.8	0.00247819	1.81118
NADH dehydrogenase [ubiquinone] iron-sulfur protein 5	NDUS5	26833.1	94464.7	2.08223e-07	1.81576
60S ribosomal protein L23	RL23	161701	575899	2.20035e-07	1.83248
60S ribosomal protein L26	RL26	102986	368936	6.29789e-10	1.84093
60S ribosomal protein L15	RL15	83033.3	299072	7.31653e-12	1.84873
Aspartyl aminopeptidase	DNPEP	8865.1	31939.3	2.70142e-10	1.84912
60S ribosomal protein L22	RL22	176477	637698	1.74785e-05	1.8534
E3 ubiquitin-protein ligase RNF213	RN213	1182.84	4311.06	0.00111481	1.86578
Glutathione S-transferase kappa 1	GSTK1	95792.8	349351	0.00485788	1.86669
60S ribosomal protein L13a	RL13A	54139.7	199943	6.41605e-06	1.88483
Peroxisomal acyl-coenzyme A oxidase 3	ACOX3	3535.71	13097.4	0.00686135	1.88921
60S ribosomal protein L28	RL28	53903.6	200160	1.40798e-11	1.8927
Microtubule-associated serine/threonine-protein kinase 3	MAST3	4651.08	17338.8	0.007944	1.89837
60S ribosomal protein L32	RL32	57416.7	216159	0.00375088	1.91255
Peptidyl-prolyl cis-trans isomerase FKBP4	FKBP4	9393.46	35428.4	0.000438071	1.91518
40S ribosomal protein S23	RS23	65119.5	250200	0.00102247	1.94192
60S ribosomal protein L21	RL21	26659.9	104131	6.21713e-06	1.96566
Serine beta-lactamase-like protein LACTB, mitochondrial	LACTB	12246.7	48169.3	0.00585068	1.97572
Stress-70 protein, mitochondrial	GRP75	36411.6	144007	1.38036e-09	1.98367
40S ribosomal protein S11	RS11	72871.6	291094	0.000202872	1.99805
Peptidyl-prolyl cis-trans isomerase FKBP5	FKBP5	12530.1	50279.3	9.4497e-07	2.00457
60S ribosomal protein L27a	RL27A	114120	460180	2.10401e-09	2.01164
Isocitrate dehydrogenase [NAD] subunit alpha, mitochondrial	IDH3A	10669.6	43310.1	0.00522965	2.02119
60S acidic ribosomal protein P2	RLA2	408640	1.67861e+06	0.00543917	2.03837
60S ribosomal protein L5	RL5	28799.1	118304	2.87823e-12	2.0384
Cytosolic non-specific dipeptidase	CNDP2	53945.9	224005	1.99008e-05	2.05394
Proliferating cell nuclear antigen	PCNA	45439.7	189365	1.23813e-06	2.05914
Condensin complex subunit 1	CND1	1168.05	4886.64	0.0010158	2.06474
40S ribosomal protein S14	RS14	69196	289985	1.25339e-05	2.06722
60S ribosomal protein L17	RL17	76069.5	333481	6.2858e-06	2.13221
RNA-binding protein 3	RBM3	22713.2	99598.1	0.0073064	2.13259
60S ribosomal protein L10	RL10	50165.2	220301	2.45493e-05	2.13471
40S ribosomal protein S24	RS24	60838.7	268328	7.45146e-05	2.14094
HLA class I histocompatibility antigen, Cw-12 alpha chain	1C12	299151	1.32827e+06	1.5965e-07	2.1506
Adenosine deaminase	ADA	30763.9	137219	0.000288932	2.15718
60S ribosomal protein L36a	RL36A	44223.5	197672	0.00122487	2.16022
40S ribosomal protein S10	RS10	117490	526221	0.000241883	2.16313
Protein arginine N-methyltransferase 1	ANM1	4081.16	18634.6	0.00238851	2.19094
Leucine-rich PPR motif-containing protein, mitochondrial	LPPRC	1415.86	6617.48	6.90563e-05	2.2246
Protein LYRIC	LYRIC	6383.91	29887.9	0.00110715	2.22705
60S ribosomal protein L34	RL34	100714	481637	0.000183031	2.25768
Prothymosin alpha	PTMA	71275.7	340898	0.000279667	2.25786
Metaxin-2	MTX2	12935.9	62945.1	0.00190321	2.28271
4F2 cell-surface antigen heavy chain	4F2	4337.22	21179.8	0.00131832	2.28784
CCAAT/enhancer-binding protein epsilon	CEBPE	13936.3	68706.9	3.17169e-06	2.30161
Plasminogen activator inhibitor 1 RNA-binding protein	PAIRB	4950.97	25779.1	4.09576e-08	2.38042
60S ribosomal protein L18a	RL18A	34682	187106	6.55835e-06	2.43159
60S ribosomal protein L9	RL9	25157.5	137714	0.00326358	2.45261
Tapasin	TPSN	163720	897035	8.3799e-06	2.45394
Thymidine phosphorylase	TYPH	144669	804630	3.1239e-06	2.47557
HLA class I histocompatibility antigen, B-41 alpha chain	1B41	34041.3	189382	2.76331e-08	2.47594
Proteasome activator complex subunit 2	PSME2	264945	1.521e+06	1.40307e-09	2.52125
Ribosome-binding protein 1	RRBP1	738.206	4322.98	0.000149057	2.54993
60S ribosomal protein L31	RL31	168211	1.01331e+06	2.0871e-06	2.59074
Cytosol aminopeptidase	AMPL	48596.1	299357	0.00391886	2.62296
60S ribosomal protein L37a	RL37A	16334.6	101296	0.00163523	2.63257
E3 ubiquitin-protein ligase DTX3L	DTX3L	8060.6	52729.6	0.00156451	2.70965
Poly [ADP-ribose] polymerase 9	PARP9	4109.21	27346.4	0.00513336	2.73442
Antigen peptide transporter 2	TAP2	14341.8	100344	2.05352e-09	2.80666
Ferritin light chain	FRIL	143589	1.03057e+06	9.892e-05	2.84343
Ferritin heavy chain	FRIH	13145.3	102274	0.00100498	2.95983
Deoxyuridine 5'-triphosphate nucleotidohydrolase, mitochondrial	DUT	12120.1	100675	0.00398382	3.05422
Ubiquitin/ISG15-conjugating enzyme E2 L6	UB2L6	38069	323677	0.00288523	3.08787
Deoxynucleoside triphosphate triphosphohydrolase SAMHD1	SAMH1	16161.8	141425	0.000193809	3.12938
Signal transducer and activator of transcription 1-alpha/beta	STAT1	33812.8	326033	1.19577e-05	3.26938
Tryptophan--tRNA ligase, cytoplasmic	SYWC	60597	591739	4.5114e-17	3.28764
Enhancer of mRNA-decapping protein 4	EDC4	2831.42	27658	7.70762e-06	3.2881
Guanylate-binding protein 2	GBP2	15134.7	156144	8.51776e-05	3.36695
Antigen peptide transporter 1	TAP1	17537.4	228459	2.83279e-10	3.70343
Neuroblast differentiation-associated protein AHNAK	AHNK	124.398	1988.75	0.00640455	3.99882
Guanylate-binding protein 5	GBP5	10272.2	239525	0.000201198	4.54337
