# Supplementary material for: Proteome Analysis of Human Neutrophil Granulocytes From Patients With Monogenic Disease Using Data-independent Acquisition
Source: Mol Cell Proteomics. 2019 Jan 10;18(4):760–72. doi: 10.1074/mcp.RA118.001141 (PMC6442368; doi:10.1074/mcp.RA118.001141)
Supplement: Supplemental_Table_7 [file 141289_1_supp_251894_pjqfpt.txt]

Primer sequences used for sanger sequencing
ELANE
Exon 2 F	GAGAGGAAGTGGAGGGCG
Exon 2 R	GAGGATGAGGGACCCACAC
Exon 3 F	GTCTGTGAGGTGGGTGGG
Exon 3 R	TTTTCCCGTTTCACAGAGGT
Exon 4 F	TGGAACCTGAGATGGGGAAA
Exon 4 R	GTCTAGCCACGGTGCCTG
Exon 5 F	GTACGTGCCCTGGGTGTC
Exon 5 R	TCCTGAGCTCAAGTGATCCG
Exon 6 F	GTACGTGCCCTGGGTGTC
Exon 6 R	TCCTGAGCTCAAGTGATCCG
RAB27a
Exon 1 F	GTGCCATATGACAAACAGCTG
Exon 1 R	CTCCGTGGTCACTGAAAATGC
Exon 2 F	CTCCCAAAGTGCTGGGATTACCTGTGTGTGTT
Exon 2 R	GATTGAACATAACTCACTTTCATATGTACC
Exon 3 F	AAGGTGAGAAGGTTCGCTGGTG
Exon 3 R	ACAAATTTCCTGCTAATTTGGCAGC
Exon 4 F	TCACCATGTAGCTTGTTATTGGTAAAC
Exon 4 R	TGTCACAGAAGTAGAGCATAAGAGG
Exon 5 F	TGCATGTATTGTTCACTGATCATACAC
Exon 5 R	ACATGCCCCAAGGCCTATGGCTG
Exon 6 F	TCAAGAGCAAAGGTCACTCTCCTTTC
Exon 6 R	TGCCCATTAATCTCTCACTGTGCCATG
