# Supplementary material for: Proteome Analysis of Human Neutrophil Granulocytes From Patients With Monogenic Disease Using Data-independent Acquisition
Source: Mol Cell Proteomics. 2019 Jan 10;18(4):760–72. doi: 10.1074/mcp.RA118.001141 (PMC6442368; doi:10.1074/mcp.RA118.001141)
Supplement: Supplemental_Table_6 [file 141289_1_supp_251900_pjqfpt.txt]

Uniprot	Sequence	Modified sequence	Charge	PeptideShaker_Score	Confidence [%]	Validation
Q8N697	AAAAAAAAGAFAGR	AAAAAAAAGAFAGR	2	100	100	Confident
Q8N697	AAAAAAAAGAFAGR	AAAAAAAAGAFAGR	3	100	100	Confident
Q9Y4H2	AAAAAAAAVPSAGPAGPAPTSAAGR	AAAAAAAAVPSAGPAGPAPTSAAGR	2	100	100	Confident
Q9Y4H2	AAAAAAAAVPSAGPAGPAPTSAAGR	AAAAAAAAVPSAGPAGPAPTSAAGR	3	100	100	Confident
O75822	AAAAAAAGDSDSWDADAFSVEDPVRK	AAAAAAAGDSDSWDADAFSVEDPVRK	3	100	100	Confident
P36578	AAAAAAALQAK	AAAAAAALQAK	2	100	100	Confident
Q9UID3	AAAAAAGPSPGSGPGDSPEGPEGEAPERR	AAAAAAGPSPGSGPGDSPEGPEGEAPERR	3	100	100	Confident
Q8WUQ7	AAAAALSQQQSLQER	AAAAALSQQQSLQER	2	100	100	Confident
A6NIH7	AAAAASAAGPGGLVAGK	AAAAASAAGPGGLVAGK	2	100	100	Confident
A6NIH7	AAAAASAAGPGGLVAGKEEK	AAAAASAAGPGGLVAGKEEK	3	100	100	Confident
Q9P258	AAAAAWEEPSSGNGTAR	AAAAAWEEPSSGNGTAR	2	100	100	Confident
E9PAV3;Q13765	AAAAEIDEEPVSK	AAAAEIDEEPVSK	2	61.5146730271809	94.1666666666667	Confident
P78527	AAAAEVLGLILR	AAAAEVLGLILR	2	65.340590326011	92.0502092050209	Doubtful
P78527	AAAAEVLGLILR	AAAAEVLGLILR	3	65.340590326011	92.0502092050209	Doubtful
Q00796	AAAAKPNNLSLVVHGPGDLR	AAAAKPNNLSLVVHGPGDLR	3	100	100	Confident
Q8NFZ5	AAAALCTLYHEAGQR	AAAALC[cmm]TLYHEAGQR	2	100	100	Confident
Q8NFZ5	AAAALCTLYHEAGQR	AAAALC[cmm]TLYHEAGQR	3	100	100	Confident
Q49A26	AAAANEVYK	AAAANEVYK	2	30.4418083151527	95.397489539749	Confident
Q9H5N1	AAAAPVAADDDERR	AAAAPVAADDDERR	2	100	100	Confident
A2A3N6;P55036	AAAASAAEAGIATTGTEDSDDALLK	AAAASAAEAGIATTGTEDSDDALLK	2	100	100	Confident
A2A3N6;P55036	AAAASAAEAGIATTGTEDSDDALLK	AAAASAAEAGIATTGTEDSDDALLK	3	100	100	Confident
Q8N5W9	AAAATPAAPSPASLPLAPGCALR	AAAATPAAPSPASLPLAPGC[cmm]ALR	2	100	100	Confident
Q8N5W9	AAAATPAAPSPASLPLAPGCALR	AAAATPAAPSPASLPLAPGC[cmm]ALR	3	100	100	Confident
Q96K37	AAAAVGAGHGAGGPGAASSSGGAR	AAAAVGAGHGAGGPGAASSSGGAR	3	100	100	Confident
Q8NCG7	AAAAYGWPLYIYR	AAAAYGWPLYIYR	2	28.8680749115732	93.7728937728938	Confident
Q8TDZ2	AAADFATHGK	AAADFATHGK	2	100	100	Confident
A6NHR9	AAADGGGPGGASVGTEEDGGGVGHR	AAADGGGPGGASVGTEEDGGGVGHR	2	100	100	Confident
A6NHR9	AAADGGGPGGASVGTEEDGGGVGHR	AAADGGGPGGASVGTEEDGGGVGHR	3	100	100	Confident
Q8NBS9	AAADGPPAADGEDGQDPHSK	AAADGPPAADGEDGQDPHSK	3	100	100	Confident
Q96GQ5	AAADGSLQWEVGGWR	AAADGSLQWEVGGWR	2	100	100	Confident
P59768	AAADLMAYCEAHAK	AAADLMAYC[cmm]EAHAK	3	100	100	Confident
P59768	AAADLMAYCEAHAK	AAADLM[ox]AYC[cmm]EAHAK	3	100	100	Confident
P59768	AAADLMAYCEAHAK	AAADLM[ox]AYC[cmm]EAHAK	2	100	100	Confident
P59768	AAADLMAYCEAHAK	AAADLMAYC[cmm]EAHAK	2	100	100	Confident
P59768	AAADLMAYCEAHAKEDPLLTPVPASENPFR	AAADLMAYC[cmm]EAHAKEDPLLTPVPASENPFR	4	100	100	Confident
P59768	AAADLMAYCEAHAKEDPLLTPVPASENPFR	AAADLMAYC[cmm]EAHAKEDPLLTPVPASENPFR	3	100	100	Confident
P59768	AAADLMAYCEAHAKEDPLLTPVPASENPFR	AAADLM[ox]AYC[cmm]EAHAKEDPLLTPVPASENPFR	4	100	100	Confident
O95159	AAADSDPNLDPLMNPHIR	AAADSDPNLDPLMNPHIR	3	100	100	Confident
Q9NQP4	AAAEDVNVTFEDQQK	AAAEDVNVTFEDQQK	3	100	100	Confident
Q9NQP4	AAAEDVNVTFEDQQK	AAAEDVNVTFEDQQK	2	100	100	Confident
P55263	AAAEEEPKPK	AAAEEEPKPK	2	100	100	Confident
O95551	AAAEEGHIIPR	AAAEEGHIIPR	3	100	100	Confident
O95551	AAAEEGHIIPR	AAAEEGHIIPR	2	100	100	Confident
O94759	AAAEFGAHY	AAAEFGAHY	2	100	100	Confident
A7E2V4	AAAELALSCLPHAHALNPNEIQR	AAAELALSC[cmm]LPHAHALNPNEIQR	4	100	100	Confident
Q01780	AAAEQAISVR	AAAEQAISVR	2	100	100	Confident
Q92608	AAAESDLKR	AAAESDLKR	2	100	100	Confident
P07954	AAAEVNQDYGLDPK	AAAEVNQDYGLDPK	2	100	100	Confident
Q9Y490	AAAFEEQENETVVVK	AAAFEEQENETVVVK	2	100	100	Confident
Q96S52	AAAGAAATHLEVAR	AAAGAAATHLEVAR	2	100	100	Confident
Q96S52	AAAGAAATHLEVAR	AAAGAAATHLEVAR	3	100	100	Confident
Q86YV0	AAAGAPGVR	AAAGAPGVR	2	100	100	Confident
Q96C19	AAAGELQEDSGLCVLAR	AAAGELQEDSGLC[cmm]VLAR	2	100	100	Confident
Q96C19	AAAGELQEDSGLCVLAR	AAAGELQEDSGLC[cmm]VLAR	3	100	100	Confident
Q9GZT9	AAAGGQGSAVAAEAEPGKEEPPAR	AAAGGQGSAVAAEAEPGKEEPPAR	3	100	100	Confident
Q8WVQ1	AAAGIQPPGYLIHESACWSDTLQR	AAAGIQPPGYLIHESAC[cmm]WSDTLQR	3	100	100	Confident
Q96T51	AAAGLGGGDSGDGTAR	AAAGLGGGDSGDGTAR	2	100	100	Confident
Q5VSL9	AAAGLLPGGK	AAAGLLPGGK	2	100	100	Confident
O14497	AAAGQESEGPAVGPPQPLGK	AAAGQESEGPAVGPPQPLGK	3	100	100	Confident
O14497	AAAGQESEGPAVGPPQPLGK	AAAGQESEGPAVGPPQPLGK	2	100	100	Confident
P10412;P16402;P16403;P22492;Q02539	AAAGYDVEKNNSR	AAAGYDVEKNNSR	2	67.3331969587926	93.7238493723849	Confident
P13807	AAAHCAHVFTTVSQI	AAAHC[cmm]AHVFTTVSQI	2	85.6061174779812	94.5606694560669	Confident
P13807	AAAHCAHVFTTVSQI	AAAHC[cmm]AHVFTTVSQI	3	85.6061174779812	94.5606694560669	Confident
P13807	AAAHCAHVFTTVSQITAI	AAAHC[cmm]AHVFTTVSQITAI	3	76.5747373650468	90.7949790794979	Doubtful
P13807	AAAHCAHVFTTVSQITAIEAQHLLK	AAAHC[cmm]AHVFTTVSQITAIEAQHLLK	4	100	100	Confident
P13807	AAAHCAHVFTTVSQITAIEAQHLLK	AAAHC[cmm]AHVFTTVSQITAIEAQHLLK	5	100	100	Confident
P0DMV8;P0DMV9	AAAIGIDLGTTYSCVGVFQHGK	AAAIGIDLGTTYSC[cmm]VGVFQHGK	2	100	100	Confident
P0DMV8;P0DMV9	AAAIGIDLGTTYSCVGVFQHGK	AAAIGIDLGTTYSC[cmm]VGVFQHGK	3	100	100	Confident
P0DMV8;P0DMV9	AAAIGIDLGTTYSCVGVFQHGK	AAAIGIDLGTTYSC[cmm]VGVFQHGK	4	100	100	Confident
P52790	AAALAAVLSCLQHSR	AAALAAVLSC[cmm]LQHSR	3	100	100	Confident
Q8IYS1	AAALASGCTVEIK	AAALASGC[cmm]TVEIK	2	100	100	Confident
O15269	AAALASLK	AAALASLK	2	49.4489443534049	93.7238493723849	Confident
Q7Z392	AAALCNACELSGK	AAALC[cmm]NAC[cmm]ELSGK	2	100	100	Confident
P31948	AAALEAMK	AAALEAM[ox]K	2	100	100	Confident
P31948	AAALEAMK	AAALEAMK	2	100	100	Confident
P31948	AAALEAMKDYTK	AAALEAMKDYTK	3	100	100	Confident
P31948	AAALEAMKDYTK	AAALEAMKDYTK	2	100	100	Confident
P31948	AAALEFLNR	AAALEFLNR	2	100	100	Confident
P31948	AAALEFLNRFEEAK	AAALEFLNRFEEAK	3	100	100	Confident
Q68DK7	AAALGGPEDEPGAAEAHFLPR	AAALGGPEDEPGAAEAHFLPR	3	100	100	Confident
Q14498	AAAMANNLQK	AAAM[ox]ANNLQK	2	100	100	Confident
Q14498	AAAMANNLQK	AAAMANNLQK	2	100	100	Confident
P62877	AAAMDVDTPSGTNSGAGKK	AAAMDVDTPSGTNSGAGKK	2	100	100	Confident
P62877	AAAMDVDTPSGTNSGAGKK	AAAM[ox]DVDTPSGTNSGAGKK	2	100	100	Confident
Q15042	AAAMTPPEEELKR	AAAMTPPEEELKR	3	100	100	Confident
Q15042	AAAMTPPEEELKR	AAAMTPPEEELKR	2	100	100	Confident
Q15042	AAAMTPPEEELKR	AAAM[ox]TPPEEELKR	3	100	100	Confident
Q13576	AAAMYQNELFNLQK	AAAMYQNELFNLQK	2	97.6748677338347	96.234309623431	Confident
Q9NX63	AAANEQLTR	AAANEQLTR	2	100	100	Confident
A5YKK6	AAANFSDR	AAANFSDR	2	31.1899787426645	93.5064935064935	Confident
P26641	AAAPAPEEEMDECEQALAAEPK	AAAPAPEEEMDEC[cmm]EQALAAEPK	2	100	100	Confident
P26641	AAAPAPEEEMDECEQALAAEPK	AAAPAPEEEM[ox]DEC[cmm]EQALAAEPK	2	100	100	Confident
P26641	AAAPAPEEEMDECEQALAAEPK	AAAPAPEEEM[ox]DEC[cmm]EQALAAEPK	3	100	100	Confident
P26641	AAAPAPEEEMDECEQALAAEPK	AAAPAPEEEMDEC[cmm]EQALAAEPK	3	100	100	Confident
P20810	AAAPAPVSEAVCR	AAAPAPVSEAVC[cmm]R	2	100	100	Confident
P20810	AAAPAPVSEAVCR	AAAPAPVSEAVC[cmm]R	3	100	100	Confident
Q96D96	AAAPDVAPAPGPAPR	AAAPDVAPAPGPAPR	2	100	100	Confident
Q96D96	AAAPDVAPAPGPAPR	AAAPDVAPAPGPAPR	3	100	100	Confident
Q8NDA8	AAAPLFTGFLVLHSEPR	AAAPLFTGFLVLHSEPR	3	100	100	Confident
Q8N9M5	AAAPYLLR	AAAPYLLR	2	32.3829706787539	91.1764705882353	Doubtful
P53618	AAAQCYIDLIIK	AAAQC[cmm]YIDLIIK	2	100	100	Confident
Q9NVA2	AAAQLLQSQAQQSGAQQTK	AAAQLLQSQAQQSGAQQTK	3	100	100	Confident
Q9NVA2	AAAQLLQSQAQQSGAQQTK	AAAQLLQSQAQQSGAQQTK	2	100	100	Confident
O95801	AAAQYYLGNFR	AAAQYYLGNFR	2	100	100	Confident
Q96CD0	AAASAELNAALEELAAR	AAASAELNAALEELAAR	3	100	100	Confident
O75023;Q8N423;Q8NHL6	AAASEAPQDVTYAQLHSLTLR	AAASEAPQDVTYAQLHSLTLR	3	100	100	Confident
O75023;Q8N423;Q8NHL6	AAASEAPQDVTYAQLHSLTLR	AAASEAPQDVTYAQLHSLTLR	2	100	100	Confident
Q9H2M9	AAASGNENIQPPPLAYK	AAASGNENIQPPPLAYK	2	100	100	Confident
Q96BN8	AAASGQPRPEMQCPAEHEEDMYR	AAASGQPRPEMQC[cmm]PAEHEEDMYR	4	100	100	Confident
Q96P48	AAASMGDTLSEQQLGDSDIPVIVYR	AAASMGDTLSEQQLGDSDIPVIVYR	3	100	100	Confident
Q96P48	AAASMGDTLSEQQLGDSDIPVIVYR	AAASM[ox]GDTLSEQQLGDSDIPVIVYR	3	100	100	Confident
P08559	AAASTDYYK	AAASTDYYK	2	100	100	Confident
P08559	AAASTDYYKR	AAASTDYYKR	3	100	100	Confident
P08559	AAASTDYYKR	AAASTDYYKR	2	100	100	Confident
Q99733	AAATAEEPDPK	AAATAEEPDPK	2	100	100	Confident
Q8N1S5	AAATGLPEGPAVPVPSR	AAATGLPEGPAVPVPSR	2	100	100	Confident
Q8N1S5	AAATGLPEGPAVPVPSR	AAATGLPEGPAVPVPSR	3	100	100	Confident
Q02040	AAATIVHDTSEAVELCPAYGLYLKPITK	AAATIVHDTSEAVELC[cmm]PAYGLYLKPITK	3	100	100	Confident
Q9UDW1	AAATLTSK	AAATLTSK	2	100	100	Confident
Q03252	AAATMATPLPGR	AAATMATPLPGR	2	100	100	Confident
P49006	AAATPESQEPQAK	AAATPESQEPQAK	2	100	100	Confident
Q9Y490	AAATQCALSTSQLVACTK	AAATQC[cmm]ALSTSQLVAC[cmm]TK	3	100	100	Confident
P11274	AAATTSQPVLTSQQIETIFFK	AAATTSQPVLTSQQIETIFFK	3	100	100	Confident
P18206	AAAVGTANK	AAAVGTANK	2	100	100	Confident
Q8IYI6	AAAVHTAIR	AAAVHTAIR	2	100	100	Confident
P19404	AAAVLPVLDLAQR	AAAVLPVLDLAQR	2	100	100	Confident
Q8N201	AAAVQADDVEVLK	AAAVQADDVEVLK	2	100	100	Confident
Q9UBF2	AAAVSALAK	AAAVSALAK	2	100	100	Confident
P46777	AAAYCTGLLLAR	AAAYC[cmm]TGLLLAR	2	46.7125733208986	94.5606694560669	Confident
Q96F24	AAAYLSEAMK	AAAYLSEAMK	2	100	100	Confident
P17858	AAAYNLVQHGITNLCVIGGDGSLTGANIFR	AAAYNLVQHGITNLC[cmm]VIGGDGSLTGANIFR	3	100	100	Confident
P17858	AAAYNLVQHGITNLCVIGGDGSLTGANIFR	AAAYNLVQHGITNLC[cmm]VIGGDGSLTGANIFR	4	100	100	Confident
O95336	AACCLAGAR	AAC[cmm]C[cmm]LAGAR	2	100	100	Confident
Q9BUH6	AACEQQAVALTLQEDR	AAC[cmm]EQQAVALTLQEDR	2	100	100	Confident
Q9BUH6	AACEQQAVALTLQEDR	AAC[cmm]EQQAVALTLQEDR	3	100	100	Confident
Q8N697	AACGAVLLTELLER	AAC[cmm]GAVLLTELLER	3	100	100	Confident
Q8N697	AACGAVLLTELLER	AAC[cmm]GAVLLTELLER	2	100	100	Confident
Q9P265	AACILTSQTLMR	AAC[cmm]ILTSQTLMR	2	100	100	Confident
Q9P265	AACILTSQTLMR	AAC[cmm]ILTSQTLM[ox]R	2	100	100	Confident
Q8TDX7	AACLLDGVPVALK	AAC[cmm]LLDGVPVALK	2	100	100	Confident
Q8TDX7	AACLLDGVPVALKK	AAC[cmm]LLDGVPVALKK	3	100	100	Confident
P13796	AACLPLPGYR	AAC[cmm]LPLPGYR	2	100	100	Confident
P05107	AACPEEIGWR	AAC[cmm]PEEIGWR	2	100	97.071129707113	Confident
Q99575	AACQCVEPIK	AAC[cmm]QC[cmm]VEPIK	2	28.3058866868514	97.071129707113	Confident
Q05086	AACSAAAMEEDSEASSSR	AAC[cmm]SAAAMEEDSEASSSR	2	100	100	Confident
Q9H019	AACSSSEEDDCVSLSK	AAC[cmm]SSSEEDDC[cmm]VSLSK	2	100	100	Confident
Q8NCN4	AADAAGPGCPR	AADAAGPGC[cmm]PR	2	100	100	Confident
P06753	AADAEAEVASLNR	AADAEAEVASLNR	3	100	100	Confident
P06753	AADAEAEVASLNR	AADAEAEVASLNR	2	100	100	Confident
P06753	AADAEAEVASLNRR	AADAEAEVASLNRR	2	100	100	Confident
P06753	AADAEAEVASLNRR	AADAEAEVASLNRR	3	100	100	Confident
Q14980	AADALEEQQR	AADALEEQQR	2	100	100	Confident
Q9UNF0	AADAVEDLR	AADAVEDLR	2	100	100	Confident
Q9UBQ7	AADCEVEQWDSDEPIPAK	AADC[cmm]EVEQWDSDEPIPAK	2	100	100	Confident
Q9UBQ7	AADCEVEQWDSDEPIPAKELER	AADC[cmm]EVEQWDSDEPIPAKELER	3	100	100	Confident
P43304	AADCISEPVNR	AADC[cmm]ISEPVNR	2	100	100	Confident
P43304	AADCISEPVNREPPSR	AADC[cmm]ISEPVNREPPSR	3	100	100	Confident
P28062	AADCQYWER	AADC[cmm]QYWER	2	32.3224488363859	92.4686192468619	Confident
Q53G44	AADDFLEDLPLEETGAIER	AADDFLEDLPLEETGAIER	2	100	100	Confident
P05107	AADDIMDPTSLAETQEDHNGGQK	AADDIMDPTSLAETQEDHNGGQK	3	100	100	Confident
Q8N1B4	AADDSKEVESFQQLLNAR	AADDSKEVESFQQLLNAR	3	30.3542973818455	96.8871595330739	Confident
P55060	AADEEAFEDNSEEYIR	AADEEAFEDNSEEYIR	2	100	100	Confident
P55060	AADEEAFEDNSEEYIRR	AADEEAFEDNSEEYIRR	3	100	100	Confident
Q96BN8	AADEIEKEK	AADEIEKEK	2	100	100	Confident
A4D1S5	AADENFDYLFK	AADENFDYLFK	2	100	100	Confident
P49916	AADETLCQTK	AADETLC[cmm]QTK	2	100	100	Confident
P51452	AADFIDQALAQK	AADFIDQALAQK	2	100	100	Confident
Q63HN8	AADFLSEPEGGPEMAK	AADFLSEPEGGPEMAK	2	100	100	Doubtful
Q9Y277	AADFQLHTHVNDGTEFGGSIYQK	AADFQLHTHVNDGTEFGGSIYQK	4	100	100	Confident
Q9Y277	AADFQLHTHVNDGTEFGGSIYQK	AADFQLHTHVNDGTEFGGSIYQK	3	100	100	Confident
Q7Z6Z7	AADGASTETSASGTSQGEASTPEESR	AADGASTETSASGTSQGEASTPEESR	3	100	100	Confident
Q7Z3D6	AADGNYYNAR	AADGNYYNAR	2	100	100	Confident
Q8NBS9	AADGPPAADGEDGQDPHSK	AADGPPAADGEDGQDPHSK	3	100	100	Confident
O43395	AADHLKPFLDDSTLR	AADHLKPFLDDSTLR	3	100	100	Confident
O43395	AADHLKPFLDDSTLR	AADHLKPFLDDSTLR	4	100	100	Confident
O43395	AADHLKPFLDDSTLR	AADHLKPFLDDSTLR	2	100	100	Confident
Q86VP6	AADIDQEVK	AADIDQEVK	2	100	100	Confident
Q86VP6	AADIDQEVKER	AADIDQEVKER	2	100	100	Confident
Q86VP6	AADIDQEVKER	AADIDQEVKER	3	100	100	Confident
O43583	AADISESSGADCKGDPR	AADISESSGADC[cmm]KGDPR	2	100	100	Confident
Q12888	AADISLDNLVEGK	AADISLDNLVEGK	2	33.0560517502201	88.4868421052632	Doubtful
Q8NBX0	AADKGVYIIGSSGFDSIPADLGVIYTR	AADKGVYIIGSSGFDSIPADLGVIYTR	3	100	100	Confident
Q6DN12	AADLLAADFSGK	AADLLAADFSGK	2	100	100	Confident
Q8NFC6	AADLLAVHAVK	AADLLAVHAVK	3	100	100	Confident
Q92673	AADLLLHSK	AADLLLHSK	2	100	100	Confident
O95782	AADLLYAMCDR	AADLLYAMC[cmm]DR	2	100	100	Confident
O15382	AADLQLEMTQKPHK	AADLQLEMTQKPHK	4	100	100	Confident
O15382	AADLQLEMTQKPHK	AADLQLEMTQKPHK	3	100	100	Confident
P30038	AADMLSGPR	AADMLSGPR	2	100	100	Confident
Q9BZL4	AADPGPGAELDPAAPPPAR	AADPGPGAELDPAAPPPAR	2	100	100	Confident
Q9BZL4	AADPGPGAELDPAAPPPAR	AADPGPGAELDPAAPPPAR	3	100	100	Confident
Q92805	AADQTTAEQGMR	AADQTTAEQGMR	2	28.3058866868514	97.071129707113	Confident
O60784	AADRLPNLSSPSAEGPPGPPSGPAPR	AADRLPNLSSPSAEGPPGPPSGPAPR	3	100	100	Confident
P12270	AADSQNSGEGNTGAAESSFSQEVSR	AADSQNSGEGNTGAAESSFSQEVSR	2	100	100	Doubtful
P12270	AADSQNSGEGNTGAAESSFSQEVSR	AADSQNSGEGNTGAAESSFSQEVSR	3	100	100	Doubtful
Q92616	AADTQVSETLKR	AADTQVSETLKR	2	100	100	Confident
Q9Y2T2	AADVENVPPVISTPHHYLISIYR	AADVENVPPVISTPHHYLISIYR	4	100	100	Confident
Q9Y2T2	AADVENVPPVISTPHHYLISIYR	AADVENVPPVISTPHHYLISIYR	3	100	100	Confident
P05164	AADYLHVALDLLER	AADYLHVALDLLER	3	100	100	Confident
P05164	AADYLHVALDLLER	AADYLHVALDLLER	2	100	100	Confident
P80723	AAEAAAAPAESAAPAAGEEPSK	AAEAAAAPAESAAPAAGEEPSK	2	100	100	Confident
P80723	AAEAAAAPAESAAPAAGEEPSK	AAEAAAAPAESAAPAAGEEPSK	3	100	100	Confident
P80723	AAEAAAAPAESAAPAAGEEPSKEEGEPK	AAEAAAAPAESAAPAAGEEPSKEEGEPK	3	100	100	Confident
P80723	AAEAAAAPAESAAPAAGEEPSKEEGEPK	AAEAAAAPAESAAPAAGEEPSKEEGEPK	4	100	100	Confident
P80723	AAEAAAAPAESAAPAAGEEPSKEEGEPKK	AAEAAAAPAESAAPAAGEEPSKEEGEPKK	4	100	100	Confident
P80723	AAEAAAAPAESAAPAAGEEPSKEEGEPKK	AAEAAAAPAESAAPAAGEEPSKEEGEPKK	3	100	100	Confident
O75569	AAEAAINILK	AAEAAINILK	2	47.0411532945845	95.81589958159	Confident
O75352	AAEADGPLKR	AAEADGPLKR	2	100	100	Confident
Q8IZ83	AAEAEVELSAR	AAEAEVELSAR	2	100	100	Confident
P55263	AAEAHVDAHYYEQNEQPTGTCAACITGDNR	AAEAHVDAHYYEQNEQPTGTC[cmm]AAC[cmm]ITGDNR	4	100	100	Confident
P55263	AAEAHVDAHYYEQNEQPTGTCAACITGDNR	AAEAHVDAHYYEQNEQPTGTC[cmm]AAC[cmm]ITGDNR	3	100	100	Confident
Q14554	AAEALHGEADSSGVLAAVDATVNK	AAEALHGEADSSGVLAAVDATVNK	3	100	100	Confident
Q08211	AAECNIVVTQPR	AAEC[cmm]NIVVTQPR	2	100	100	Confident
Q08211	AAECNIVVTQPR	AAEC[cmm]NIVVTQPR	3	100	100	Confident
P06454	AAEDDEDDDVDTK	AAEDDEDDDVDTK	2	100	100	Confident
P06454	AAEDDEDDDVDTKK	AAEDDEDDDVDTKK	3	100	100	Confident
P06454	AAEDDEDDDVDTKK	AAEDDEDDDVDTKK	2	100	100	Confident
P35475	AAEDPVAAAPRPLPAGGR	AAEDPVAAAPRPLPAGGR	3	100	100	Confident
Q9NPP4	AAEDTGGIHMEEAPETYIPSR	AAEDTGGIHMEEAPETYIPSR	3	100	100	Confident
Q9NPP4	AAEDTGGIHMEEAPETYIPSR	AAEDTGGIHM[ox]EEAPETYIPSR	3	100	100	Confident
Q9NPP4	AAEDTGGIHMEEAPETYIPSR	AAEDTGGIHMEEAPETYIPSR	2	100	100	Confident
Q7Z460	AAEEAASTLASSIHPEQCIK	AAEEAASTLASSIHPEQC[cmm]IK	3	100	100	Confident
P20962	AAEEEDEADPK	AAEEEDEADPK	2	31.7811325231463	97.65625	Confident
P20962	AAEEEDEADPKR	AAEEEDEADPKR	3	100	100	Confident
P20962	AAEEEDEADPKR	AAEEEDEADPKR	2	100	100	Confident
Q9NPJ8	AAEEFVNIYYETMDKR	AAEEFVNIYYETMDKR	3	100	100	Confident
P11586	AAEEIGIK	AAEEIGIK	2	100	100	Confident
O94759	AAEEPDAEPGGR	AAEEPDAEPGGR	2	59.0909729081016	92.436974789916	Confident
P29966	AAEEPSKVEEK	AAEEPSKVEEK	2	100	100	Confident
P29966	AAEEPSKVEEK	AAEEPSKVEEK	3	100	100	Confident
Q05655	AAEEPVSEVTVGVSVLAER	AAEEPVSEVTVGVSVLAER	3	100	100	Confident
Q05655	AAEEPVSEVTVGVSVLAER	AAEEPVSEVTVGVSVLAER	2	100	100	Confident
Q1KMD3	AAEEQGDDQDSEK	AAEEQGDDQDSEK	2	100	100	Confident
O95425	AAEFGEPTSEQTGTAAGK	AAEFGEPTSEQTGTAAGK	2	100	100	Confident
Q9BZL4	AAEFLAACAGGDLDEAR	AAEFLAAC[cmm]AGGDLDEAR	2	100	100	Doubtful
Q9NVR2	AAEFYINYVTR	AAEFYINYVTR	2	100	100	Confident
Q9P253	AAEGAEAQGFSGLFAAYTDHPPPFR	AAEGAEAQGFSGLFAAYTDHPPPFR	3	100	100	Confident
O75064	AAEGAGLHALGITDLCLVLPSK	AAEGAGLHALGITDLC[cmm]LVLPSK	3	100	100	Confident
Q96T51	AAEGWSAPILTLAR	AAEGWSAPILTLAR	2	100	100	Confident
Q9P260	AAEHEVPLQER	AAEHEVPLQER	2	100	100	Confident
Q9P260	AAEHEVPLQER	AAEHEVPLQER	3	100	100	Confident
P42338	AAEIASSDSANVSSR	AAEIASSDSANVSSR	2	100	100	Confident
Q8WXH0	AAEIDDKLNK	AAEIDDKLNK	2	100	100	Confident
Q8WXH0	AAEIDDKLNK	AAEIDDKLNK	3	100	100	Confident
Q92614	AAEINGEVDDDDAGGEWR	AAEINGEVDDDDAGGEWR	2	100	100	Confident
Q99575	AAEISAMLK	AAEISAMLK	2	100	100	Confident
P24158	AAEIVGGHEAQPHSR	AAEIVGGHEAQPHSR	2	100	100	Confident
P24158	AAEIVGGHEAQPHSR	AAEIVGGHEAQPHSR	3	100	100	Confident
P24158	AAEIVGGHEAQPHSR	AAEIVGGHEAQPHSR	4	100	100	Confident
Q9HCS7	AAEIYGVTHTR	AAEIYGVTHTR	2	100	100	Confident
Q9HCS7	AAEIYGVTHTR	AAEIYGVTHTR	3	100	100	Confident
Q9NVM6	AAELAVQNEVGLVDNPLK	AAELAVQNEVGLVDNPLK	2	100	100	Confident
Q9BZL4	AAELEEELK	AAELEEELK	2	100	100	Confident
Q6PGP7	AAELEPDQLLAWQGLANLYEK	AAELEPDQLLAWQGLANLYEK	3	100	100	Confident
Q6PGP7	AAELEPDQLLAWQGLANLYEK	AAELEPDQLLAWQGLANLYEK	2	100	100	Confident
O94906	AAELETDIR	AAELETDIR	2	100	100	Confident
Q9NVM6	AAELFHQLSQALEVLTDAAAR	AAELFHQLSQALEVLTDAAAR	3	100	100	Confident
P35232	AAELIANSLATAGDGLIELR	AAELIANSLATAGDGLIELR	2	100	100	Confident
Q96I15	AAELVTQNCEAYEAHMR	AAELVTQNC[cmm]EAYEAHMR	3	100	100	Doubtful
P78318	AAEMLSQLDLFSR	AAEMLSQLDLFSR	2	100	100	Confident
P33176	AAEMMASLLK	AAEMMASLLK	2	100	100	Confident
Q9Y490	AAENEEIGSHIK	AAENEEIGSHIK	2	89.8955622308619	93.3054393305439	Confident
Q9Y490	AAENEEIGSHIK	AAENEEIGSHIK	3	89.8955622308619	93.3054393305439	Confident
A8MVU1	AAENHQGTLTEYCSTLMSLPTK	AAENHQGTLTEYC[cmm]STLMSLPTK	3	100	100	Confident
A8MVU1	AAENHQGTLTEYCSTLMSLPTK	AAENHQGTLTEYC[cmm]STLM[ox]SLPTK	3	100	100	Confident
A8MVU1	AAENHQGTLTEYCSTLMSLPTK	AAENHQGTLTEYC[cmm]STLMSLPTK	2	100	100	Confident
Q96CW6	AAENNVFHLVATVCSQEEPVQPLLR	AAENNVFHLVATVC[cmm]SQEEPVQPLLR	3	100	100	Confident
O75909	AAEPPPPK	AAEPPPPK	2	27.0243053644553	93.1451612903226	Confident
Q16877	AAEQLPYLK	AAEQLPYLK	2	100	100	Confident
P49327	AAEQYTPK	AAEQYTPK	2	34.1069625540831	86.6108786610879	Doubtful
Q96RU3	AAESIDQK	AAESIDQK	2	30.1745847248242	92.094861660079	Doubtful
P35606	AAESLADPTEYENLFPGLK	AAESLADPTEYENLFPGLK	2	100	100	Confident
Q32MZ4	AAESSENVDCPENPK	AAESSENVDC[cmm]PENPK	2	28.7765924411161	95.7983193277311	Confident
Q709C8	AAESTEEVSSLRPPR	AAESTEEVSSLRPPR	3	100	100	Confident
Q9BY42	AAESVSKPDVSEEAPGPSK	AAESVSKPDVSEEAPGPSK	3	100	100	Confident
Q9BY42	AAESVSKPDVSEEAPGPSK	AAESVSKPDVSEEAPGPSK	2	100	100	Confident
Q9Y487	AAESVYSR	AAESVYSR	2	100	100	Confident
P02788	AAEVYGTER	AAEVYGTER	2	100	99.9786552828175	Confident
Q9NVZ3	AAEWQLDQPSWSGR	AAEWQLDQPSWSGR	2	100	100	Confident
Q13045	AAEWYNIDFSLQNQLR	AAEWYNIDFSLQNQLR	2	100	100	Confident
Q13045	AAEWYNIDFSLQNQLR	AAEWYNIDFSLQNQLR	3	100	100	Confident
P27708	AAFALGGLGSGFASNR	AAFALGGLGSGFASNR	2	100	100	Confident
P31483	AAFAPFGR	AAFAPFGR	2	83.2229044495411	93.7238493723849	Confident
P25705	AAFAQFGSDLDAATQQLLSR	AAFAQFGSDLDAATQQLLSR	3	100	100	Confident
P62258	AAFDDAIAELDTLSEESYK	AAFDDAIAELDTLSEESYK	3	100	100	Confident
P62258	AAFDDAIAELDTLSEESYK	AAFDDAIAELDTLSEESYK	2	100	100	Confident
Q86VP6	AAFECMYTLLDSCLDR	AAFEC[cmm]MYTLLDSC[cmm]LDR	2	100	100	Confident
Q86VP6	AAFECMYTLLDSCLDR	AAFEC[cmm]MYTLLDSC[cmm]LDR	3	100	100	Confident
Q13439	AAFEELEK	AAFEELEK	2	77.6590025856668	91.2133891213389	Doubtful
P50416	AAFFVTLDETEEGYR	AAFFVTLDETEEGYR	2	100	100	Confident
P50416	AAFFVTLDETEEGYRSEDPDTSMDSYAK	AAFFVTLDETEEGYRSEDPDTSMDSYAK	3	100	100	Confident
P50416	AAFFVTLDETEEGYRSEDPDTSMDSYAK	AAFFVTLDETEEGYRSEDPDTSM[ox]DSYAK	3	100	100	Confident
Q2VPB7	AAFGEALFTAQDEALLLR	AAFGEALFTAQDEALLLR	2	100	100	Confident
Q9UQ35	AAFGISDSYVDGSSFDPQR	AAFGISDSYVDGSSFDPQR	2	100	100	Confident
Q9UQ35	AAFGISDSYVDGSSFDPQRR	AAFGISDSYVDGSSFDPQRR	3	100	100	Confident
P31040	AAFGLSEAGFNTACVTK	AAFGLSEAGFNTAC[cmm]VTK	2	100	100	Confident
Q96QP1	AAFGLTTVHR	AAFGLTTVHR	3	100	100	Confident
Q12882	AAFIGIGLPEPNKDAIFQGLTQDQGFYTSK	AAFIGIGLPEPNKDAIFQGLTQDQGFYTSK	3	100	100	Confident
P08311	AAFKGDSGGPLLCNNVAH	AAFKGDSGGPLLC[cmm]NNVAH	3	100	94.9790794979079	Confident
P08311	AAFKGDSGGPLLCNNVAH	AAFKGDSGGPLLC[cmm]NNVAH	2	100	94.9790794979079	Confident
P08311	AAFKGDSGGPLLCNNVAHGIVSYGK	AAFKGDSGGPLLC[cmm]NNVAHGIVSYGK	4	100	100	Confident
P08311	AAFKGDSGGPLLCNNVAHGIVSYGK	AAFKGDSGGPLLC[cmm]NNVAHGIVSYGK	3	100	100	Confident
P08311	AAFKGDSGGPLLCNNVAHGIVSYGK	AAFKGDSGGPLLC[cmm]NNVAHGIVSYGK	2	100	100	Confident
P08311	AAFKGDSGGPLLCNNVAHGIVSYGK	AAFKGDSGGPLLC[cmm]NNVAHGIVSYGK	5	100	100	Confident
Q5JTZ9	AAFLNFFR	AAFLNFFR	2	100	100	Confident
Q8WUM0	AAFLQYCR	AAFLQYC[cmm]R	2	100	100	Confident
Q05469	AAFPEGFHPR	AAFPEGFHPR	3	100	100	Confident
Q4KMQ2	AAFPLHDCK	AAFPLHDC[cmm]K	3	100	100	Confident
Q4KMQ2	AAFPLHDCK	AAFPLHDC[cmm]K	2	100	100	Confident
Q9UHN6	AAFPQYQPVVMLEK	AAFPQYQPVVMLEK	2	100	100	Confident
P05091	AAFQLGSPWR	AAFQLGSPWR	2	100	100	Confident
Q9UBI1	AAFQSLLDAQADEAVLDHPDLK	AAFQSLLDAQADEAVLDHPDLK	3	100	100	Confident
Q9UBI1	AAFQSLLDAQADEAVLDHPDLK	AAFQSLLDAQADEAVLDHPDLK	2	100	100	Confident
Q9BTX3	AAFSEDGALMDGGMDLNMEQGMAEHLK	AAFSEDGALMDGGMDLNMEQGMAEHLK	3	100	100	Confident
Q96CT7	AAFTAFEEAQLPR	AAFTAFEEAQLPR	3	100	100	Confident
P02768	AAFTECCQAADK	AAFTEC[cmm]C[cmm]QAADK	2	100	100	Confident
Q6XQN6	AAFVAYALAFPR	AAFVAYALAFPR	3	100	100	Confident
Q6XQN6	AAFVAYALAFPR	AAFVAYALAFPR	2	100	100	Confident
P19623	AAFVLPEFAR	AAFVLPEFAR	2	100	100	Confident
Q13576	AAFYEEQINYYDTYIK	AAFYEEQINYYDTYIK	2	100	100	Confident
Q92925	AAFYHQPWAQEAVGR	AAFYHQPWAQEAVGR	3	100	100	Confident
Q92925	AAFYHQPWAQEAVGR	AAFYHQPWAQEAVGR	2	100	100	Confident
Q562E7	AAGADPGEGEEGR	AAGADPGEGEEGR	2	100	100	Confident
P21953	AAGAEGHWR	AAGAEGHWR	2	30.783024453488	92.8870292887029	Doubtful
Q9BZV1	AAGAEPDSILKPELLSAIEK	AAGAEPDSILKPELLSAIEK	3	100	100	Confident
O75175	AAGALLNGPPQFSTAPEIK	AAGALLNGPPQFSTAPEIK	2	100	100	Confident
Q12802	AAGALLTEGEACHMSLSSPELGPLTK	AAGALLTEGEAC[cmm]HMSLSSPELGPLTK	3	100	100	Confident
Q12802	AAGALLTEGEACHMSLSSPELGPLTK	AAGALLTEGEAC[cmm]HM[ox]SLSSPELGPLTK	3	100	100	Confident
Q96C19	AAGAPDEAAEALGSADCELSAK	AAGAPDEAAEALGSADC[cmm]ELSAK	3	100	100	Confident
Q96C19	AAGAPDEAAEALGSADCELSAK	AAGAPDEAAEALGSADC[cmm]ELSAK	2	100	100	Confident
O95685	AAGAPGAACR	AAGAPGAAC[cmm]R	2	100	100	Doubtful
O95685	AAGAPGAACRPGCSQK	AAGAPGAAC[cmm]RPGC[cmm]SQK	3	100	100	Confident
O95685	AAGAPGAACRPGCSQK	AAGAPGAAC[cmm]RPGC[cmm]SQK	2	100	100	Confident
Q9Y4K1	AAGAPGASDADGLKPR	AAGAPGASDADGLKPR	3	100	100	Confident
Q9NSD9	AAGASDVVLYK	AAGASDVVLYK	2	100	100	Confident
Q9Y315	AAGCNIPVASVAAGFPAGQTHLK	AAGC[cmm]NIPVASVAAGFPAGQTHLK	2	100	100	Confident
Q9Y315	AAGCNIPVASVAAGFPAGQTHLK	AAGC[cmm]NIPVASVAAGFPAGQTHLK	3	100	100	Confident
Q3LXA3	AAGDGDCGTTHSR	AAGDGDC[cmm]GTTHSR	3	100	100	Confident
Q3LXA3	AAGDGDCGTTHSR	AAGDGDC[cmm]GTTHSR	2	100	100	Confident
Q8N5H7	AAGEPEAGSDYVK	AAGEPEAGSDYVK	2	100	100	Confident
Q9Y5K8	AAGEVLEPANLLAEEKDEDLLFE	AAGEVLEPANLLAEEKDEDLLFE	2	28.0932714395423	92.5925925925926	Confident
O95786	AAGFDEIEQDLTQR	AAGFDEIEQDLTQR	2	100	100	Confident
O95786	AAGFDEIEQDLTQRFEEK	AAGFDEIEQDLTQRFEEK	3	100	100	Confident
P22732	AAGFISVLK	AAGFISVLK	2	100	100	Confident
P22102	AAGFKDPLLASGTDGVGTK	AAGFKDPLLASGTDGVGTK	2	100	100	Confident
P22102	AAGFKDPLLASGTDGVGTK	AAGFKDPLLASGTDGVGTK	3	100	100	Confident
P30566	AAGGDHGSPDSYR	AAGGDHGSPDSYR	2	100	100	Confident
O75427	AAGGEEAAATTSVPGSPGLPGR	AAGGEEAAATTSVPGSPGLPGR	3	31.7138300208776	94.1176470588235	Confident
O75427	AAGGEEAAATTSVPGSPGLPGR	AAGGEEAAATTSVPGSPGLPGR	2	31.7138300208776	94.1176470588235	Confident
Q9H4A6	AAGGGAGSSEDDAQSR	AAGGGAGSSEDDAQSR	2	100	100	Confident
Q96B97	AAGGGGPAPLSSAAPSPLSSSLGTAGHR	AAGGGGPAPLSSAAPSPLSSSLGTAGHR	3	100	100	Confident
P46926	AAGGIELFVGGIGPDGHIAFNEPGSSLVSR	AAGGIELFVGGIGPDGHIAFNEPGSSLVSR	3	100	100	Confident
Q8IYS2	AAGGLHLLPWSR	AAGGLHLLPWSR	3	100	100	Confident
Q8N1G4	AAGGQLPPR	AAGGQLPPR	2	100	100	Confident
P16401	AAGGYDVEK	AAGGYDVEK	2	47.6394379575145	94.1422594142259	Confident
Q9Y490	AAGHPGDPESQQR	AAGHPGDPESQQR	3	100	100	Confident
Q9Y490	AAGHPGDPESQQR	AAGHPGDPESQQR	2	100	100	Confident
P28838	AAGIDEQENWHEGK	AAGIDEQENWHEGK	2	100	100	Confident
P28838	AAGIDEQENWHEGK	AAGIDEQENWHEGK	3	100	100	Confident
P28838	AAGIDEQENWHEGKENIR	AAGIDEQENWHEGKENIR	4	100	100	Confident
P28838	AAGIDEQENWHEGKENIR	AAGIDEQENWHEGKENIR	3	100	100	Confident
P30566	AAGIIHLGATSCYVGDNTDLIILR	AAGIIHLGATSC[cmm]YVGDNTDLIILR	3	100	100	Confident
O75533	AAGLATMISTMRPDIDNMDEYVR	AAGLATMISTMRPDIDNMDEYVR	3	100	100	Confident
O75533	AAGLATMISTMRPDIDNMDEYVR	AAGLATM[ox]ISTMRPDIDNMDEYVR	3	100	100	Confident
Q9UBS0	AAGLEPVGHYEEVELTETSVNVGPER	AAGLEPVGHYEEVELTETSVNVGPER	3	100	100	Confident
Q14974	AAGLIGDLCTAFGK	AAGLIGDLC[cmm]TAFGK	2	90.1134073933563	93.3054393305439	Confident
O00329	AAGLPELSCSK	AAGLPELSC[cmm]SK	2	100	100	Confident
Q13459	AAGMSSPGAQSHPEELPR	AAGMSSPGAQSHPEELPR	3	100	100	Confident
Q13459	AAGMSSPGAQSHPEELPR	AAGM[ox]SSPGAQSHPEELPR	3	100	100	Confident
Q13459	AAGMSSPGAQSHPEELPR	AAGMSSPGAQSHPEELPR	2	100	100	Confident
Q14676	AAGNPGSLAAPIDHKPCSAPLEPK	AAGNPGSLAAPIDHKPC[cmm]SAPLEPK	4	100	100	Confident
Q9NPG3	AAGNSEFTLPAPSK	AAGNSEFTLPAPSK	2	100	100	Confident
Q460N5	AAGPELQADCDQIVK	AAGPELQADC[cmm]DQIVK	2	100	100	Confident
O14497	AAGPGLGNVAMGPR	AAGPGLGNVAMGPR	2	100	100	Confident
Q03169	AAGPGTSGLAATRPR	AAGPGTSGLAATRPR	3	100	100	Confident
Q13574	AAGPQAWSALLAK	AAGPQAWSALLAK	2	100	100	Confident
P27694	AAGPSLSHTSGGTQSK	AAGPSLSHTSGGTQSK	2	100	100	Confident
P27694	AAGPSLSHTSGGTQSK	AAGPSLSHTSGGTQSK	3	100	100	Confident
O14976	AAGQPYEQHAK	AAGQPYEQHAK	3	100	100	Confident
O14976	AAGQPYEQHAK	AAGQPYEQHAK	2	100	100	Confident
Q7L1T6	AAGSDGTELFDQVHR	AAGSDGTELFDQVHR	3	100	100	Confident
Q7L1T6	AAGSDGTELFDQVHR	AAGSDGTELFDQVHR	2	100	100	Confident
Q9BZE9	AAGSPSPLPAPDPAPK	AAGSPSPLPAPDPAPK	2	100	100	Confident
Q9HD40	AAGSSLLNK	AAGSSLLNK	2	32.3829706787539	91.1764705882353	Doubtful
Q5T653	AAGTCGVLLR	AAGTC[cmm]GVLLR	2	100	100	Confident
Q8WZ64	AAGTDGNALQDQQLSK	AAGTDGNALQDQQLSK	2	100	100	Confident
Q8N5M9	AAGTDGSDFQHR	AAGTDGSDFQHR	3	100	100	Confident
Q8N5M9	AAGTDGSDFQHR	AAGTDGSDFQHR	2	100	100	Confident
P05386	AAGVNVEPFWPGLFAK	AAGVNVEPFWPGLFAK	2	100	100	Confident
P05386	AAGVNVEPFWPGLFAK	AAGVNVEPFWPGLFAK	3	100	100	Confident
Q9Y230	AAGVVLEMIR	AAGVVLEMIR	2	28.7823446867504	95.397489539749	Confident
Q9Y230	AAGVVLEMIR	AAGVVLEM[ox]IR	2	28.7823446867504	95.397489539749	Confident
Q9H0N5	AAGWSELSER	AAGWSELSER	2	100	100	Confident
P33316	AAGYDLYSAYDYTIPPMEK	AAGYDLYSAYDYTIPPMEK	2	100	100	Confident
P0CJ78	AAHAPPAAAAEAPK	AAHAPPAAAAEAPK	3	100	100	Confident
P08246	AAHCVANVNVR	AAHC[cmm]VANVNVR	3	100	93.3054393305439	Confident
P08246	AAHCVANVNVR	AAHC[cmm]VANVNVR	2	100	93.3054393305439	Confident
P59074;Q9H444	AAHDNMDIDKVDELM	AAHDNMDIDKVDELM	3	71.2067422084874	91.6317991631799	Doubtful
O94888	AAHGGSAASSALK	AAHGGSAASSALK	2	100	100	Confident
Q15833	AAHIFFTDTCPEPLFSELGR	AAHIFFTDTC[cmm]PEPLFSELGR	3	100	100	Confident
Q15833	AAHIFFTDTCPEPLFSELGR	AAHIFFTDTC[cmm]PEPLFSELGR	2	100	100	Confident
Q9UQ80	AAHLCAEAALR	AAHLC[cmm]AEAALR	2	100	100	Confident
Q9UQ80	AAHLCAEAALR	AAHLC[cmm]AEAALR	3	100	100	Confident
Q96AX1	AAHLSYGR	AAHLSYGR	2	100	100	Confident
P78371	AAHSEGNTTAGLDMR	AAHSEGNTTAGLDMR	3	100	100	Confident
P78371	AAHSEGNTTAGLDMR	AAHSEGNTTAGLDMR	2	100	100	Confident
P78371	AAHSEGNTTAGLDMR	AAHSEGNTTAGLDM[ox]R	3	100	100	Confident
P78371	AAHSEGNTTAGLDMR	AAHSEGNTTAGLDM[ox]R	2	100	100	Confident
P04049	AAHTEDINACTLTTSPR	AAHTEDINAC[cmm]TLTTSPR	3	100	100	Confident
Q5K4L6	AAHTFLIHGSR	AAHTFLIHGSR	3	100	100	Confident
P49411	AAHVEYSTAAR	AAHVEYSTAAR	3	48.0902933392343	94.5606694560669	Confident
P49411	AAHVEYSTAAR	AAHVEYSTAAR	2	48.0902933392343	94.5606694560669	Confident
P80511	AAHYHTHK	AAHYHTHK	2	100	100	Confident
P80511	AAHYHTHKE	AAHYHTHKE	2	100	100	Confident
P80511	AAHYHTHKE	AAHYHTHKE	3	100	100	Confident
Q5SRE5	AAIAFLHALWQDR	AAIAFLHALWQDR	3	100	100	Confident
Q2TAY7	AAIAQALAGEVSVVPPSR	AAIAQALAGEVSVVPPSR	3	100	100	Confident
Q2TAY7	AAIAQALAGEVSVVPPSR	AAIAQALAGEVSVVPPSR	2	100	100	Confident
O43707	AAIAQELNELDYYDSHNVNTR	AAIAQELNELDYYDSHNVNTR	3	100	100	Confident
Q8NF91	AAIDSTYR	AAIDSTYR	2	100	100	Confident
P35637;Q92804	AAIDWFDGK	AAIDWFDGK	2	100	100	Confident
Q92804	AAIDWFDGKEFHGNIIK	AAIDWFDGKEFHGNIIK	3	100	100	Confident
Q92804	AAIDWFDGKEFHGNIIK	AAIDWFDGKEFHGNIIK	4	100	100	Confident
P35637	AAIDWFDGKEFSGNPIK	AAIDWFDGKEFSGNPIK	3	100	100	Confident
P35637	AAIDWFDGKEFSGNPIK	AAIDWFDGKEFSGNPIK	2	100	100	Confident
Q6ZMI0	AAIEHELPTATQK	AAIEHELPTATQK	3	100	100	Confident
Q6ZMI0	AAIEHELPTATQK	AAIEHELPTATQK	2	100	100	Confident
Q9UHW9	AAIFHSDDALK	AAIFHSDDALK	2	100	100	Confident
Q9UHW9	AAIFHSDDALK	AAIFHSDDALK	3	100	100	Confident
P07741	AAIGLLAR	AAIGLLAR	2	100	100	Confident
Q9H0B8	AAIHYGILDDK	AAIHYGILDDK	3	100	100	Confident
Q9H0B8	AAIHYGILDDK	AAIHYGILDDK	2	100	100	Confident
Q9H0B8	AAIHYGILDDKGGLVDITR	AAIHYGILDDKGGLVDITR	4	100	100	Confident
Q9H0B8	AAIHYGILDDKGGLVDITR	AAIHYGILDDKGGLVDITR	3	100	100	Confident
O43432	AAIIADSSTFR	AAIIADSSTFR	2	100	100	Confident
Q8WXH0	AAIKPLEQTECLNK	AAIKPLEQTEC[cmm]LNK	3	100	100	Confident
Q8WXH0	AAIKPLEQTECLNK	AAIKPLEQTEC[cmm]LNK	2	100	100	Confident
Q9P2E9	AAILETAPK	AAILETAPK	2	100	100	Confident
O14744	AAILPTSIFLTNK	AAILPTSIFLTNK	2	100	100	Confident
Q8WUM4	AAIPSANPAK	AAIPSANPAK	2	27.4551394114334	91.3385826771654	Doubtful
O15553	AAIQEYSTQENGTDDSAASSSLGENKPR	AAIQEYSTQENGTDDSAASSSLGENKPR	3	100	100	Confident
O60645	AAIQSQLDGVR	AAIQSQLDGVR	2	100	100	Confident
Q7Z3J2	AAISLVPEVPK	AAISLVPEVPK	2	62.4656768367704	93.3054393305439	Confident
O75175	AAISSGIEDPVPTLHLTER	AAISSGIEDPVPTLHLTER	3	100	100	Confident
P30273	AAITSYEK	AAITSYEK	2	100	100	Confident
Q969Q5	AAIVCYDLTDSSSFER	AAIVC[cmm]YDLTDSSSFER	2	100	100	Confident
P68104;Q5VTE0	AAIVDMVPGKPMCVESFSDYPPLGR	AAIVDMVPGKPMC[cmm]VESFSDYPPLGR	3	100	100	Confident
O43567	AAIVHNVDSDDLISMGSNDIEVLK	AAIVHNVDSDDLISMGSNDIEVLK	3	100	100	Confident
O43567	AAIVHNVDSDDLISMGSNDIEVLK	AAIVHNVDSDDLISM[ox]GSNDIEVLK	3	100	100	Confident
O43567	AAIVHNVDSDDLISMGSNDIEVLKK	AAIVHNVDSDDLISMGSNDIEVLKK	4	100	100	Confident
Q9H4E7	AAKEEELLR	AAKEEELLR	2	100	100	Confident
Q9H4E7	AAKEEELLR	AAKEEELLR	3	100	100	Confident
Q99986	AAKPEQIQK	AAKPEQIQK	2	100	100	Confident
Q14643	AAKPGANSTTDAVLLNK	AAKPGANSTTDAVLLNK	3	100	100	Confident
Q92522	AAKPSVPK	AAKPSVPK	2	100	100	Confident
P51610	AALAAAAAATQK	AALAAAAAATQK	2	31.7840134153376	99.1596638655462	Confident
Q9HC35	AALADVLR	AALADVLR	2	100	100	Confident
Q32P44	AALAEALR	AALAEALR	2	31.1222899468835	91.6317991631799	Doubtful
Q96SY0	AALAFGFLDLLK	AALAFGFLDLLK	2	100	100	Confident
Q15149	AALAHSEEVTASQVAATK	AALAHSEEVTASQVAATK	3	100	100	Confident
Q15149	AALAHSEEVTASQVAATK	AALAHSEEVTASQVAATK	2	100	100	Confident
Q8WUM4	AALASQIAAEQNLDNDEGLK	AALASQIAAEQNLDNDEGLK	2	33.5631545523577	84.5188284518828	Doubtful
O43747	AALCAVHVIR	AALC[cmm]AVHVIR	3	100	100	Confident
O43747	AALCAVHVIR	AALC[cmm]AVHVIR	2	100	100	Confident
Q8N697	AALCGSAR	AALC[cmm]GSAR	2	100	100	Confident
P54920	AALCHFCIDMLNAK	AALC[cmm]HFC[cmm]IDMLNAK	3	100	100	Confident
P54920	AALCHFCIDMLNAK	AALC[cmm]HFC[cmm]IDMLNAK	2	100	100	Confident
P54920	AALCHFCIDMLNAK	AALC[cmm]HFC[cmm]IDM[ox]LNAK	3	100	100	Confident
Q9H115	AALCHFIVDELNAK	AALC[cmm]HFIVDELNAK	3	100	100	Confident
Q68EM7	AALDCSTSHLDEFYSDPHAVAGALK	AALDC[cmm]STSHLDEFYSDPHAVAGALK	4	100	100	Confident
Q68EM7	AALDCSTSHLDEFYSDPHAVAGALK	AALDC[cmm]STSHLDEFYSDPHAVAGALK	3	100	100	Confident
O75533	AALDEAQGVGLDSTGYYDQEIYGGSDSR	AALDEAQGVGLDSTGYYDQEIYGGSDSR	3	100	100	Confident
P09417	AALDGTPGMIGYGMAK	AALDGTPGMIGYGMAK	2	100	100	Confident
P09417	AALDGTPGMIGYGMAK	AALDGTPGM[ox]IGYGMAK	2	100	100	Confident
Q8NFW8	AALDSGAFQSVWVSTDHDEIENVAK	AALDSGAFQSVWVSTDHDEIENVAK	3	100	100	Confident
O95873	AALDTLGLR	AALDTLGLR	2	100	100	Confident
P46019	AALEAIDELDLFGAHGGR	AALEAIDELDLFGAHGGR	3	100	100	Confident
P46019	AALEAIDELDLFGAHGGR	AALEAIDELDLFGAHGGR	2	100	100	Confident
P46019	AALEAIDELDLFGAHGGRK	AALEAIDELDLFGAHGGRK	4	100	100	Confident
P34897	AALEALGSCLNNK	AALEALGSC[cmm]LNNK	3	100	100	Confident
O95319	AALEAQNALHNIK	AALEAQNALHNIK	2	100	100	Confident
O95319	AALEAQNALHNIK	AALEAQNALHNIK	3	100	100	Confident
Q8NB16	AALEEANGEIEK	AALEEANGEIEK	2	100	100	Confident
Q96FS4	AALEEEVR	AALEEEVR	2	100	100	Confident
P12081	AALEELVK	AALEELVK	2	100	100	Confident
Q15057	AALEEVEGDVAELELK	AALEEVEGDVAELELK	3	100	100	Confident
Q15057	AALEEVEGDVAELELK	AALEEVEGDVAELELK	2	100	100	Confident
Q15057	AALEEVEGDVAELELKLDK	AALEEVEGDVAELELKLDK	3	100	100	Confident
Q9H0D6	AALEEVYPDLTPEETR	AALEEVYPDLTPEETR	2	100	100	Confident
Q9H0D6	AALEEVYPDLTPEETRR	AALEEVYPDLTPEETRR	3	100	100	Confident
Q9NRV9	AALEGTATYR	AALEGTATYR	2	100	100	Confident
O14967	AALEKPMDLEEEKK	AALEKPMDLEEEKK	3	100	100	Confident
P09601	AALEQDLAFWYGPR	AALEQDLAFWYGPR	2	100	100	Confident
Q92797	AALEQLLK	AALEQLLK	2	50.5029407289301	94.5606694560669	Confident
O75643	AALETDENLLLCAPTGAGK	AALETDENLLLC[cmm]APTGAGK	3	100	100	Confident
O75643	AALETDENLLLCAPTGAGK	AALETDENLLLC[cmm]APTGAGK	2	100	100	Confident
Q96GD0	AALFVSNNSR	AALFVSNNSR	2	100	100	Confident
P11172	AALGPLVTGLYDVQAFK	AALGPLVTGLYDVQAFK	3	100	100	Confident
P11172	AALGPLVTGLYDVQAFK	AALGPLVTGLYDVQAFK	2	100	100	Confident
P38935	AALGPPAGTGGPAPLQPVPPTPAQTEQPPR	AALGPPAGTGGPAPLQPVPPTPAQTEQPPR	3	100	100	Doubtful
Q8IYE1	AALGSALR	AALGSALR	2	54.182428058574	94.1422594142259	Confident
P14317	AALGYDYK	AALGYDYK	2	100	100	Confident
P14317	AALGYDYKGETEK	AALGYDYKGETEK	2	100	100	Confident
P14317	AALGYDYKGETEK	AALGYDYKGETEK	3	100	100	Confident
P14317	AALGYDYKGETEKHESQR	AALGYDYKGETEKHESQR	3	100	100	Confident
P14317	AALGYDYKGETEKHESQR	AALGYDYKGETEKHESQR	4	100	100	Confident
P14317	AALGYDYKGETEKHESQR	AALGYDYKGETEKHESQR	2	100	100	Confident
P41227	AALHLYSNTLNFQISEVEPK	AALHLYSNTLNFQISEVEPK	3	100	100	Confident
Q8NDH3	AALHPPALAVLSHTPDGATQTIAWVGK	AALHPPALAVLSHTPDGATQTIAWVGK	4	100	100	Confident
Q6UXB4	AALLDGHDLLR	AALLDGHDLLR	2	40.9727151137364	91.2133891213389	Doubtful
Q9C0C9	AALLEAGMPECTEDK	AALLEAGM[ox]PEC[cmm]TEDK	2	100	100	Confident
Q13813	AALLELWELRR	AALLELWELRR	3	100	100	Confident
Q92616	AALLETLSLLLAK	AALLETLSLLLAK	2	100	100	Confident
P49641	AALLLDQYR	AALLLDQYR	2	100	100	Confident
P08476	AALLNAIR	AALLNAIR	2	100	100	Confident
Q9Y613	AALLNFDEFAVSK	AALLNFDEFAVSK	2	100	100	Confident
P07814	AALLNQHYQVNFK	AALLNQHYQVNFK	3	100	100	Confident
P07814	AALLNQHYQVNFK	AALLNQHYQVNFK	2	100	100	Confident
Q6PGP7	AALLSPGDPAIWAGLMAACHADDK	AALLSPGDPAIWAGLMAAC[cmm]HADDK	3	100	100	Confident
Q8IZ83	AALLWALAAALER	AALLWALAAALER	2	100	100	Confident
Q8IZ83	AALLWALAAALER	AALLWALAAALER	3	100	100	Confident
Q14980	AALMESQGQQQEER	AALM[ox]ESQGQQQEER	2	100	100	Confident
Q14980	AALMESQGQQQEER	AALMESQGQQQEER	2	100	100	Confident
O75558	AALNEIESR	AALNEIESR	2	100	100	Confident
Q6PGP7	AALNELLK	AALNELLK	2	28.3058866868514	97.071129707113	Confident
O14772	AALPAHSFVCSLSLK	AALPAHSFVC[cmm]SLSLK	3	100	100	Confident
O14772	AALPAHSFVCSLSLK	AALPAHSFVC[cmm]SLSLK	2	100	100	Confident
Q13217	AALPDLTK	AALPDLTK	2	30.346510182069	96.6165413533835	Confident
P11169	AALPFCPESPR	AALPFC[cmm]PESPR	2	27.9732373370665	92.4281984334204	Confident
Q7Z6Z7	AALPLTTSDTK	AALPLTTSDTK	2	100	100	Confident
O75390	AALPSHVVTMLDNFPTNLHPM	AALPSHVVTMLDNFPTNLHPM	3	100	100	Confident
O75390	AALPSHVVTMLDNFPTNLHPM	AALPSHVVTM[ox]LDNFPTNLHPM	3	100	100	Confident
O75390	AALPSHVVTMLDNFPTNLHPMSQLSAAV	AALPSHVVTMLDNFPTNLHPMSQLSAAV	3	100	100	Confident
P42858	AALPSLTNPPSLSPIR	AALPSLTNPPSLSPIR	2	100	100	Confident
Q9H3S7	AALPTPALSPEDK	AALPTPALSPEDK	2	100	100	Confident
O00459	AALQALGVAEGGER	AALQALGVAEGGER	2	31.7811325231463	97.65625	Confident
O00139	AALQEEEQASK	AALQEEEQASK	2	100	100	Confident
P49327	AALQEELQLCK	AALQEELQLC[cmm]K	2	100	100	Confident
P50583	AALQEGHQFLCSIEA	AALQEGHQFLC[cmm]SIEA	2	83.3061459224242	93.7238493723849	Confident
P62851	AALQELLSK	AALQELLSK	2	100	100	Confident
A6NC98	AALQGQLQHLEGQLGSLQGR	AALQGQLQHLEGQLGSLQGR	3	100	100	Confident
A6NC98	AALQGQLQHLEGQLGSLQGR	AALQGQLQHLEGQLGSLQGR	2	100	100	Confident
Q8WZA9	AALQSQAEALR	AALQSQAEALR	2	100	100	Confident
O43524	AALQTAPESADDSPSQLSK	AALQTAPESADDSPSQLSK	2	100	100	Confident
O43524	AALQTAPESADDSPSQLSK	AALQTAPESADDSPSQLSK	3	100	100	Confident
O00562	AALQVEEESWNAYPYTR	AALQVEEESWNAYPYTR	2	100	100	Confident
P62910	AALRPLVKPK	AALRPLVKPK	3	80.6006134224762	92.4686192468619	Confident
P62910	AALRPLVKPK	AALRPLVKPK	2	80.6006134224762	92.4686192468619	Confident
P78527	AALSALESFLK	AALSALESFLK	2	100	100	Confident
O95831	AALSASEGEEVPQDK	AALSASEGEEVPQDK	2	100	100	Confident
Q04637	AALSEEELEKK	AALSEEELEKK	2	100	100	Confident
Q04637	AALSEEELEKK	AALSEEELEKK	3	100	100	Confident
O43432	AALSEEELER	AALSEEELER	2	100	100	Confident
O43432	AALSEEELERK	AALSEEELERK	3	100	100	Confident
O43432	AALSEEELERK	AALSEEELERK	2	100	100	Confident
Q13362	AALSEMVEYITHNR	AALSEMVEYITHNR	3	100	100	Confident
Q13362	AALSEMVEYITHNR	AALSEMVEYITHNR	2	100	100	Confident
Q07954	AALSGANVLTLIEK	AALSGANVLTLIEK	2	100	100	Confident
P04844	AALSGFGLPLASQEALSALTAR	AALSGFGLPLASQEALSALTAR	3	100	100	Confident
Q9UIA9	AALSGSYVNFGVFR	AALSGSYVNFGVFR	2	100	100	Confident
P61201	AALSSFQK	AALSSFQK	2	100	100	Confident
Q6Y7W6	AALSSQQQQQLALLLQQFQTLK	AALSSQQQQQLALLLQQFQTLK	3	100	100	Confident
Q9P000	AALTAEHFAALQSLLK	AALTAEHFAALQSLLK	3	100	100	Confident
Q9P000	AALTAEHFAALQSLLK	AALTAEHFAALQSLLK	2	100	100	Confident
P55084	AALTGLLHR	AALTGLLHR	2	100	100	Confident
Q96GQ5	AALTVHQAR	AALTVHQAR	2	100	100	Confident
Q9BS40	AALVAQNYINYQQGTPHR	AALVAQNYINYQQGTPHR	2	100	100	Confident
Q9BS40	AALVAQNYINYQQGTPHR	AALVAQNYINYQQGTPHR	3	100	100	Confident
Q96C11	AALVDQSGVLLAFADQPIK	AALVDQSGVLLAFADQPIK	2	100	100	Confident
Q6PGP7	AALVDYLDGK	AALVDYLDGK	2	100	100	Confident
O95248	AALYILGDK	AALYILGDK	2	100	100	Confident
Q9HBH0	AALYLECSAK	AALYLEC[cmm]SAK	2	100	100	Confident
P14618	AAMADTFLEHMCR	AAMADTFLEHMC[cmm]R	3	100	100	Confident
P14618	AAMADTFLEHMCR	AAMADTFLEHMC[cmm]R	2	100	100	Confident
P14618	AAMADTFLEHMCR	AAMADTFLEHM[ox]C[cmm]R	3	100	100	Confident
P14618	AAMADTFLEHMCR	AAM[ox]ADTFLEHMC[cmm]R	3	100	100	Confident
Q16891	AAMDNSEIAGEK	AAMDNSEIAGEK	2	100	100	Confident
Q16891	AAMDNSEIAGEKK	AAMDNSEIAGEKK	3	100	100	Confident
Q16891	AAMDNSEIAGEKK	AAM[ox]DNSEIAGEKK	3	100	100	Confident
Q16891	AAMDNSEIAGEKK	AAMDNSEIAGEKK	2	100	100	Confident
Q08211	AAMEALVVEVTK	AAMEALVVEVTK	2	100	100	Confident
Q08211	AAMEALVVEVTK	AAM[ox]EALVVEVTK	2	100	100	Confident
Q08211	AAMEALVVEVTK	AAMEALVVEVTK	3	100	100	Confident
Q9Y490	AAMEPIVISAK	AAM[ox]EPIVISAK	2	100	100	Confident
Q9Y490	AAMEPIVISAK	AAMEPIVISAK	2	100	100	Confident
O60725	AAMFTAGSNFNHVVQNEK	AAMFTAGSNFNHVVQNEK	3	100	100	Confident
Q96G03	AAMGPGISR	AAMGPGISR	2	100	100	Confident
Q96G03	AAMGPGISR	AAM[ox]GPGISR	2	100	100	Confident
P15313;P21281	AAMGVNMETAR	AAMGVNMETAR	2	27.1277487972357	93.0501930501931	Confident
P63010;Q10567	AAMIWIVGEYAER	AAMIWIVGEYAER	2	100	100	Confident
P63010;Q10567	AAMIWIVGEYAER	AAMIWIVGEYAER	3	100	100	Confident
P63010;Q10567	AAMIWIVGEYAER	AAM[ox]IWIVGEYAER	2	100	100	Confident
Q15596	AAMKPGWEDLVR	AAMKPGWEDLVR	3	100	100	Confident
O15111	AAMLSLLR	AAMLSLLR	2	100	100	Confident
Q8NE71	AANAAENDFSVSQAEMSSR	AANAAENDFSVSQAEMSSR	2	100	100	Confident
P42765	AANDAGYFNDEMAPIEVK	AANDAGYFNDEMAPIEVK	2	100	100	Confident
O60449	AANDPFTIVHGNTGK	AANDPFTIVHGNTGK	3	100	100	Confident
O60449	AANDPFTIVHGNTGK	AANDPFTIVHGNTGK	2	100	100	Confident
Q8TCU6	AANDSVFVENCR	AANDSVFVENC[cmm]R	2	44.6040396677497	89.9581589958159	Doubtful
O75368	AANEENRK	AANEENRK	2	68.3131007879532	92.0502092050209	Doubtful
P18206	AANFENHSGK	AANFENHSGK	3	100	100	Confident
P18206	AANFENHSGK	AANFENHSGK	2	100	100	Confident
P25787	AANGVVLATEK	AANGVVLATEK	2	100	100	Confident
P25787	AANGVVLATEKK	AANGVVLATEKK	3	100	100	Confident
P25787	AANGVVLATEKK	AANGVVLATEKK	2	100	100	Confident
P09769	AANILVGER	AANILVGER	2	100	100	Confident
P08631	AANILVSASLVCK	AANILVSASLVC[cmm]K	2	100	100	Confident
P08631	AANILVSASLVCK	AANILVSASLVC[cmm]K	3	100	100	Confident
Q8NEZ5	AANIPEHNTIGFMFACVGR	AANIPEHNTIGFMFAC[cmm]VGR	3	100	100	Confident
Q8WXI9	AANLEMFK	AANLEMFK	2	27.6117581315573	92.4686192468619	Confident
Q9Y6H3	AANLSGDCSLVNEIFR	AANLSGDC[cmm]SLVNEIFR	2	100	100	Confident
Q9Y4P8	AANMIPAHDSPLAALAFDASGTK	AANMIPAHDSPLAALAFDASGTK	3	100	100	Confident
P46063	AANMLQQSGSK	AANM[ox]LQQSGSK	2	100	100	Confident
P46063	AANMLQQSGSK	AANMLQQSGSK	2	100	100	Confident
Q15042	AANPGCSLEDFVR	AANPGC[cmm]SLEDFVR	2	100	100	Confident
Q9Y4L1	AANSLEAFIFETQDK	AANSLEAFIFETQDK	2	100	100	Confident
Q9Y4L1	AANSLEAFIFETQDK	AANSLEAFIFETQDK	3	100	100	Confident
Q9Y6E0	AANVLLSEHGEVK	AANVLLSEHGEVK	3	100	100	Confident
Q9Y6E0	AANVLLSEHGEVK	AANVLLSEHGEVK	2	100	100	Confident
O00506;Q9P289	AANVLLSEQGDVK	AANVLLSEQGDVK	2	100	100	Confident
P07948	AANVLVSESLMCK	AANVLVSESLMC[cmm]K	2	100	100	Confident
P07948	AANVLVSESLMCK	AANVLVSESLM[ox]C[cmm]K	2	100	100	Confident
Q96G91	AANVSGAK	AANVSGAK	2	34.356364173571	86.1924686192469	Doubtful
Q8ND04	AANYDFYQLLEEK	AANYDFYQLLEEK	2	100	100	Confident
P80723	AAPAESAAPAAGEEPSKEEGEPK	AAPAESAAPAAGEEPSKEEGEPK	3	100	100	Confident
A6NJG2	AAPAGWLSEERAEELGGPSGPGSSR	AAPAGWLSEERAEELGGPSGPGSSR	3	100	100	Confident
Q6IBS0	AAPAPLTSAER	AAPAPLTSAER	2	32.4707266479467	91.2133891213389	Doubtful
P41218	AAPAPTAR	AAPAPTAR	2	79.82188704089	92.4686192468619	Confident
Q86Y37	AAPAPTASSTININTSTSK	AAPAPTASSTININTSTSK	2	100	100	Confident
Q8NF37	AAPASSAGASDAR	AAPASSAGASDAR	2	100	100	Confident
Q15149	AAPATQVAQVTLQSVQR	AAPATQVAQVTLQSVQR	3	100	100	Confident
Q15149	AAPATQVAQVTLQSVQR	AAPATQVAQVTLQSVQR	2	100	100	Confident
P55084	AAPAVQTK	AAPAVQTK	2	100	100	Confident
Q9UKV3	AAPCIYWLPLTDSQIVQK	AAPC[cmm]IYWLPLTDSQIVQK	3	100	100	Confident
Q86UE4	AAPDDLALLK	AAPDDLALLK	2	31.8069920129603	94.3775100401606	Confident
Q99856	AAPDEDREPESAR	AAPDEDREPESAR	3	100	100	Confident
Q99856	AAPDEDREPESAR	AAPDEDREPESAR	2	100	100	Confident
Q9Y639	AAPDITGHK	AAPDITGHK	2	100	100	Confident
P31146	AAPEASGTPSSDAVSR	AAPEASGTPSSDAVSR	2	100	100	Confident
P31146	AAPEASGTPSSDAVSR	AAPEASGTPSSDAVSR	3	100	100	Confident
P31146	AAPEASGTPSSDAVSRLEEEMR	AAPEASGTPSSDAVSRLEEEMR	2	100	100	Confident
P31146	AAPEASGTPSSDAVSRLEEEMR	AAPEASGTPSSDAVSRLEEEM[ox]R	3	100	100	Confident
P31146	AAPEASGTPSSDAVSRLEEEMR	AAPEASGTPSSDAVSRLEEEMR	3	100	100	Confident
P31146	AAPEASGTPSSDAVSRLEEEMRK	AAPEASGTPSSDAVSRLEEEMRK	3	100	100	Confident
P31146	AAPEASGTPSSDAVSRLEEEMRK	AAPEASGTPSSDAVSRLEEEMRK	4	100	100	Confident
P31146	AAPEASGTPSSDAVSRLEEEMRK	AAPEASGTPSSDAVSRLEEEM[ox]RK	4	100	100	Confident
Q96JP5	AAPEEPQQRPPEAVAAAPAGTTSSR	AAPEEPQQRPPEAVAAAPAGTTSSR	3	100	100	Confident
Q96G03	AAPEGSGLGEDARLDQETAQWLR	AAPEGSGLGEDARLDQETAQWLR	3	100	100	Confident
Q92947	AAPEMVSLLK	AAPEMVSLLK	2	100	100	Confident
Q15181	AAPFSLEYR	AAPFSLEYR	2	100	100	Confident
Q92522	AAPGAAGSR	AAPGAAGSR	2	100	100	Confident
Q15233	AAPGAEFAPNK	AAPGAEFAPNK	2	100	100	Confident
Q15233	AAPGAEFAPNKR	AAPGAEFAPNKR	3	100	100	Confident
Q15233	AAPGAEFAPNKR	AAPGAEFAPNKR	2	100	100	Confident
Q5K4L6	AAPGAGDAAAGSGAEFAGGDGAAR	AAPGAGDAAAGSGAEFAGGDGAAR	3	100	100	Confident
Q5K4L6	AAPGAGDAAAGSGAEFAGGDGAAR	AAPGAGDAAAGSGAEFAGGDGAAR	2	100	100	Confident
P51813	AAPGCTLWEAYANLHTAVNEEK	AAPGC[cmm]TLWEAYANLHTAVNEEK	3	100	100	Confident
Q8N612	AAPGGADDLSAVR	AAPGGADDLSAVR	2	100	100	Confident
O00391	AAPGQEPPEHMAELQR	AAPGQEPPEHMAELQR	3	100	100	Confident
O00391	AAPGQEPPEHMAELQR	AAPGQEPPEHM[ox]AELQR	3	100	100	Confident
O00391	AAPGQEPPEHMAELQR	AAPGQEPPEHMAELQR	2	100	100	Confident
P06737;P11216;P11217	AAPGYHMAK	AAPGYHM[ox]AK	2	100	100	Confident
P06737;P11216;P11217	AAPGYHMAK	AAPGYHMAK	2	100	100	Confident
Q96P48	AAPHPMDGPPGGSTPVTPVIK	AAPHPMDGPPGGSTPVTPVIK	3	100	100	Confident
O75427	AAPLAAGGEEAAATTSVPGSPGLPGR	AAPLAAGGEEAAATTSVPGSPGLPGR	3	100	100	Confident
Q6SPF0	AAPLAAPPPAPAAPPAVAPPAGPR	AAPLAAPPPAPAAPPAVAPPAGPR	3	100	100	Confident
Q15120	AAPLAGFGYGLPISR	AAPLAGFGYGLPISR	2	100	100	Confident
P49327	AAPLDSIHSLAAYYIDCIR	AAPLDSIHSLAAYYIDC[cmm]IR	3	100	100	Confident
P54619;Q9UGI9	AAPLWDSK	AAPLWDSK	2	100	100	Confident
Q5T4S7	AAPPPPPPPPPLESSPR	AAPPPPPPPPPLESSPR	3	100	100	Confident
Q5T4S7	AAPPPPPPPPPLESSPR	AAPPPPPPPPPLESSPR	2	100	100	Confident
P16298	AAPPPPPPPPPPPGADR	AAPPPPPPPPPPPGADR	2	100	100	Confident
P16298	AAPPPPPPPPPPPGADR	AAPPPPPPPPPPPGADR	3	100	100	Confident
Q9HAF1	AAPPQIPDTR	AAPPQIPDTR	2	100	100	Confident
Q96RR4	AAPQDELGGR	AAPQDELGGR	2	100	100	Confident
Q12981	AAPQDVHVR	AAPQDVHVR	2	100	100	Confident
O75694	AAPQSPSVPK	AAPQSPSVPK	2	100	100	Confident
Q5T1J5;Q9Y6H1	AAPRPAPVAQPPAAAPPSAVGSSAAAPR	AAPRPAPVAQPPAAAPPSAVGSSAAAPR	3	100	100	Confident
P29144	AAPSDHGVGIEPVFPENTENSEK	AAPSDHGVGIEPVFPENTENSEK	3	100	100	Confident
A0M8Q6;P0CF74;P0CG05;P0CG06	AAPSVTLFPPSSEELQANK	AAPSVTLFPPSSEELQANK	3	100	100	Confident
A0M8Q6;P0CF74;P0CG05;P0CG06	AAPSVTLFPPSSEELQANK	AAPSVTLFPPSSEELQANK	2	100	100	Confident
Q9BRP8	AAPTAASDQPDSAATTEK	AAPTAASDQPDSAATTEK	2	100	100	Confident
P27987	AAPTGSEAQGPSAFVR	AAPTGSEAQGPSAFVR	2	100	100	Doubtful
Q96T58	AAPTPTPAPVPVPVPLPAPAPAPHGEAR	AAPTPTPAPVPVPVPLPAPAPAPHGEAR	3	100	100	Doubtful
Q13123	AAPTSAPPSK	AAPTSAPPSK	2	100	100	Confident
O60925	AAPVDLELKK	AAPVDLELKK	2	100	100	Confident
P18583	AAPVTGGMGAVLMR	AAPVTGGMGAVLMR	2	100	100	Confident
Q9NQS5	AAQALDQYK	AAQALDQYK	2	100	100	Confident
P11274	AAQAPDGASEPR	AAQAPDGASEPR	2	100	100	Confident
P11586	AAQAPSSFQLLYDLK	AAQAPSSFQLLYDLK	2	100	100	Confident
P11586	AAQAPSSFQLLYDLK	AAQAPSSFQLLYDLK	3	100	100	Confident
P37837	AAQASDLEK	AAQASDLEK	2	100	100	Confident
Q9NXH8	AAQDCREELAR	AAQDC[cmm]REELAR	3	100	100	Confident
P06132	AAQDFFSTCR	AAQDFFSTC[cmm]R	2	100	100	Confident
Q8N386	AAQDGPKPGLGLQPR	AAQDGPKPGLGLQPR	3	42.3443027670444	92.8870292887029	Confident
Q9BTC0	AAQDIKDEEPGDLGR	AAQDIKDEEPGDLGR	3	100	100	Confident
O94906	AAQDLCEEALR	AAQDLC[cmm]EEALR	2	100	100	Confident
P62995	AAQDRDQIYR	AAQDRDQIYR	2	100	100	Confident
P62995	AAQDRDQIYR	AAQDRDQIYR	3	100	100	Confident
Q9P2D3	AAQDYLQEK	AAQDYLQEK	2	100	100	Confident
Q7L1Q6	AAQEDLETMQAFAQVFNK	AAQEDLETMQAFAQVFNK	2	100	100	Confident
Q7L1Q6	AAQEDLETMQAFAQVFNK	AAQEDLETMQAFAQVFNK	3	100	100	Confident
P04075	AAQEEYVK	AAQEEYVK	2	100	100	Confident
P04075	AAQEEYVKR	AAQEEYVKR	3	100	100	Confident
P04075	AAQEEYVKR	AAQEEYVKR	2	100	100	Confident
Q14161	AAQENKHDSYIPCSER	AAQENKHDSYIPC[cmm]SER	3	100	100	Confident
Q99543	AAQEQVLNASR	AAQEQVLNASR	2	100	100	Confident
P12318;P31995	AAQFEPPGR	AAQFEPPGR	2	100	100	Confident
O75594	AAQGLLACGVAQGALR	AAQGLLAC[cmm]GVAQGALR	2	100	100	Confident
O75594	AAQGLLACGVAQGALR	AAQGLLAC[cmm]GVAQGALR	3	100	100	Confident
P06396	AAQHGMDDDGTGQK	AAQHGMDDDGTGQK	3	100	100	Confident
P06396	AAQHGMDDDGTGQK	AAQHGM[ox]DDDGTGQK	3	100	100	Confident
P06396	AAQHGMDDDGTGQK	AAQHGM[ox]DDDGTGQK	2	100	100	Confident
P06396	AAQHGMDDDGTGQK	AAQHGMDDDGTGQK	2	100	100	Confident
Q13952	AAQIFITELTLR	AAQIFITELTLR	2	100	100	Confident
Q16134	AAQIGAHTLSGACLDPGAFK	AAQIGAHTLSGAC[cmm]LDPGAFK	3	100	100	Confident
Q15075	AAQLATEIADIK	AAQLATEIADIK	2	100	100	Confident
P52790	AAQLCAAALAAVLSCLQH	AAQLC[cmm]AAALAAVLSC[cmm]LQH	2	100	100	Confident
P52790	AAQLCAAALAAVLSCLQH	AAQLC[cmm]AAALAAVLSC[cmm]LQH	3	100	100	Confident
P52790	AAQLCAAALAAVLSCLQHSR	AAQLC[cmm]AAALAAVLSC[cmm]LQHSR	3	100	100	Confident
P52790	AAQLCAAALAAVLSCLQHSR	AAQLC[cmm]AAALAAVLSC[cmm]LQHSR	2	100	100	Confident
P19367	AAQLCGAGMAAVVDK	AAQLC[cmm]GAGM[ox]AAVVDK	2	100	100	Confident
P19367	AAQLCGAGMAAVVDK	AAQLC[cmm]GAGMAAVVDK	2	100	100	Confident
P52790	AAQLCGAGVAAVVEK	AAQLC[cmm]GAGVAAVVEK	2	100	100	Confident
P52790	AAQLCGAGVAAVVEK	AAQLC[cmm]GAGVAAVVEK	3	100	100	Confident
Q9HBH0	AAQLEPITYMQGLSACEQIR	AAQLEPITYMQGLSAC[cmm]EQIR	2	100	100	Confident
Q9NZL4	AAQLIGTCSQNVAAIQEQVLGLGALR	AAQLIGTC[cmm]SQNVAAIQEQVLGLGALR	3	100	100	Confident
Q96D71	AAQLPNDVVLQIMELCGATR	AAQLPNDVVLQIMELC[cmm]GATR	3	100	100	Confident
O43451	AAQLPYDVQHADIDYMDER	AAQLPYDVQHADIDYM[ox]DER	3	100	100	Confident
O43451	AAQLPYDVQHADIDYMDER	AAQLPYDVQHADIDYMDER	3	100	100	Confident
O43451	AAQLPYDVQHADIDYMDER	AAQLPYDVQHADIDYMDER	2	100	100	Confident
O43451	AAQLPYDVQHADIDYMDERR	AAQLPYDVQHADIDYM[ox]DERR	4	100	100	Confident
O43451	AAQLPYDVQHADIDYMDERR	AAQLPYDVQHADIDYMDERR	4	100	100	Confident
O43451	AAQLPYDVQHADIDYMDERR	AAQLPYDVQHADIDYMDERR	3	100	100	Confident
P43353	AAQLQGLGR	AAQLQGLGR	2	100	100	Confident
Q969V3	AAQLVDKDSTFLSTLEHHLSR	AAQLVDKDSTFLSTLEHHLSR	4	100	100	Confident
O14492	AAQLVLAGGPR	AAQLVLAGGPR	2	100	100	Confident
Q96PK6	AAQMHSGYQR	AAQMHSGYQR	3	100	100	Confident
Q13488	AAQNEIWQTFFR	AAQNEIWQTFFR	2	100	100	Confident
Q13488	AAQNEIWQTFFR	AAQNEIWQTFFR	3	100	100	Confident
P48729	AAQQAASSSGQGQQAQTPTGK	AAQQAASSSGQGQQAQTPTGK	2	100	100	Confident
P78318	AAQQQEEQEEKEEEDDEQTLHR	AAQQQEEQEEKEEEDDEQTLHR	4	100	100	Confident
Q13444	AAQSGPSERPGPPQR	AAQSGPSERPGPPQR	3	49.3683597049897	93.7238493723849	Confident
Q9NUU7;Q9UMR2	AAQSLLNK	AAQSLLNK	2	56.8840796361793	92.0502092050209	Doubtful
P46459	AAQSTAMNR	AAQSTAMNR	2	100	100	Confident
P46459	AAQSTAMNR	AAQSTAM[ox]NR	2	100	100	Confident
P30622	AAQTAEDAMQIMEQMTK	AAQTAEDAMQIMEQMTK	2	100	100	Confident
O94915	AAQTTIETAIHSLIETLK	AAQTTIETAIHSLIETLK	3	100	100	Confident
O14497	AAQVAPAAASSLGNPPPPPPSELKK	AAQVAPAAASSLGNPPPPPPSELKK	3	100	100	Confident
P28562	AAQVFFLK	AAQVFFLK	2	62.5853253134871	93.3054393305439	Confident
P01023	AAQVTIQSSGTFSSK	AAQVTIQSSGTFSSK	2	100	100	Confident
O96011	AAQYACSLLGHALQR	AAQYAC[cmm]SLLGHALQR	3	100	100	Confident
O96011	AAQYACSLLGHALQR	AAQYAC[cmm]SLLGHALQR	2	100	100	Confident
Q9UHJ6	AARPITLGIDLGTTSVK	AARPITLGIDLGTTSVK	2	100	100	Confident
O00116	AASAATAAPTATPAAQESGTIPK	AASAATAAPTATPAAQESGTIPK	3	100	100	Confident
O00116	AASAATAAPTATPAAQESGTIPK	AASAATAAPTATPAAQESGTIPK	2	100	100	Confident
O75367	AASADSTTEGTPADGFTVLSTK	AASADSTTEGTPADGFTVLSTK	3	100	100	Confident
O75367	AASADSTTEGTPADGFTVLSTK	AASADSTTEGTPADGFTVLSTK	2	100	100	Confident
O00154	AASAFFTYVSLSQEGR	AASAFFTYVSLSQEGR	2	100	100	Confident
Q96HY6	AASAGQEPLHNEELAGAGR	AASAGQEPLHNEELAGAGR	3	100	100	Confident
Q96HY6	AASAGQEPLHNEELAGAGR	AASAGQEPLHNEELAGAGR	2	100	100	Confident
Q9UKM9	AASAIYSGYIFDYDYYR	AASAIYSGYIFDYDYYR	2	100	100	Confident
P13861	AASAYAVGDVK	AASAYAVGDVK	2	100	100	Confident
P14550	AASCVLLHTGQK	AASC[cmm]VLLHTGQK	2	100	100	Confident
P18206	AASDELSK	AASDELSK	2	58.1228849141295	91.6317991631799	Doubtful
P62258	AASDIAMTELPPTHPIR	AASDIAM[ox]TELPPTHPIR	2	100	100	Confident
P62258	AASDIAMTELPPTHPIR	AASDIAMTELPPTHPIR	4	100	100	Confident
P62258	AASDIAMTELPPTHPIR	AASDIAMTELPPTHPIR	3	100	100	Confident
P62258	AASDIAMTELPPTHPIR	AASDIAM[ox]TELPPTHPIR	3	100	100	Confident
P62258	AASDIAMTELPPTHPIR	AASDIAMTELPPTHPIR	2	100	100	Confident
Q96JM3	AASDIWKPVLSIDTEPR	AASDIWKPVLSIDTEPR	3	100	100	Confident
O60262	AASDLMSYCEQHAR	AASDLMSYC[cmm]EQHAR	3	100	100	Confident
O60262	AASDLMSYCEQHAR	AASDLMSYC[cmm]EQHAR	2	100	100	Confident
O60262	AASDLMSYCEQHAR	AASDLM[ox]SYC[cmm]EQHAR	3	100	100	Confident
P19532	AASDPLLSSVSPAVSK	AASDPLLSSVSPAVSK	2	100	100	Confident
Q8IXQ6	AASEFILGK	AASEFILGK	2	100	100	Confident
Q13422	AASENSQDALR	AASENSQDALR	2	100	100	Confident
Q9NZM3	AASEQYIDTEK	AASEQYIDTEK	2	100	100	Confident
P10412;P16401;P16403	AASGEAKPK	AASGEAKPK	2	100	100	Confident
Q641Q2	AASGEDSTEEALAAAAAPWEGGPVPGVDR	AASGEDSTEEALAAAAAPWEGGPVPGVDR	3	100	100	Confident
P09525	AASGFNAMEDAQTLR	AASGFNAMEDAQTLR	2	100	100	Confident
P09525	AASGFNAMEDAQTLR	AASGFNAM[ox]EDAQTLR	2	100	100	Confident
P09525	AASGFNAMEDAQTLR	AASGFNAMEDAQTLR	3	100	100	Confident
P09525	AASGFNAMEDAQTLRK	AASGFNAM[ox]EDAQTLRK	3	100	100	Confident
P09525	AASGFNAMEDAQTLRK	AASGFNAMEDAQTLRK	2	100	100	Confident
P09525	AASGFNAMEDAQTLRK	AASGFNAMEDAQTLRK	3	100	100	Confident
Q9UEY8	AASGGGGVNMGSHQK	AASGGGGVNMGSHQK	2	38.9797054285591	87.8661087866109	Doubtful
Q9UEY8	AASGGGGVNMGSHQK	AASGGGGVNMGSHQK	3	38.9797054285591	87.8661087866109	Doubtful
P26640	AASGYPVK	AASGYPVK	2	33.1059417516714	84.5188284518828	Doubtful
P23588	AASIFGGAKPVDTAAR	AASIFGGAKPVDTAAR	3	100	100	Confident
P23588	AASIFGGAKPVDTAAR	AASIFGGAKPVDTAAR	2	100	100	Confident
Q15366	AASISLAQYLINVR	AASISLAQYLINVR	2	41.8276605477822	90.7949790794979	Doubtful
Q9Y5B9	AASITSEVFNK	AASITSEVFNK	2	100	100	Confident
A8MXV4	AASIVLAAGWSRPETATPPSRPPPAEGFR	AASIVLAAGWSRPETATPPSRPPPAEGFR	4	100	100	Confident
Q92538	AASIYSSWAEEQR	AASIYSSWAEEQR	2	100	100	Confident
Q08378	AASLELSEVK	AASLELSEVK	2	100	100	Confident
Q96N66	AASLEYDYETIR	AASLEYDYETIR	2	100	100	Confident
O14521	AASLHWTSER	AASLHWTSER	2	100	100	Confident
O14521	AASLHWTSER	AASLHWTSER	3	100	100	Confident
Q9Y3L3	AASLKEPGAR	AASLKEPGAR	2	100	100	Confident
Q9UHL4	AASNIIFSNGNLDPWAGGGIR	AASNIIFSNGNLDPWAGGGIR	2	100	100	Confident
Q9UHL4	AASNIIFSNGNLDPWAGGGIR	AASNIIFSNGNLDPWAGGGIR	3	100	100	Confident
P51948	AASPQDLAGGYTSSLACHR	AASPQDLAGGYTSSLAC[cmm]HR	3	100	100	Confident
Q9UBV2	AASQGYTVAR	AASQGYTVAR	2	100	100	Confident
Q8IYJ3	AASQILENGEEAPGPDPSLDR	AASQILENGEEAPGPDPSLDR	3	100	100	Confident
Q8IYJ3	AASQILENGEEAPGPDPSLDR	AASQILENGEEAPGPDPSLDR	2	100	100	Confident
Q9UI08	AASQPPNSSEAGR	AASQPPNSSEAGR	2	100	100	Confident
Q96N66	AASQPTSLAPEK	AASQPTSLAPEK	2	33.3225787391123	83.6820083682008	Doubtful
Q92616	AASQSTQVPTITEGVAAALLLLK	AASQSTQVPTITEGVAAALLLLK	3	100	100	Confident
P49917	AASQTSQTVASHVPFADLCSTLER	AASQTSQTVASHVPFADLC[cmm]STLER	3	100	100	Confident
O95819	AASSLNLSNGETESVK	AASSLNLSNGETESVK	2	100	100	Confident
P41236;Q6NXS1	AASTASHRPIK	AASTASHRPIK	3	100	100	Confident
P41236;Q6NXS1	AASTASHRPIK	AASTASHRPIK	2	100	100	Confident
Q9Y2D9	AASVAAATTSPTPR	AASVAAATTSPTPR	2	100	100	Confident
Q9BQF6	AASVQNTVQNLR	AASVQNTVQNLR	2	100	100	Confident
O60885	AASVVQPQPLVVVK	AASVVQPQPLVVVK	2	100	100	Confident
O60885	AASVVQPQPLVVVKEEK	AASVVQPQPLVVVKEEK	3	100	100	Confident
O95470	AASYFGMK	AASYFGMK	2	38.3992574106192	88.7029288702929	Doubtful
Biognosys|iRT-Kit_WR_fusion	AASYYAPVR	AASYYAPVR	2	48.0248149296705	94.5606694560669	Confident
Q9Y3F4	AATAAADFTAK	AATAAADFTAK	2	100	100	Confident
Q9UJA5	AATACFGFPK	AATAC[cmm]FGFPK	2	100	100	Confident
Q8N1F8	AATAQYLSPR	AATAQYLSPR	2	100	100	Confident
Q02978	AATASAGAGGIDGKPR	AATASAGAGGIDGKPR	2	100	100	Confident
Q02978	AATASAGAGGIDGKPR	AATASAGAGGIDGKPR	3	100	100	Confident
Q9UPN4	AATCEGSESSGFGK	AATC[cmm]EGSESSGFGK	2	100	100	Confident
O95210	AATCFAEK	AATC[cmm]FAEK	2	100	100	Confident
Q9H3U1	AATECMCNLAMSK	AATEC[cmm]MC[cmm]NLAMSK	2	100	100	Confident
Q9H3U1	AATECMCNLAMSK	AATEC[cmm]MC[cmm]NLAM[ox]SK	2	100	100	Confident
Q6P1J9	AATENIPVVR	AATENIPVVR	2	100	100	Confident
P55263	AATFFGCIGIDK	AATFFGC[cmm]IGIDK	2	100	100	Confident
P35232	AATFGLILDDVSLTHLTFGK	AATFGLILDDVSLTHLTFGK	3	100	100	Confident
Q16831	AATGANAEKAESHNDCPVR	AATGANAEKAESHNDC[cmm]PVR	3	100	100	Confident
P01042	AATGECTATVGK	AATGEC[cmm]TATVGK	2	100	100	Confident
O15294	AATGEEVPR	AATGEEVPR	2	100	100	Confident
Q9HCC0	AATGEEVSAEDLGGADLHCR	AATGEEVSAEDLGGADLHC[cmm]R	3	100	100	Confident
Q96GQ5	AATHGLMLGALQGDGPLPAELEELR	AATHGLMLGALQGDGPLPAELEELR	3	100	100	Confident
Q53GS7	AATIPVSQISTIAGSK	AATIPVSQISTIAGSK	2	100	100	Confident
Q13423	AATITPFR	AATITPFR	2	81.1202791540333	93.7238493723849	Confident
Q9Y4I1	AATIVLQSYLR	AATIVLQSYLR	2	100	100	Confident
Q14683	AATLAQELEK	AATLAQELEK	2	53.2022628035848	93.7238493723849	Confident
P57740	AATLEGWK	AATLEGWK	2	75.3997471151323	90.3765690376569	Doubtful
Q9H819	AATLGSGER	AATLGSGER	2	100	95.81589958159	Confident
Q99615	AATLMMLGR	AATLMMLGR	2	100	100	Confident
Q6PD74	AATLPHEQR	AATLPHEQR	2	100	100	Confident
P55072	AATNRPNSIDPALR	AATNRPNSIDPALR	3	94.6930484766478	96.234309623431	Confident
P55072	AATNRPNSIDPALR	AATNRPNSIDPALR	2	94.6930484766478	96.234309623431	Confident
Q9Y3Q8	AATPLPSLR	AATPLPSLR	2	100	100	Confident
Q8N9Z2	AATPTLTTFPTIR	AATPTLTTFPTIR	2	100	100	Confident
Q96GG9	AATQCEFSK	AATQC[cmm]EFSK	2	100	100	Confident
P80303	AATSDLEHYDK	AATSDLEHYDK	2	100	100	Confident
P80303	AATSDLEHYDK	AATSDLEHYDK	3	100	100	Confident
P80303	AATSDLEHYDKTR	AATSDLEHYDKTR	4	100	100	Confident
P51608	AATSEGVQVK	AATSEGVQVK	2	100	100	Confident
Q14204	AATSPALFNR	AATSPALFNR	2	100	100	Confident
Q8N128	AATSTLSVCDFLGEK	AATSTLSVC[cmm]DFLGEK	2	100	100	Confident
Q15436	AATTGHVIDIYACALDQTGLLEMK	AATTGHVIDIYAC[cmm]ALDQTGLLEM[ox]K	3	100	100	Confident
Q9NUL3	AATTVLQELK	AATTVLQELK	2	28.7708325665065	95.5102040816327	Confident
Q7L266	AATVGYGILR	AATVGYGILR	2	100	100	Confident
Q6Y1H2	AAVAATAAAK	AAVAATAAAK	2	100	100	Confident
B2RXH8;B7ZW38;O60812;P07910;P0DMR1	AAVAGEDGR	AAVAGEDGR	2	100	100	Confident
P22314	AAVATFLQSVQVPEFTPK	AAVATFLQSVQVPEFTPK	2	100	100	Confident
P22314	AAVATFLQSVQVPEFTPK	AAVATFLQSVQVPEFTPK	3	100	100	Confident
O75152	AAVAVVPLVSEDK	AAVAVVPLVSEDK	2	100	100	Confident
Q96F86	AAVAWANQNR	AAVAWANQNR	2	100	100	Confident
P11766	AAVAWEAGKPLSIEEIEVAPPK	AAVAWEAGKPLSIEEIEVAPPK	2	100	100	Confident
P11766	AAVAWEAGKPLSIEEIEVAPPK	AAVAWEAGKPLSIEEIEVAPPK	3	100	100	Confident
Q9UKK3	AAVCGFEAFINGK	AAVC[cmm]GFEAFINGK	2	100	100	Confident
P13804	AAVDAGFVPNDMQVGQTGK	AAVDAGFVPNDM[ox]QVGQTGK	2	100	100	Confident
P13804	AAVDAGFVPNDMQVGQTGK	AAVDAGFVPNDMQVGQTGK	2	100	100	Confident
P13804	AAVDAGFVPNDMQVGQTGK	AAVDAGFVPNDMQVGQTGK	3	100	100	Confident
Q13155	AAVDGLSK	AAVDGLSK	2	40.3000119138591	89.1213389121339	Doubtful
P01911;P04229;P13760;P20039;Q29974;Q30154;Q30167;Q5Y7A7;Q95IE3	AAVDTYCR	AAVDTYC[cmm]R	2	100	100	Confident
Q5VTR2	AAVEDSGTTVETIK	AAVEDSGTTVETIK	2	100	100	Confident
P10809	AAVEEGIVLGGGCALLR	AAVEEGIVLGGGC[cmm]ALLR	2	100	100	Confident
P10809	AAVEEGIVLGGGCALLR	AAVEEGIVLGGGC[cmm]ALLR	3	100	100	Confident
Q15814	AAVEELLER	AAVEELLER	2	100	100	Confident
P49247	AAVENHVR	AAVENHVR	2	100	100	Confident
Q14974	AAVENLPTFLVELSR	AAVENLPTFLVELSR	2	100	100	Confident
Q14974	AAVENLPTFLVELSR	AAVENLPTFLVELSR	3	100	100	Confident
Q99460	AAVESLGFILFR	AAVESLGFILFR	2	100	100	Confident
Q99460	AAVESLGFILFR	AAVESLGFILFR	3	100	100	Confident
A1L0T0	AAVETLGVPCFLGGMAR	AAVETLGVPC[cmm]FLGGMAR	2	100	100	Confident
A1L0T0	AAVETLGVPCFLGGMAR	AAVETLGVPC[cmm]FLGGMAR	3	100	100	Confident
Q01844	AAVEWFDGK	AAVEWFDGK	2	100	100	Confident
Q01844	AAVEWFDGKDFQGSK	AAVEWFDGKDFQGSK	3	100	100	Confident
Q01844	AAVEWFDGKDFQGSK	AAVEWFDGKDFQGSK	2	100	100	Confident
Q29RF7	AAVGQESPGGLEAGNAK	AAVGQESPGGLEAGNAK	2	100	100	Confident
Q8WUM4	AAVGRPLDK	AAVGRPLDK	2	100	100	Confident
Q8WUM4	AAVGRPLDKHEGALETLLR	AAVGRPLDKHEGALETLLR	4	100	100	Confident
Q8WUM4	AAVGRPLDKHEGALETLLR	AAVGRPLDKHEGALETLLR	3	100	100	Confident
P18206	AAVHLEGK	AAVHLEGK	2	100	100	Confident
Q2TAY7	AAVKDVEEEKFPTQLSR	AAVKDVEEEKFPTQLSR	3	100	100	Confident
Q6P9B9	AAVLDHLR	AAVLDHLR	2	100	100	Confident
P13716	AAVLEAMTAFR	AAVLEAMTAFR	2	100	100	Confident
P13716	AAVLEAMTAFR	AAVLEAM[ox]TAFR	2	100	100	Confident
Q9UKM9	AAVLGENGR	AAVLGENGR	2	100	100	Confident
Q13435	AAVLLEQER	AAVLLEQER	2	100	100	Confident
P52790	AAVLSCLQHSR	AAVLSC[cmm]LQHSR	2	45.5449262119331	88.7029288702929	Doubtful
Q96GX9	AAVMATLLFPGR	AAVMATLLFPGR	2	100	100	Confident
Q6P2Q9	AAVMHDILDMMPEGIK	AAVMHDILDMMPEGIK	3	100	100	Confident
P17213	AAVNPGVVVR	AAVNPGVVVR	2	78.719111503611	92.4686192468619	Confident
Q9UKB1;Q9Y297	AAVNVVDFDDKYIVSASGDR	AAVNVVDFDDKYIVSASGDR	3	100	100	Confident
P05023;P13637;P50993	AAVPDAVGK	AAVPDAVGK	2	100	100	Confident
Q9Y5X3	AAVPELLQQQEEDRSK	AAVPELLQQQEEDRSK	3	100	100	Confident
Q9Y5X3	AAVPELLQQQEEDRSK	AAVPELLQQQEEDRSK	2	100	100	Confident
P06733;P09104;P13929	AAVPSGASTGIYEALELR	AAVPSGASTGIYEALELR	2	100	100	Confident
P06733;P09104;P13929	AAVPSGASTGIYEALELR	AAVPSGASTGIYEALELR	3	100	100	Confident
P06733	AAVPSGASTGIYEALELRDNDK	AAVPSGASTGIYEALELRDNDK	3	100	100	Confident
P06733	AAVPSGASTGIYEALELRDNDKTR	AAVPSGASTGIYEALELRDNDKTR	4	100	100	Confident
P06733	AAVPSGASTGIYEALELRDNDKTR	AAVPSGASTGIYEALELRDNDKTR	3	100	100	Confident
Q92618	AAVQCSFCK	AAVQC[cmm]SFC[cmm]K	2	32.3829706787539	91.1764705882353	Doubtful
P49768	AAVQELSSSILAGEDPEER	AAVQELSSSILAGEDPEER	2	100	100	Confident
P49768	AAVQELSSSILAGEDPEER	AAVQELSSSILAGEDPEER	3	100	100	Confident
B0I1T2	AAVSALLEQHGLQGDVAFGHSK	AAVSALLEQHGLQGDVAFGHSK	3	100	100	Confident
B0I1T2	AAVSALLEQHGLQGDVAFGHSK	AAVSALLEQHGLQGDVAFGHSK	4	100	100	Confident
Q9BQS8	AAVSQQGEQLQTER	AAVSQQGEQLQTER	2	100	100	Confident
P00390	AAVVESHK	AAVVESHK	2	100	100	Confident
Q8NFQ8	AAVVHHFESFPAGSTLIFYK	AAVVHHFESFPAGSTLIFYK	4	100	100	Confident
Q8NFQ8	AAVVHHFESFPAGSTLIFYK	AAVVHHFESFPAGSTLIFYK	3	100	100	Confident
Q15125	AAVVPLGTWR	AAVVPLGTWR	2	100	100	Confident
P35611	AAVVTSPPPTTAPHK	AAVVTSPPPTTAPHK	2	100	100	Confident
P35611	AAVVTSPPPTTAPHK	AAVVTSPPPTTAPHK	3	100	100	Confident
P49916	AAVWEITGAEFSK	AAVWEITGAEFSK	2	100	100	Confident
P01024	AAVYHHFISDGVR	AAVYHHFISDGVR	4	100	100	Confident
P01024	AAVYHHFISDGVR	AAVYHHFISDGVR	3	100	100	Confident
P01024	AAVYHHFISDGVR	AAVYHHFISDGVR	2	100	100	Confident
P11172	AAWEAYLSR	AAWEAYLSR	2	100	100	Confident
P11310	AAWEVDSGRR	AAWEVDSGRR	3	100	100	Confident
O15211	AAWGEATR	AAWGEATR	2	100	100	Confident
P06132	AAWGEETDYTPVWCMR	AAWGEETDYTPVWC[cmm]MR	2	100	100	Confident
O75955	AAYDIEVNTR	AAYDIEVNTR	2	100	100	Confident
P35579;P35749	AAYDKLEK	AAYDKLEK	2	100	95.81589958159	Confident
Q15311	AAYDREESTNLEDYEPNTVASLLK	AAYDREESTNLEDYEPNTVASLLK	3	100	100	Confident
O15498	AAYDVSSFSFFQR	AAYDVSSFSFFQR	2	100	100	Confident
O15498	AAYDVSSFSFFQR	AAYDVSSFSFFQR	3	100	100	Confident
Q5S007	AAYEGEEVAVK	AAYEGEEVAVK	2	100	100	Confident
P05141	AAYFGIYDTAK	AAYFGIYDTAK	2	100	100	Confident
P12235;P12236	AAYFGVYDTAK	AAYFGVYDTAK	2	100	100	Confident
O00186	AAYIYFTDFCPDNLFNK	AAYIYFTDFC[cmm]PDNLFNK	2	100	100	Confident
Q92614	AAYLLGCSLEELSSAIFK	AAYLLGC[cmm]SLEELSSAIFK	3	100	100	Confident
Q92614	AAYLLGCSLEELSSAIFK	AAYLLGC[cmm]SLEELSSAIFK	2	100	100	Confident
Q14839	AAYLNMSEDPSHPSMALNTR	AAYLNMSEDPSHPSMALNTR	3	100	100	Confident
P04083	AAYLQETGK	AAYLQETGK	2	29.4907981377959	90.4166666666667	Doubtful
P04083	AAYLQETGKPLDETLK	AAYLQETGKPLDETLK	2	100	100	Confident
P04083	AAYLQETGKPLDETLK	AAYLQETGKPLDETLK	3	100	100	Confident
P04083	AAYLQETGKPLDETLKK	AAYLQETGKPLDETLKK	2	100	100	Confident
P04083	AAYLQETGKPLDETLKK	AAYLQETGKPLDETLKK	4	100	100	Confident
P04083	AAYLQETGKPLDETLKK	AAYLQETGKPLDETLKK	3	100	100	Confident
P78527	AAYLSDPR	AAYLSDPR	2	94.429354766158	95.397489539749	Confident
Q8N163	AAYNPGQAVPWNAVK	AAYNPGQAVPWNAVK	2	100	100	Confident
Q9C0B1	AAYNVTLLNFMDPQK	AAYNVTLLNFMDPQK	2	100	100	Confident
P54136	AAYPDLENPPLLVTPSQQAK	AAYPDLENPPLLVTPSQQAK	2	100	100	Confident
P54136	AAYPDLENPPLLVTPSQQAK	AAYPDLENPPLLVTPSQQAK	3	100	100	Confident
Q96QK1	AAYQLAFR	AAYQLAFR	2	28.7349993027622	96.9121140142518	Confident
P52758	AAYQVAALPK	AAYQVAALPK	2	49.3207911817979	93.7238493723849	Confident
Q8NBJ5	AAYSNFWCGMTSQGYYK	AAYSNFWC[cmm]GMTSQGYYK	2	100	100	Confident
Q13075	AAYTSASFR	AAYTSASFR	2	100	100	Confident
P51784;Q13107;Q9Y4E8	AAYVLFYQR	AAYVLFYQR	2	100	100	Confident
Q9Y6Y8	AAYWEEEPAEVR	AAYWEEEPAEVR	2	100	100	Confident
P62873	ACADATLSQITNNIDPVGR	AC[cmm]ADATLSQITNNIDPVGR	2	100	100	Confident
P62873	ACADATLSQITNNIDPVGR	AC[cmm]ADATLSQITNNIDPVGR	3	100	100	Confident
Q5T4S7	ACAEIAAQR	AC[cmm]AEIAAQR	2	100	100	Confident
Q96QK1	ACAELHQNVNVK	AC[cmm]AELHQNVNVK	2	100	100	Confident
Q96QK1	ACAELHQNVNVK	AC[cmm]AELHQNVNVK	3	100	100	Confident
P31040	ACALSIEESCRPGDK	AC[cmm]ALSIEESC[cmm]RPGDK	3	100	100	Confident
P31040	ACALSIEESCRPGDK	AC[cmm]ALSIEESC[cmm]RPGDK	2	100	100	Confident
O95825	ACALSQINTK	AC[cmm]ALSQINTK	2	100	100	Confident
Q99683	ACANDLLVDEFLK	AC[cmm]ANDLLVDEFLK	2	100	100	Confident
P00558	ACANPAAGSVILLENLR	AC[cmm]ANPAAGSVILLENLR	3	100	100	Confident
P00558	ACANPAAGSVILLENLR	AC[cmm]ANPAAGSVILLENLR	2	100	100	Confident
Q9H6S1	ACAPVGCSEDLGR	AC[cmm]APVGC[cmm]SEDLGR	2	100	100	Confident
Q7Z3D6	ACCSLGGEQGQPVHMGDPELLGIK	AC[cmm]C[cmm]SLGGEQGQPVHMGDPELLGIK	3	100	100	Confident
Q8NF91	ACDELTDILPEQEQQGLQEAVR	AC[cmm]DELTDILPEQEQQGLQEAVR	3	100	100	Confident
P48449	ACDFLLSR	AC[cmm]DFLLSR	2	44.3659006482578	91.6317991631799	Doubtful
Q9Y5A7	ACDGNVDHAATHITNR	AC[cmm]DGNVDHAATHITNR	3	100	100	Confident
Q9Y5A7	ACDGNVDHAATHITNR	AC[cmm]DGNVDHAATHITNR	4	100	100	Confident
O00273	ACDILAIDK	AC[cmm]DILAIDK	2	100	100	Confident
A0FGR8	ACDLPAWVHFPDTER	AC[cmm]DLPAWVHFPDTER	3	100	100	Confident
Q5S007	ACDQNNSIMVECLLLLGADANQAK	AC[cmm]DQNNSIMVEC[cmm]LLLLGADANQAK	3	100	100	Confident
Q96T76	ACDSVTSNVLPLLLEQFHK	AC[cmm]DSVTSNVLPLLLEQFHK	3	100	100	Confident
P22415	ACDYIQELR	AC[cmm]DYIQELR	2	100	100	Confident
Q9H939	ACEAFEAQECER	AC[cmm]EAFEAQEC[cmm]ER	2	100	100	Confident
P36915	ACEAITVGK	AC[cmm]EAITVGK	2	100	100	Confident
Q00722	ACECPPELCEQDPLIAK	AC[cmm]EC[cmm]PPELC[cmm]EQDPLIAK	3	100	100	Confident
Q00722	ACECPPELCEQDPLIAK	AC[cmm]EC[cmm]PPELC[cmm]EQDPLIAK	2	100	100	Confident
Q9Y490	ACEFAGFQCQIQFGPHNEQK	AC[cmm]EFAGFQC[cmm]QIQFGPHNEQK	3	100	100	Confident
Q9Y490	ACEFAGFQCQIQFGPHNEQK	AC[cmm]EFAGFQC[cmm]QIQFGPHNEQK	2	100	100	Confident
Q9Y490	ACEFAGFQCQIQFGPHNEQK	AC[cmm]EFAGFQC[cmm]QIQFGPHNEQK	4	100	100	Confident
Q5W0V3	ACEGLMLLVSLPEPAAAK	AC[cmm]EGLM[ox]LLVSLPEPAAAK	2	100	100	Confident
Q5R3I4	ACELWEQILQDHPTDMLALK	AC[cmm]ELWEQILQDHPTDM[ox]LALK	3	100	100	Confident
Q5R3I4	ACELWEQILQDHPTDMLALK	AC[cmm]ELWEQILQDHPTDMLALK	3	100	100	Confident
Q13422	ACEMNGEECAEDLR	AC[cmm]EMNGEEC[cmm]AEDLR	2	100	100	Confident
P01024	ACEPGVDYVYK	AC[cmm]EPGVDYVYK	2	100	100	Confident
Q9Y6D6	ACEVALEEIKAETEK	AC[cmm]EVALEEIKAETEK	3	100	100	Confident
Q8N6H7	ACFDCGAK	AC[cmm]FDC[cmm]GAK	2	53.2280553340473	93.7238493723849	Confident
Q8WXH0	ACFEETKKEEIK	AC[cmm]FEETKKEEIK	3	100	100	Confident
Q14847	ACFHCETCK	AC[cmm]FHC[cmm]ETC[cmm]K	2	100	100	Confident
Q14847	ACFHCETCK	AC[cmm]FHC[cmm]ETC[cmm]K	3	100	100	Confident
P35573	ACFLMAHNGWVMGDDPLR	AC[cmm]FLMAHNGWVM[ox]GDDPLR	3	100	100	Confident
P35573	ACFLMAHNGWVMGDDPLR	AC[cmm]FLMAHNGWVMGDDPLR	3	100	100	Confident
Q92973	ACFQHVKPC	AC[cmm]FQHVKPC[cmm]	2	35.5844489380279	89.5397489539749	Doubtful
Q92973	ACFQHVKPC	AC[cmm]FQHVKPC[cmm]	3	35.5844489380279	89.5397489539749	Doubtful
P35658	ACFQVGTSEEMK	AC[cmm]FQVGTSEEMK	2	100	100	Confident
P26640	ACFTMDPK	AC[cmm]FTM[ox]DPK	2	67.7627163697663	93.7238493723849	Confident
P26640	ACFTMDPK	AC[cmm]FTMDPK	2	67.7627163697663	93.7238493723849	Confident
Q9Y2L5	ACFVHTGVYNLGTPR	AC[cmm]FVHTGVYNLGTPR	3	100	100	Confident
Q96I25	ACFYNLDK	AC[cmm]FYNLDK	2	75.0105664548286	90.3765690376569	Doubtful
P26640	ACGATLPALGLR	AC[cmm]GATLPALGLR	2	38.9910168436387	87.8661087866109	Doubtful
P62879	ACGDSTLTQITAGLDPVGR	AC[cmm]GDSTLTQITAGLDPVGR	2	100	100	Confident
Q9HBF4	ACGEGFCDSCSSK	AC[cmm]GEGFC[cmm]DSC[cmm]SSK	2	100	100	Confident
Q15646	ACGGPGNFCPSFSELQR	AC[cmm]GGPGNFC[cmm]PSFSELQR	2	100	100	Confident
Q6ZVZ8	ACGHASHSLARLLLR	AC[cmm]GHASHSLARLLLR	3	33.3180932442982	83.6820083682008	Doubtful
P50583	ACGLIIFR	AC[cmm]GLIIFR	2	100	100	Confident
Q99536	ACGLNFADLMAR	AC[cmm]GLNFADLM[ox]AR	2	100	100	Confident
Q99536	ACGLNFADLMAR	AC[cmm]GLNFADLMAR	2	100	100	Confident
Q969K3	ACGLSFSVFR	AC[cmm]GLSFSVFR	2	100	100	Confident
P09382	ACGLVASNLNLKPGECLR	AC[cmm]GLVASNLNLKPGEC[cmm]LR	2	100	100	Confident
P09382	ACGLVASNLNLKPGECLR	AC[cmm]GLVASNLNLKPGEC[cmm]LR	3	100	100	Confident
P22234	ACGNFGIPCELR	AC[cmm]GNFGIPC[cmm]ELR	2	100	100	Confident
P49903	ACGNMFGLMHGTCPETSGGLLICLPR	AC[cmm]GNMFGLMHGTC[cmm]PETSGGLLIC[cmm]LPR	3	100	100	Confident
P49903	ACGNMFGLMHGTCPETSGGLLICLPR	AC[cmm]GNM[ox]FGLMHGTC[cmm]PETSGGLLIC[cmm]LPR	3	100	100	Confident
O14964	ACGQIFCGK	AC[cmm]GQIFC[cmm]GK	2	100	100	Confident
P32121	ACGVDFEIR	AC[cmm]GVDFEIR	2	100	100	Confident
P49407	ACGVDYEVK	AC[cmm]GVDYEVK	2	100	100	Confident
P55769	ACGVSRPVIACSVTIK	AC[cmm]GVSRPVIAC[cmm]SVTIK	3	100	100	Confident
P55769	ACGVSRPVIACSVTIK	AC[cmm]GVSRPVIAC[cmm]SVTIK	2	100	100	Confident
Q96M96	ACGYVVCWK	AC[cmm]GYVVC[cmm]WK	2	100	100	Confident
Q15283	ACHGLPLINGQSCDPYATVSLVGPSR	AC[cmm]HGLPLINGQSC[cmm]DPYATVSLVGPSR	3	100	100	Confident
P61626	ACHLSCSALLQDNIADAVACAK	AC[cmm]HLSC[cmm]SALLQDNIADAVAC[cmm]AK	3	100	100	Confident
P61626	ACHLSCSALLQDNIADAVACAK	AC[cmm]HLSC[cmm]SALLQDNIADAVAC[cmm]AK	2	100	100	Confident
Q9H496	ACHPFLLGPPLVR	AC[cmm]HPFLLGPPLVR	3	26.8886456805479	91.9678714859438	Doubtful
P29144	ACIDSNEDGDLSK	AC[cmm]IDSNEDGDLSK	2	100	100	Confident
A0AVT1	ACIGDTLCQK	AC[cmm]IGDTLC[cmm]QK	2	100	100	Confident
P26572	ACIRPEISR	AC[cmm]IRPEISR	3	100	100	Confident
Q9HCK5	ACISLEEDYRPGITYIVVQK	AC[cmm]ISLEEDYRPGITYIVVQK	3	100	100	Confident
Q9BX46;Q9H0Z9	ACKDPNPIIDGR	AC[cmm]KDPNPIIDGR	3	100	100	Confident
Q6DN90	ACLDDSYASGEGLKR	AC[cmm]LDDSYASGEGLKR	3	100	100	Confident
P53801	ACLDYPVTSVLPPASLCK	AC[cmm]LDYPVTSVLPPASLC[cmm]K	3	100	100	Confident
P53801	ACLDYPVTSVLPPASLCK	AC[cmm]LDYPVTSVLPPASLC[cmm]K	2	100	100	Confident
Q86WV6	ACLGCPLR	AC[cmm]LGC[cmm]PLR	2	100	100	Confident
P35998	ACLIFFDEIDAIGGAR	AC[cmm]LIFFDEIDAIGGAR	2	100	100	Confident
P12814	ACLISLGYDIGNDPQGEAEFAR	AC[cmm]LISLGYDIGNDPQGEAEFAR	3	100	100	Confident
P12814	ACLISLGYDIGNDPQGEAEFAR	AC[cmm]LISLGYDIGNDPQGEAEFAR	2	100	100	Confident
O43707	ACLISLGYDVENDR	AC[cmm]LISLGYDVENDR	2	100	100	Confident
O43707	ACLISLGYDVENDR	AC[cmm]LISLGYDVENDR	3	100	100	Confident
O43707	ACLISLGYDVENDRQGEAEFNR	AC[cmm]LISLGYDVENDRQGEAEFNR	3	100	100	Confident
O43707	ACLISLGYDVENDRQGEAEFNR	AC[cmm]LISLGYDVENDRQGEAEFNR	4	100	100	Confident
O43707	ACLISLGYDVENDRQGEAEFNR	AC[cmm]LISLGYDVENDRQGEAEFNR	2	100	100	Confident
P63272	ACLLCSLVK	AC[cmm]LLC[cmm]SLVK	2	84.8384181307457	93.7238493723849	Confident
P09341	ACLNPASPIVK	AC[cmm]LNPASPIVK	2	100	100	Confident
P19875	ACLNPASPMVK	AC[cmm]LNPASPM[ox]VK	2	34.9758926445286	88.6791955275834	Doubtful
P19875	ACLNPASPMVK	AC[cmm]LNPASPMVK	2	34.9758926445286	88.6791955275834	Doubtful
P00387	ACLPNLDHVGHPTER	AC[cmm]LPNLDHVGHPTER	4	100	100	Confident
P00387	ACLPNLDHVGHPTER	AC[cmm]LPNLDHVGHPTER	2	100	100	Confident
P42356	ACLSALSEVK	AC[cmm]LSALSEVK	2	100	100	Confident
Q9BZH6	ACLVTTVTSSGPSQSTIK	AC[cmm]LVTTVTSSGPSQSTIK	3	100	100	Confident
Q9BZH6	ACLVTTVTSSGPSQSTIK	AC[cmm]LVTTVTSSGPSQSTIK	2	100	100	Confident
Q9BW27	ACMEEMHQVAIAAK	AC[cmm]MEEMHQVAIAAK	3	100	100	Confident
Q8IZL8	ACMTYFPR	AC[cmm]MTYFPR	2	100	100	Confident
O95786	ACMVFQMPDKDEESR	AC[cmm]MVFQMPDKDEESR	3	100	100	Confident
Q709C8	ACNAIEDAQSTR	AC[cmm]NAIEDAQSTR	2	100	100	Confident
Q9HAV0	ACNDATLVQITSNMDSVGR	AC[cmm]NDATLVQITSNMDSVGR	2	100	100	Confident
Q9HAV0	ACNDATLVQITSNMDSVGR	AC[cmm]NDATLVQITSNM[ox]DSVGR	2	100	100	Confident
Q9HAV0	ACNDATLVQITSNMDSVGR	AC[cmm]NDATLVQITSNM[ox]DSVGR	3	100	100	Confident
Q9HAV0	ACNDATLVQITSNMDSVGR	AC[cmm]NDATLVQITSNMDSVGR	3	100	100	Confident
Q13772	ACNFFNNVGGNLK	AC[cmm]NFFNNVGGNLK	2	100	100	Confident
Q96SW2	ACNLNLIGR	AC[cmm]NLNLIGR	2	45.8955921282391	88.2845188284519	Doubtful
Q8NHP8	ACNPQPNGENAISAR	AC[cmm]NPQPNGENAISAR	2	100	100	Confident
P18433	ACNPQYAGAIVVHCSAGVGR	AC[cmm]NPQYAGAIVVHC[cmm]SAGVGR	3	100	100	Confident
O94973;O95782	ACNQLGQFLQHR	AC[cmm]NQLGQFLQHR	3	100	100	Confident
O94973;O95782	ACNQLGQFLQHR	AC[cmm]NQLGQFLQHR	2	100	100	Confident
Q9NRA2	ACPEHSAPIK	AC[cmm]PEHSAPIK	2	100	100	Confident
Q9UPW5	ACPHMATCGNVLFEGR	AC[cmm]PHMATC[cmm]GNVLFEGR	3	100	100	Confident
Q53EU6;Q86UL3	ACPHVWFER	AC[cmm]PHVWFER	3	100	100	Confident
Q53EU6;Q86UL3	ACPHVWFER	AC[cmm]PHVWFER	2	100	100	Confident
P11717	ACPPGTAACLVR	AC[cmm]PPGTAAC[cmm]LVR	2	100	100	Confident
P15927	ACPRPEGLNFQDLK	AC[cmm]PRPEGLNFQDLK	3	100	100	Confident
P15927	ACPRPEGLNFQDLK	AC[cmm]PRPEGLNFQDLK	2	100	100	Confident
Q9BXI6	ACQGQYETIER	AC[cmm]QGQYETIER	2	100	100	Confident
Q9Y4A5	ACQLPLFSYIVER	AC[cmm]QLPLFSYIVER	2	100	100	Confident
P61247	ACQSIYPLHDVFVR	AC[cmm]QSIYPLHDVFVR	2	100	100	Confident
P61247	ACQSIYPLHDVFVR	AC[cmm]QSIYPLHDVFVR	3	100	100	Confident
Q9P2D3	ACQVCSTWIGSGVVSDLNDLRR	AC[cmm]QVC[cmm]STWIGSGVVSDLNDLRR	3	100	100	Confident
Q13045	ACQVYIQHMR	AC[cmm]QVYIQHMR	3	100	100	Confident
Q13045	ACQVYIQHMR	AC[cmm]QVYIQHMR	2	100	100	Confident
Q13045	ACQVYIQHMR	AC[cmm]QVYIQHM[ox]R	3	100	100	Confident
O95685	ACRPPGSPGR	AC[cmm]RPPGSPGR	3	100	100	Confident
Q13045	ACSAIHAVNLR	AC[cmm]SAIHAVNLR	3	100	100	Confident
Q13045	ACSAIHAVNLR	AC[cmm]SAIHAVNLR	2	100	100	Confident
Q92673	ACSDELTVYK	AC[cmm]SDELTVYK	2	100	95.397489539749	Confident
Q07890	ACSEEQEDRECLNQAITALMNLQGSMDR	AC[cmm]SEEQEDREC[cmm]LNQAITALMNLQGSMDR	3	100	100	Confident
Q9UM07	ACSIFENEDFLK	AC[cmm]SIFENEDFLK	2	100	94.5606694560669	Confident
Q8N5J2	ACSMPQELPQSPR	AC[cmm]SMPQELPQSPR	2	100	100	Confident
Q8N5J2	ACSMPQELPQSPR	AC[cmm]SMPQELPQSPR	3	100	100	Confident
Q9NSU2	ACSPAASEITGLSTAVLAAHGR	AC[cmm]SPAASEITGLSTAVLAAHGR	3	100	100	Confident
Q6ZUM4	ACSVAGSWVCPR	AC[cmm]SVAGSWVC[cmm]PR	2	100	100	Doubtful
Q16854	ACTAQSLGNLLDMMYR	AC[cmm]TAQSLGNLLDMMYR	2	100	100	Confident
Q16854	ACTAQSLGNLLDMMYR	AC[cmm]TAQSLGNLLDMMYR	3	100	100	Confident
P32320	ACTLKPECVQQLLVCSQEAK	AC[cmm]TLKPEC[cmm]VQQLLVC[cmm]SQEAK	3	100	100	Confident
Q6KC79	ACTQLVDNLVEHILK	AC[cmm]TQLVDNLVEHILK	3	100	100	Confident
P49915	ACTTEEDQEK	AC[cmm]TTEEDQEK	2	100	100	Confident
A6NHR9	ACVCQTLGISPEEK	AC[cmm]VC[cmm]QTLGISPEEK	2	100	100	Confident
O95544	ACVLQNPQTIMHIQDPASQR	AC[cmm]VLQNPQTIMHIQDPASQR	2	100	100	Confident
O95544	ACVLQNPQTIMHIQDPASQR	AC[cmm]VLQNPQTIM[ox]HIQDPASQR	3	100	100	Confident
O95544	ACVLQNPQTIMHIQDPASQR	AC[cmm]VLQNPQTIMHIQDPASQR	3	100	100	Confident
P00491	ACVMMQGR	AC[cmm]VMMQGR	2	100	100	Confident
P00491	ACVMMQGR	AC[cmm]VM[ox]MQGR	2	100	100	Confident
P00491	ACVMMQGR	AC[cmm]VMM[ox]QGR	2	100	100	Confident
P00491	ACVMMQGR	AC[cmm]VM[ox]M[ox]QGR	2	100	100	Confident
O95248	ACVPGCPAAEPSPASFLR	AC[cmm]VPGC[cmm]PAAEPSPASFLR	2	100	100	Confident
Q7Z6Z7	ACVSMLGVPVDPDTLHATLR	AC[cmm]VSMLGVPVDPDTLHATLR	3	100	100	Confident
P05023;P50993	ACVVHGSDLK	AC[cmm]VVHGSDLK	2	100	100	Confident
P05023;P50993	ACVVHGSDLK	AC[cmm]VVHGSDLK	3	100	100	Confident
P68363;P68366;Q13748;Q6PEY2;Q71U36;Q9BQE3	ACWELYCLEHGIQPDGQMPSDK	AC[cmm]WELYC[cmm]LEHGIQPDGQMPSDK	3	100	100	Confident
P68363;P68366;Q13748;Q6PEY2;Q71U36;Q9BQE3	ACWELYCLEHGIQPDGQMPSDK	AC[cmm]WELYC[cmm]LEHGIQPDGQM[ox]PSDK	3	100	100	Confident
O95373	ACWVLHYFCEVK	AC[cmm]WVLHYFC[cmm]EVK	3	100	100	Confident
Q8TEX9	ACYALENFVENLGPK	AC[cmm]YALENFVENLGPK	2	100	100	Confident
P59665	ACYCRIPACIAGER	AC[cmm]YC[cmm]RIPAC[cmm]IAGER	3	100	100	Confident
P59665	ACYCRIPACIAGER	AC[cmm]YC[cmm]RIPAC[cmm]IAGER	2	100	100	Confident
P59665	ACYCRIPACIAGERR	AC[cmm]YC[cmm]RIPAC[cmm]IAGERR	4	100	100	Confident
P59665	ACYCRIPACIAGERR	AC[cmm]YC[cmm]RIPAC[cmm]IAGERR	3	100	100	Confident
Q8N584	ACYELGCLLLDKPETVGR	AC[cmm]YELGC[cmm]LLLDKPETVGR	3	100	100	Confident
P42025;P61163	ACYLSINPQK	AC[cmm]YLSINPQK	2	100	100	Confident
P42025	ACYLSINPQKDEALETEK	AC[cmm]YLSINPQKDEALETEK	2	100	100	Confident
P42025	ACYLSINPQKDEALETEK	AC[cmm]YLSINPQKDEALETEK	3	100	100	Confident
P61163	ACYLSINPQKDETLETEK	AC[cmm]YLSINPQKDETLETEK	3	100	100	Confident
P61163	ACYLSINPQKDETLETEK	AC[cmm]YLSINPQKDETLETEK	2	100	100	Confident
Q8N4L2	ACYWGAIR	AC[cmm]YWGAIR	2	100	100	Confident
P22681;Q13191	ADAAEFWR	ADAAEFWR	2	100	100	Confident
Q9Y6N5	ADAAGWVDVDKETLQHR	ADAAGWVDVDKETLQHR	3	27.0329137811866	93.469387755102	Confident
P01833	ADAAPDEKVLDSGFR	ADAAPDEKVLDSGFR	3	100	100	Confident
Q96C86	ADAAPQLGKR	ADAAPQLGKR	2	100	100	Confident
Q9H8Y8	ADAASSLTVDVTPPTAK	ADAASSLTVDVTPPTAK	3	100	100	Confident
Q9H8Y8	ADAASSLTVDVTPPTAK	ADAASSLTVDVTPPTAK	2	100	100	Confident
Q96ES7	ADAEAECNILR	ADAEAEC[cmm]NILR	2	100	100	Confident
O94905	ADAECYTAMK	ADAEC[cmm]YTAM[ox]K	2	100	100	Confident
O94905	ADAECYTAMK	ADAEC[cmm]YTAMK	2	100	100	Confident
Q13409	ADAEEEAATR	ADAEEEAATR	2	100	100	Confident
Q9BYX2	ADAEEGIFEIK	ADAEEGIFEIK	2	100	100	Confident
Q9Y490	ADAEGESDLENSR	ADAEGESDLENSR	2	100	100	Confident
Q9Y490	ADAEGESDLENSRK	ADAEGESDLENSRK	3	100	100	Confident
Q9Y490	ADAEGESDLENSRK	ADAEGESDLENSRK	2	100	100	Confident
O95243	ADAESEPVAQK	ADAESEPVAQK	2	100	100	Confident
P08758	ADAETLRK	ADAETLRK	2	100	100	Confident
O75477	ADAEYYAAHK	ADAEYYAAHK	2	100	100	Confident
O75477	ADAEYYAAHK	ADAEYYAAHK	3	100	100	Confident
P05204	ADAGKEGNNPAENGDAK	ADAGKEGNNPAENGDAK	3	100	100	Confident
P05204	ADAGKEGNNPAENGDAK	ADAGKEGNNPAENGDAK	2	100	100	Confident
P05204	ADAGKEGNNPAENGDAKTDQAQK	ADAGKEGNNPAENGDAKTDQAQK	4	100	100	Doubtful
P05204	ADAGKEGNNPAENGDAKTDQAQK	ADAGKEGNNPAENGDAKTDQAQK	3	100	100	Doubtful
Q567U6	ADAHEEDELR	ADAHEEDELR	3	100	100	Confident
Q567U6	ADAHEEDELR	ADAHEEDELR	2	100	100	Confident
Q8NFQ8	ADAHLGSSSVALPK	ADAHLGSSSVALPK	3	100	100	Confident
O60566	ADAIFQEGIQQK	ADAIFQEGIQQK	2	46.1948428157292	90.3765690376569	Doubtful
P08670	ADAINTEFK	ADAINTEFK	2	28.1267742257244	92.9824561403509	Confident
P63027;Q15836	ADALQAGASQFETSAAK	ADALQAGASQFETSAAK	2	100	100	Confident
P63027;Q15836	ADALQAGASQFETSAAK	ADALQAGASQFETSAAK	3	100	100	Confident
O75792	ADALYPVVSAASICAK	ADALYPVVSAASIC[cmm]AK	3	100	100	Confident
O75792	ADALYPVVSAASICAK	ADALYPVVSAASIC[cmm]AK	2	100	100	Confident
P19878	ADANNQTTEPQLK	ADANNQTTEPQLK	2	100	100	Confident
P19878	ADANNQTTEPQLKK	ADANNQTTEPQLKK	2	100	100	Confident
P19878	ADANNQTTEPQLKK	ADANNQTTEPQLKK	3	100	100	Confident
P03915	ADANTAAIQAILYNR	ADANTAAIQAILYNR	2	100	100	Confident
P0DN24	ADAPAVSPESPQK	ADAPAVSPESPQK	2	100	100	Confident
Q92538	ADAPDAGAQSDSELPSYHQNDVSLDR	ADAPDAGAQSDSELPSYHQNDVSLDR	3	100	100	Confident
P04406	ADAPMFVMGVNHEK	ADAPMFVMGVNHEK	3	100	100	Confident
P04406	ADAPMFVMGVNHEK	ADAPMFVMGVNHEK	2	100	100	Confident
P41567	ADASKGDDLLPAGTEDYIHIR	ADASKGDDLLPAGTEDYIHIR	4	100	100	Confident
O60739	ADATKGDDLLPAGTEDYIHIR	ADATKGDDLLPAGTEDYIHIR	4	100	100	Confident
P62873	ADATLSQITNNIDPVGR	ADATLSQITNNIDPVGR	2	29.731278535997	96.4664310954064	Confident
O95433	ADATNVNNWHWTER	ADATNVNNWHWTER	2	100	100	Confident
O95433	ADATNVNNWHWTER	ADATNVNNWHWTER	3	100	100	Confident
P02788	ADAVTLDGGFIYEAGLAPYK	ADAVTLDGGFIYEAGLAPYK	3	100	100	Confident
P02788	ADAVTLDGGFIYEAGLAPYK	ADAVTLDGGFIYEAGLAPYK	2	100	100	Confident
O94874	ADAWEEIRR	ADAWEEIRR	2	71.8143513834801	91.2133891213389	Doubtful
Q8WXH0	ADAYTVELENAESR	ADAYTVELENAESR	2	100	100	Confident
O43747	ADCASGIFLAAEK	ADC[cmm]ASGIFLAAEK	2	100	100	Confident
O75843	ADCASGILLAAER	ADC[cmm]ASGILLAAER	2	100	100	Confident
Q9NRD1	ADCGCTYQLK	ADC[cmm]GC[cmm]TYQLK	2	100	100	Confident
P46063	ADCILYYGFGDIFR	ADC[cmm]ILYYGFGDIFR	2	100	100	Confident
P46063	ADCILYYGFGDIFR	ADC[cmm]ILYYGFGDIFR	3	100	100	Confident
P05164	ADCIPFFR	ADC[cmm]IPFFR	2	33.1474982451485	84.5188284518828	Doubtful
P43304	ADCISEPVNREPPSR	ADC[cmm]ISEPVNREPPSR	3	81.6489197728528	94.1422594142259	Confident
Q99719	ADCLVPSEIR	ADC[cmm]LVPSEIR	2	100	100	Confident
Q99719	ADCLVPSEIRK	ADC[cmm]LVPSEIRK	3	44.9558992517235	87.8661087866109	Doubtful
Q99719	ADCLVPSEIRK	ADC[cmm]LVPSEIRK	2	44.9558992517235	87.8661087866109	Doubtful
P22307	ADCTITMADSDFLALMTGK	ADC[cmm]TITM[ox]ADSDFLALM[ox]TGK	2	100	100	Confident
P22307	ADCTITMADSDFLALMTGK	ADC[cmm]TITM[ox]ADSDFLALMTGK	2	100	100	Confident
P22307	ADCTITMADSDFLALMTGK	ADC[cmm]TITM[ox]ADSDFLALMTGK	3	100	100	Confident
P22307	ADCTITMADSDFLALMTGK	ADC[cmm]TITMADSDFLALMTGK	2	100	100	Confident
Q7KZF4	ADDADEFGYSR	ADDADEFGYSR	2	100	100	Confident
Q9NS00	ADDDTYVILDNLR	ADDDTYVILDNLR	2	100	100	Confident
P04075	ADDGRPFPQVI	ADDGRPFPQVI	2	42.4551169679044	91.2133891213389	Doubtful
P04075	ADDGRPFPQVIK	ADDGRPFPQVIK	2	100	100	Confident
P04075	ADDGRPFPQVIK	ADDGRPFPQVIK	3	100	100	Confident
P04075	ADDGRPFPQVIKSKG	ADDGRPFPQVIKSKG	2	100	100	Confident
P04075	ADDGRPFPQVIKSKG	ADDGRPFPQVIKSKG	3	100	100	Confident
Q13137	ADDICDHTLEQQQMQPLCFNCPICDK	ADDIC[cmm]DHTLEQQQMQPLC[cmm]FNC[cmm]PIC[cmm]DK	3	100	100	Confident
Q14498	ADDIDIEAMLEAPYKKDENK	ADDIDIEAMLEAPYKKDENK	3	100	100	Doubtful
P02768	ADDKETCFAEEGK	ADDKETC[cmm]FAEEGK	2	100	100	Confident
P02768	ADDKETCFAEEGK	ADDKETC[cmm]FAEEGK	3	100	100	Confident
P02768	ADDKETCFAEEGKK	ADDKETC[cmm]FAEEGKK	4	100	100	Confident
P02768	ADDKETCFAEEGKK	ADDKETC[cmm]FAEEGKK	3	100	100	Confident
P02768	ADDKETCFAEEGKK	ADDKETC[cmm]FAEEGKK	2	100	100	Confident
O95202	ADDKLIAEEGVDSLNVK	ADDKLIAEEGVDSLNVK	3	100	100	Confident
P00441	ADDLGKGGNEESTK	ADDLGKGGNEESTK	2	100	100	Confident
P00441	ADDLGKGGNEESTK	ADDLGKGGNEESTK	3	100	100	Confident
O43290	ADDLLPLGDQTQDGDFGSR	ADDLLPLGDQTQDGDFGSR	2	100	100	Confident
O43290	ADDLLPLGDQTQDGDFGSR	ADDLLPLGDQTQDGDFGSR	3	100	100	Confident
O75821	ADDNATIR	ADDNATIR	2	100	100	Confident
P62495	ADDPSAADRNVEIWK	ADDPSAADRNVEIWK	2	100	100	Confident
Q00610	ADDPSSYMEVVQAANTSGNWEELVK	ADDPSSYM[ox]EVVQAANTSGNWEELVK	3	100	100	Confident
Q8NE71	ADDPYAHLSK	ADDPYAHLSK	2	100	100	Confident
Q8NE71	ADDPYAHLSK	ADDPYAHLSK	3	100	100	Confident
Q86TI0	ADDQTKVPEIISSIR	ADDQTKVPEIISSIR	3	100	100	Confident
Q9Y2W2	ADDTSAATIEK	ADDTSAATIEK	2	29.7266559226611	97.7099236641221	Confident
P61421	ADDYEQVK	ADDYEQVK	2	100	100	Confident
Q9Y3Z3	ADDYIEITGAGGK	ADDYIEITGAGGK	2	100	100	Confident
Q9Y3Z3	ADDYIEITGAGGKK	ADDYIEITGAGGKK	2	100	100	Confident
Q9Y3Z3	ADDYIEITGAGGKK	ADDYIEITGAGGKK	3	100	100	Confident
Q86SZ2	ADEALFLLLHNEMVSGVYK	ADEALFLLLHNEM[ox]VSGVYK	2	100	100	Confident
Q86SZ2	ADEALFLLLHNEMVSGVYK	ADEALFLLLHNEMVSGVYK	2	100	100	Confident
Q86SZ2	ADEALFLLLHNEMVSGVYK	ADEALFLLLHNEMVSGVYK	3	100	100	Confident
Q86SZ2	ADEALFLLLHNEMVSGVYK	ADEALFLLLHNEM[ox]VSGVYK	3	100	100	Confident
P09913	ADEANDNLFR	ADEANDNLFR	2	100	100	Confident
P49327	ADEASELACPTPK	ADEASELAC[cmm]PTPK	2	100	100	Confident
O75140	ADEDEWQLLDGFVR	ADEDEWQLLDGFVR	2	100	100	Confident
Q96L92	ADEDGEGIHPSAPHR	ADEDGEGIHPSAPHR	3	100	100	Confident
Q96L92	ADEDGEGIHPSAPHR	ADEDGEGIHPSAPHR	2	100	100	Confident
P48739	ADEDPALFQSVK	ADEDPALFQSVK	2	100	100	Confident
P61970	ADEDPIMGFHQMFLLK	ADEDPIMGFHQMFLLK	3	100	100	Confident
P61970	ADEDPIMGFHQMFLLK	ADEDPIM[ox]GFHQMFLLK	3	100	100	Confident
P61970	ADEDPIMGFHQMFLLK	ADEDPIMGFHQMFLLK	2	100	100	Confident
P61970	ADEDPIMGFHQMFLLK	ADEDPIMGFHQM[ox]FLLK	3	100	100	Confident
Q9H4E7	ADEDVEAAQR	ADEDVEAAQR	2	100	100	Confident
O14737	ADEELEALRR	ADEELEALRR	2	100	95.81589958159	Confident
Q96AT1	ADEEPTPADGR	ADEEPTPADGR	2	100	100	Confident
Q06830	ADEGISFR	ADEGISFR	2	100	100	Confident
Q96BI3	ADEGLASLSEDGR	ADEGLASLSEDGR	2	28.7708325665065	95.5102040816327	Doubtful
P13861	ADEHVIDQGDDGDNFYVIER	ADEHVIDQGDDGDNFYVIER	3	100	100	Confident
P13861	ADEHVIDQGDDGDNFYVIER	ADEHVIDQGDDGDNFYVIER	2	100	100	Confident
Q08999	ADEICIAGSPLTPR	ADEIC[cmm]IAGSPLTPR	2	100	100	Confident
P61956	ADEKPKEGVK	ADEKPKEGVK	3	100	100	Confident
P61956	ADEKPKEGVK	ADEKPKEGVK	2	100	100	Confident
P00338;P07195	ADELALVDVIEDK	ADELALVDVIEDK	2	29.7266559226611	97.7099236641221	Confident
Q00610	ADELEELINYYQDR	ADELEELINYYQDR	2	64.0588132941687	90.3765690376569	Doubtful
Q00610	ADELEELINYYQDR	ADELEELINYYQDR	3	64.0588132941687	90.3765690376569	Doubtful
P46939	ADELNQTGQILVEQMGK	ADELNQTGQILVEQMGK	2	100	100	Confident
Q06187	ADERPTFK	ADERPTFK	2	100	100	Confident
P53396	ADEVAPAKK	ADEVAPAKK	2	100	100	Confident
O75643	ADEVLEILK	ADEVLEILK	2	28.7708325665065	95.5102040816327	Confident
P14868	ADEVVWVR	ADEVVWVR	2	30.7809415040641	92.0502092050209	Doubtful
P02788	ADFALLCLDGK	ADFALLC[cmm]LDGK	2	52.9226514932351	94.1422594142259	Confident
P02788	ADFALLCLDGKR	ADFALLC[cmm]LDGKR	2	34.3763527360232	86.6108786610879	Doubtful
P35579;P35580	ADFCIIHYAGK	ADFC[cmm]IIHYAGK	2	100	100	Confident
P35579;P35580	ADFCIIHYAGK	ADFC[cmm]IIHYAGK	3	100	100	Confident
P52907	ADFDDRVSDEEK	ADFDDRVSDEEK	2	100	100	Confident
P52907	ADFDDRVSDEEKVR	ADFDDRVSDEEKVR	3	100	100	Confident
P52907	ADFDDRVSDEEKVR	ADFDDRVSDEEKVR	2	100	100	Confident
P00390	ADFDNTVAIHPTSSEELVTLR	ADFDNTVAIHPTSSEELVTLR	2	100	100	Confident
P00390	ADFDNTVAIHPTSSEELVTLR	ADFDNTVAIHPTSSEELVTLR	3	100	100	Confident
O95573	ADFFEDENGQR	ADFFEDENGQR	2	100	100	Confident
P26640	ADFPAGIPECGTDALR	ADFPAGIPEC[cmm]GTDALR	2	100	100	Confident
Q12882	ADFPDNIVIASIMCSYNK	ADFPDNIVIASIMC[cmm]SYNK	2	100	100	Confident
Q12882	ADFPDNIVIASIMCSYNK	ADFPDNIVIASIMC[cmm]SYNK	3	100	100	Confident
P61803	ADFQGISPER	ADFQGISPER	2	100	100	Confident
Q8N423;Q8NHL6	ADFQHPAGAVGPEPTDR	ADFQHPAGAVGPEPTDR	3	100	100	Confident
Q8N423;Q8NHL6	ADFQHPAGAVGPEPTDR	ADFQHPAGAVGPEPTDR	2	100	100	Confident
P35237	ADFSGMSQTDLSLSK	ADFSGM[ox]SQTDLSLSK	2	100	100	Confident
P35237	ADFSGMSQTDLSLSK	ADFSGMSQTDLSLSK	2	100	100	Confident
P48595	ADFSGMSSAR	ADFSGMSSAR	2	100	100	Confident
P48595	ADFSGMSSAR	ADFSGM[ox]SSAR	2	100	100	Confident
P50452	ADFSGMSTEK	ADFSGM[ox]STEK	2	100	100	Confident
P50452	ADFSGMSTEK	ADFSGMSTEK	2	100	100	Confident
Q9H2M9	ADFSPFGNSQGPSR	ADFSPFGNSQGPSR	2	100	100	Confident
Q01201	ADFSQADVHR	ADFSQADVHR	2	100	100	Confident
Q01201	ADFSQADVHR	ADFSQADVHR	3	100	100	Confident
Q14318	ADFVLAANSYDLAIK	ADFVLAANSYDLAIK	2	100	100	Confident
Q96F63	ADFYCAEVAR	ADFYC[cmm]AEVAR	2	100	100	Confident
P14780	ADGAACHFPFIFEGR	ADGAAC[cmm]HFPFIFEGR	3	100	92.4686192468619	Confident
Q8N3D4	ADGAAPGVASR	ADGAAPGVASR	2	100	100	Confident
P35579	ADGAEAKPAE	ADGAEAKPAE	2	100	100	Confident
Q9Y394	ADGDLTLLWAEWQGR	ADGDLTLLWAEWQGR	2	100	100	Confident
Q9Y394	ADGDLTLLWAEWQGR	ADGDLTLLWAEWQGR	3	100	100	Confident
Q8IWB1	ADGDTLSCICGK	ADGDTLSC[cmm]IC[cmm]GK	2	100	100	Confident
P01008	ADGESCSASMMYQEGK	ADGESC[cmm]SASMMYQEGK	2	100	100	Confident
P52788	ADGETILK	ADGETILK	2	100	100	Confident
Q96F10	ADGFGDNPFYHCLVAEILPAPGK	ADGFGDNPFYHC[cmm]LVAEILPAPGK	3	100	100	Confident
Q8WWN9	ADGFVNLPDFTVER	ADGFVNLPDFTVER	2	100	100	Confident
Q6ICG6	ADGGDIHIHK	ADGGDIHIHK	2	100	100	Confident
Q8TD16	ADGGTGDSSPSPGSSLPSPLSDPR	ADGGTGDSSPSPGSSLPSPLSDPR	2	100	100	Confident
P09622	ADGGTQVIDTK	ADGGTQVIDTK	2	55.6157270718067	93.6974789915966	Confident
Q9NRF8	ADGILVPGGFGIR	ADGILVPGGFGIR	2	49.3408251497361	93.7238493723849	Confident
Q8N766	ADGLLGMFLK	ADGLLGMFLK	2	100	100	Confident
Q13231	ADGLYPNPR	ADGLYPNPR	2	100	100	Confident
Q8NF91	ADGSVEEAENVMK	ADGSVEEAENVMK	2	100	100	Confident
Q8NF91	ADGSVEEAENVMK	ADGSVEEAENVM[ox]K	2	100	100	Confident
Q7Z6Z7	ADGTATAPPPR	ADGTATAPPPR	2	100	100	Confident
Q99952	ADGVCSTVAGSRPENVR	ADGVC[cmm]STVAGSRPENVR	2	100	100	Confident
Q99952	ADGVCSTVAGSRPENVR	ADGVC[cmm]STVAGSRPENVR	3	100	100	Confident
Q8NEC7	ADGVGPPLTK	ADGVGPPLTK	2	28.7823446867504	95.397489539749	Confident
O94888	ADGVVEGIDVNGPK	ADGVVEGIDVNGPK	2	100	100	Confident
Q7Z6P3	ADGVVLMYDITSQESFAHVR	ADGVVLMYDITSQESFAHVR	3	100	100	Confident
O43390;O60506	ADGYNQPDSK	ADGYNQPDSK	2	100	100	Confident
Q9H008	ADGYVDNLAEAVDLLLQHADK	ADGYVDNLAEAVDLLLQHADK	3	100	100	Confident
P62241	ADGYVLEGK	ADGYVLEGK	2	100	100	Confident
P62333	ADHDFVVQEDFMK	ADHDFVVQEDFMK	3	100	100	Confident
P62333	ADHDFVVQEDFMK	ADHDFVVQEDFM[ox]K	3	100	100	Confident
P62333	ADHDFVVQEDFMK	ADHDFVVQEDFMK	2	100	100	Confident
O00748	ADHGDELPFVFR	ADHGDELPFVFR	3	100	100	Confident
P08238;Q58FF7	ADHGEPIGR	ADHGEPIGR	2	100	100	Confident
P08865	ADHQPLTEASYVNLPTIALCNTDSPLR	ADHQPLTEASYVNLPTIALC[cmm]NTDSPLR	3	100	100	Confident
P08865	ADHQPLTEASYVNLPTIALCNTDSPLR	ADHQPLTEASYVNLPTIALC[cmm]NTDSPLR	4	100	100	Confident
Q99733	ADHSFSDGVPSDSVEAAK	ADHSFSDGVPSDSVEAAK	2	100	100	Confident
Q5VW32	ADHTLSSLEPAYSAK	ADHTLSSLEPAYSAK	3	100	100	Confident
Q9UIA9	ADHVQSLAQLENLCK	ADHVQSLAQLENLC[cmm]K	2	100	100	Confident
Q9UIA9	ADHVQSLAQLENLCK	ADHVQSLAQLENLC[cmm]K	3	100	100	Confident
O14734	ADHWMLYECESPWAGGSR	ADHWMLYEC[cmm]ESPWAGGSR	3	100	100	Confident
Q9ULC5	ADIAMVICDTPQK	ADIAMVIC[cmm]DTPQK	2	100	100	Confident
P02768	ADICTLSEK	ADIC[cmm]TLSEK	2	27.2231619279014	92.1161825726141	Doubtful
P02768	ADICTLSEKER	ADIC[cmm]TLSEKER	2	100	93.3054393305439	Confident
P62269;Q9BZW7	ADIDLTKR	ADIDLTKR	2	100	100	Confident
Q09666	ADIDVSGPK	ADIDVSGPK	2	100	100	Confident
P05198	ADIEVACYGYEGIDAVK	ADIEVAC[cmm]YGYEGIDAVK	2	100	100	Confident
P61221	ADIFMFDEPSSYLDVK	ADIFMFDEPSSYLDVK	2	100	100	Confident
Q92896	ADIFVDPVLHTACALDIK	ADIFVDPVLHTAC[cmm]ALDIK	2	100	100	Confident
Q92896	ADIFVDPVLHTACALDIK	ADIFVDPVLHTAC[cmm]ALDIK	3	100	100	Confident
P42768	ADIGAPSGFK	ADIGAPSGFK	2	100	100	Confident
P01024	ADIGCTPGSGK	ADIGC[cmm]TPGSGK	2	100	100	Confident
Q2NKX8	ADIGPNLDQLKDDEILR	ADIGPNLDQLKDDEILR	3	100	100	Confident
P05023;P13637	ADIGVAMGIAGSDVSK	ADIGVAM[ox]GIAGSDVSK	2	100	100	Confident
P05023;P13637	ADIGVAMGIAGSDVSK	ADIGVAMGIAGSDVSK	2	100	100	Confident
P08133	ADIIGDTSGHFQK	ADIIGDTSGHFQK	2	36.8794025691391	88.2845188284519	Doubtful
Q9NSD9	ADIIHACDIVEDAAIAYGYNNIQMTLPK	ADIIHAC[cmm]DIVEDAAIAYGYNNIQMTLPK	3	100	100	Confident
Q53H82	ADIIYPGHGPVIHNAEAK	ADIIYPGHGPVIHNAEAK	4	100	100	Confident
Q53H82	ADIIYPGHGPVIHNAEAK	ADIIYPGHGPVIHNAEAK	3	100	100	Confident
P36542	ADIKGPEDK	ADIKGPEDK	2	46.1581158271108	90.4564315352697	Doubtful
P52272	ADILEDKDGK	ADILEDKDGK	3	100	100	Confident
P52272	ADILEDKDGK	ADILEDKDGK	2	100	100	Confident
Q9H074	ADILQVGLR	ADILQVGLR	2	100	100	Confident
Q9NZD2	ADISGNITK	ADISGNITK	2	100	100	Confident
Q2M2I8;Q9NSY1	ADIWALGCLLYK	ADIWALGC[cmm]LLYK	2	100	100	Confident
O00506;Q9P289	ADIWSLGITAIELAK	ADIWSLGITAIELAK	3	100	100	Confident
O00506;Q9P289	ADIWSLGITAIELAK	ADIWSLGITAIELAK	2	100	100	Confident
Q9Y6E0	ADIWSLGITAIELAR	ADIWSLGITAIELAR	3	100	100	Confident
Q9Y6E0	ADIWSLGITAIELAR	ADIWSLGITAIELAR	2	100	100	Confident
P41279	ADIYSLGATLIHMQTGTPPWVK	ADIYSLGATLIHMQTGTPPWVK	3	100	100	Confident
Q5JSP0	ADKDAGLAQHSGPQK	ADKDAGLAQHSGPQK	3	100	100	Confident
A0FGR8	ADKDQANDGLSSALLILYLDSAR	ADKDQANDGLSSALLILYLDSAR	3	100	100	Confident
O00291	ADKDSPNLAQLQQASR	ADKDSPNLAQLQQASR	3	100	100	Confident
P06748	ADKDYHFK	ADKDYHFK	2	100	100	Confident
P07195	ADKDYSVTANSK	ADKDYSVTANSK	2	47.4454644322285	94.9790794979079	Confident
Q09028	ADKEAAFDDAVEER	ADKEAAFDDAVEER	2	100	100	Confident
O75695	ADKESRPENEEERPK	ADKESRPENEEERPK	3	100	100	Confident
O75695	ADKESRPENEEERPK	ADKESRPENEEERPK	4	100	100	Confident
P06576	ADKLAEEHSS	ADKLAEEHSS	2	100	100	Confident
P06576	ADKLAEEHSS	ADKLAEEHSS	3	100	100	Confident
Q86VS8	ADKLDFEYKR	ADKLDFEYKR	3	27.6566855475901	89.6265560165975	Doubtful
Q86V81	ADKMDMSLDDIIK	ADKMDMSLDDIIK	2	100	100	Confident
Q86V81	ADKMDMSLDDIIK	ADKM[ox]DMSLDDIIK	2	100	100	Confident
Q86V81	ADKMDMSLDDIIK	ADKMDM[ox]SLDDIIK	2	100	100	Confident
Q86V81	ADKMDMSLDDIIK	ADKM[ox]DM[ox]SLDDIIK	2	100	100	Confident
P56192	ADKNEVAAEVAK	ADKNEVAAEVAK	2	100	100	Confident
P56192	ADKNEVAAEVAK	ADKNEVAAEVAK	3	100	100	Confident
P63313	ADKPDMGEIASFDK	ADKPDMGEIASFDK	2	100	100	Confident
P63313	ADKPDMGEIASFDK	ADKPDM[ox]GEIASFDK	2	100	100	Confident
Q9Y6N5	ADKQEAVFENLDKPGETQVI	ADKQEAVFENLDKPGETQVI	3	100	100	Confident
Q9Y6N5	ADKQEAVFENLDKPGETQVI	ADKQEAVFENLDKPGETQVI	2	100	100	Confident
O15042	ADKTPGGSQK	ADKTPGGSQK	2	100	100	Confident
Q14204	ADLAAVEAK	ADLAAVEAK	2	100	100	Confident
P68036	ADLAEEYSK	ADLAEEYSK	2	100	100	Confident
P68036	ADLAEEYSKDR	ADLAEEYSKDR	2	100	100	Confident
P68036	ADLAEEYSKDR	ADLAEEYSKDR	3	100	100	Confident
Q9H6Z4	ADLANEEKPAIAPPVFVFQK	ADLANEEKPAIAPPVFVFQK	3	100	100	Confident
Q9H6Z4	ADLANEEKPAIAPPVFVFQK	ADLANEEKPAIAPPVFVFQK	2	100	100	Confident
Q8N1G4	ADLATAPPHVTVVR	ADLATAPPHVTVVR	3	100	100	Confident
Q8N1G4	ADLATAPPHVTVVR	ADLATAPPHVTVVR	2	100	100	Confident
P36873	ADLDKLNIDSIIQR	ADLDKLNIDSIIQR	2	100	100	Confident
P36873	ADLDKLNIDSIIQR	ADLDKLNIDSIIQR	3	100	100	Confident
P61106	ADLEAQRDVTYEEAK	ADLEAQRDVTYEEAK	3	100	100	Confident
P47755	ADLEEQLSDEEKVR	ADLEEQLSDEEKVR	2	100	100	Confident
Q14997	ADLELPWRPLYDMVER	ADLELPWRPLYDMVER	3	29.4987770403688	94.3548387096774	Confident
P02533	ADLEMQIESLKEELAYLK	ADLEMQIESLKEELAYLK	3	100	100	Confident
P13645	ADLEMQIESLTEELAYLK	ADLEM[ox]QIESLTEELAYLK	2	100	100	Confident
P13645	ADLEMQIESLTEELAYLK	ADLEM[ox]QIESLTEELAYLK	3	100	100	Confident
P13645	ADLEMQIESLTEELAYLK	ADLEMQIESLTEELAYLK	3	100	100	Confident
P13645	ADLEMQIESLTEELAYLKK	ADLEM[ox]QIESLTEELAYLKK	3	100	100	Confident
P13645	ADLEMQIESLTEELAYLKK	ADLEMQIESLTEELAYLKK	3	100	100	Confident
Q8N573	ADLESESFRPNLSDPSELLLPDQIEK	ADLESESFRPNLSDPSELLLPDQIEK	3	100	100	Confident
P49023	ADLESTTSHISK	ADLESTTSHISK	2	44.160049652932	91.6317991631799	Doubtful
P04196	ADLFYDVEALDLESPK	ADLFYDVEALDLESPK	2	100	100	Confident
P04196	ADLFYDVEALDLESPK	ADLFYDVEALDLESPK	3	100	100	Confident
Q99523	ADLGALELWR	ADLGALELWR	2	100	100	Confident
P26022	ADLHAVQGWAAR	ADLHAVQGWAAR	2	100	100	Confident
P26022	ADLHAVQGWAAR	ADLHAVQGWAAR	3	100	100	Confident
P99999	ADLIAYLK	ADLIAYLK	2	100	100	Confident
Q8WVD5	ADLILPCAHSFCQK	ADLILPC[cmm]AHSFC[cmm]QK	3	100	100	Confident
Q9GZT8	ADLILSYHPPIFR	ADLILSYHPPIFR	3	37.9497574405113	88.2845188284519	Doubtful
P07900;P08238;Q14568;Q58FF8	ADLINNLGTIAK	ADLINNLGTIAK	2	100	100	Confident
Q96NW4	ADLIPLLLK	ADLIPLLLK	2	49.3558870939559	93.7238493723849	Confident
Q9NUW8	ADLISYLMAYNAPSLK	ADLISYLMAYNAPSLK	2	100	100	Confident
O95822	ADLLEAQALK	ADLLEAQALK	2	100	100	Confident
P04839	ADLLQLLESQMQER	ADLLQLLESQMQER	3	47.5183316888763	95.0207468879668	Confident
P59768	ADLMAYCEAHAK	ADLMAYC[cmm]EAHAK	2	40.4672922226649	89.1213389121339	Doubtful
Q96C19	ADLNQGIGEPQSPSR	ADLNQGIGEPQSPSR	2	100	100	Confident
Q96C19	ADLNQGIGEPQSPSRR	ADLNQGIGEPQSPSRR	3	100	100	Confident
Q96C19	ADLNQGIGEPQSPSRR	ADLNQGIGEPQSPSRR	2	100	100	Confident
Q8IXI1	ADLPEGVAVSGPSPAEFCR	ADLPEGVAVSGPSPAEFC[cmm]R	2	100	100	Confident
Q8IXI1	ADLPEGVAVSGPSPAEFCR	ADLPEGVAVSGPSPAEFC[cmm]R	3	100	100	Confident
O14727	ADLPEQAHSIIK	ADLPEQAHSIIK	2	100	100	Confident
O14727	ADLPEQAHSIIK	ADLPEQAHSIIK	3	100	100	Confident
P41214	ADLPLLTSTFLGSHMFSCCPEGR	ADLPLLTSTFLGSHMFSC[cmm]C[cmm]PEGR	3	100	100	Confident
P20701	ADLQDDTFIGNEPLTPEVR	ADLQDDTFIGNEPLTPEVR	3	100	100	Confident
P20701	ADLQDDTFIGNEPLTPEVR	ADLQDDTFIGNEPLTPEVR	2	100	100	Confident
Q5QGZ9	ADLQFQNSSEMEK	ADLQFQNSSEMEK	2	38.7691031134463	86.6108786610879	Doubtful
Q5QGZ9	ADLQFQNSSEMEKIPEIGK	ADLQFQNSSEMEKIPEIGK	3	100	100	Confident
Q5QGZ9	ADLQFQNSSEMEKIPEIGK	ADLQFQNSSEMEKIPEIGK	2	100	100	Confident
Q15075	ADLQNHLDTAQNALQDK	ADLQNHLDTAQNALQDK	2	100	100	Confident
Q15075	ADLQNHLDTAQNALQDK	ADLQNHLDTAQNALQDK	3	100	100	Confident
Q92831	ADLQQIIVSLTESCR	ADLQQIIVSLTESC[cmm]R	3	100	100	Confident
P01011	ADLSGITGAR	ADLSGITGAR	2	100	100	Confident
P30740	ADLSGMSGAR	ADLSGMSGAR	2	100	100	Confident
P30740	ADLSGMSGAR	ADLSGM[ox]SGAR	2	100	100	Confident
Q86X10	ADLSIPDLHEIVTEELEER	ADLSIPDLHEIVTEELEER	2	100	100	Confident
Q86X10	ADLSIPDLHEIVTEELEER	ADLSIPDLHEIVTEELEER	3	100	100	Confident
P27816	ADLSLADALTEPSPDIEGEIKR	ADLSLADALTEPSPDIEGEIKR	3	100	100	Confident
Q13045	ADLTALFLPR	ADLTALFLPR	2	100	100	Confident
P31930	ADLTEYLSTHYK	ADLTEYLSTHYK	3	100	100	Confident
P31930	ADLTEYLSTHYK	ADLTEYLSTHYK	2	100	100	Confident
Q9C0E2	ADLTHLLSPQMGK	ADLTHLLSPQMGK	3	100	100	Confident
Q9C0E2	ADLTHLLSPQMGK	ADLTHLLSPQMGK	2	100	100	Confident
Q9NP73	ADLVISHAGAGSCLETLEK	ADLVISHAGAGSC[cmm]LETLEK	3	100	100	Confident
Q14232	ADLVIVGAEGVVENGGIINK	ADLVIVGAEGVVENGGIINK	2	100	100	Confident
Q14232	ADLVIVGAEGVVENGGIINK	ADLVIVGAEGVVENGGIINK	3	100	100	Confident
O75165	ADLVPYLLK	ADLVPYLLK	2	36.2634494176091	91.6317991631799	Doubtful
Q9NSE4	ADLYLEGK	ADLYLEGK	2	98.3862236404808	96.234309623431	Confident
P78325	ADMCGVLQCK	ADMC[cmm]GVLQC[cmm]K	2	100	100	Confident
P78325	ADMCGVLQCK	ADM[ox]C[cmm]GVLQC[cmm]K	2	100	100	Confident
P28838	ADMGGAATICSAIVSAAK	ADM[ox]GGAATIC[cmm]SAIVSAAK	2	100	100	Confident
P28838	ADMGGAATICSAIVSAAK	ADMGGAATIC[cmm]SAIVSAAK	3	100	100	Confident
P28838	ADMGGAATICSAIVSAAK	ADMGGAATIC[cmm]SAIVSAAK	2	100	100	Confident
Q01543	ADMTASGSPDYGQPHK	ADMTASGSPDYGQPHK	3	100	100	Confident
Q01543	ADMTASGSPDYGQPHK	ADMTASGSPDYGQPHK	2	100	100	Confident
P40939	ADMVIEAVFEDLSLK	ADM[ox]VIEAVFEDLSLK	3	100	100	Confident
P40939	ADMVIEAVFEDLSLK	ADMVIEAVFEDLSLK	3	100	100	Confident
P40939	ADMVIEAVFEDLSLK	ADMVIEAVFEDLSLK	2	100	100	Confident
P98196	ADNAMNQCPVHFIQHGK	ADNAMNQC[cmm]PVHFIQHGK	3	100	100	Confident
O75027	ADNDAGNAAIDSLLNYETVK	ADNDAGNAAIDSLLNYETVK	2	100	100	Confident
O75027	ADNDAGNAAIDSLLNYETVK	ADNDAGNAAIDSLLNYETVK	3	100	100	Confident
P60484	ADNDKEYLVLTLTK	ADNDKEYLVLTLTK	3	100	100	Confident
P60484	ADNDKEYLVLTLTK	ADNDKEYLVLTLTK	2	100	100	Confident
O00629	ADNEKLDNQR	ADNEKLDNQR	2	100	100	Confident
P36871	ADNFEYSDPVDGSISR	ADNFEYSDPVDGSISR	2	100	100	Confident
P29144	ADNIEVFAQGHGIIQVDK	ADNIEVFAQGHGIIQVDK	3	100	100	Confident
Q17RY0	ADNIFPFPDRPR	ADNIFPFPDRPR	3	100	100	Confident
P07332	ADNTLVAVK	ADNTLVAVK	2	100	100	Confident
P20591	ADPAAASHPLLLNGDATVAQK	ADPAAASHPLLLNGDATVAQK	3	100	100	Confident
Q8TAQ2	ADPAFGLESSGIAGTTSDEPER	ADPAFGLESSGIAGTTSDEPER	2	100	100	Confident
Q96PV6	ADPCVAHALALR	ADPC[cmm]VAHALALR	3	100	100	Confident
Q9NX24	ADPDGPEAQAEACSGER	ADPDGPEAQAEAC[cmm]SGER	2	29.7266559226611	97.7099236641221	Confident
Q9UBT2	ADPEAAWEPTEAEAR	ADPEAAWEPTEAEAR	2	100	100	Confident
Q9NVM9	ADPECCSILHGLVAAVETLCK	ADPEC[cmm]C[cmm]SILHGLVAAVETLC[cmm]K	3	33.0592610667316	85.3556485355649	Doubtful
Q9P289;Q9Y6E0	ADPEELFTK	ADPEELFTK	2	100	100	Confident
Q9Y6E0	ADPEELFTKLEK	ADPEELFTKLEK	3	36.081067428224	91.6317991631799	Doubtful
Q96KP1	ADPIVGSLEPGIYAGYFDWK	ADPIVGSLEPGIYAGYFDWK	2	100	100	Confident
Q96KP1	ADPIVGSLEPGIYAGYFDWK	ADPIVGSLEPGIYAGYFDWK	3	100	100	Confident
P01889;P03989;P18463;P18465;P30460;P30461;P30462;P30464;P30466;P30475;P30479;P30480;P30483;P30484;P30485;P30486;P30487;P30488;P30492;P30493;P30495;Q04826;Q29718;Q29836;Q29940;Q31610;Q31612;Q95365	ADPPKTHVTHHPISDHEATLR	ADPPKTHVTHHPISDHEATLR	5	100	100	Confident
P54920	ADPQEAINCLMR	ADPQEAINC[cmm]LMR	2	100	100	Confident
Q15418	ADPSHFELLK	ADPSHFELLK	2	100	100	Confident
Q15418	ADPSHFELLK	ADPSHFELLK	3	100	100	Confident
Q567U6	ADPSILQNLR	ADPSILQNLR	2	100	100	Confident
Q9UNF0	ADPSLNPEQLK	ADPSLNPEQLK	2	100	100	Confident
Q9UNF0	ADPSLNPEQLKK	ADPSLNPEQLKK	2	100	100	Confident
Q9UNF0	ADPSLNPEQLKK	ADPSLNPEQLKK	3	100	100	Confident
P26572	ADPSLWCVSAWNDNGK	ADPSLWC[cmm]VSAWNDNGK	2	100	100	Confident
P51812;Q15349	ADPSQFELLK	ADPSQFELLK	2	100	100	Confident
P31146	ADQCYEDVR	ADQC[cmm]YEDVR	2	100	100	Confident
Q14683	ADQDRLDLEER	ADQDRLDLEER	3	100	100	Confident
Q14683	ADQDRLDLEER	ADQDRLDLEER	2	100	100	Confident
Q9Y490	ADQDSEAMK	ADQDSEAMK	2	31.7811325231463	97.65625	Confident
Q9Y490	ADQDSEAMK	ADQDSEAM[ox]K	2	31.7811325231463	97.65625	Confident
Q9Y490	ADQDSEAMKR	ADQDSEAMKR	3	100	100	Confident
Q9Y490	ADQDSEAMKR	ADQDSEAM[ox]KR	2	100	100	Confident
Q9Y490	ADQDSEAMKR	ADQDSEAMKR	2	100	100	Confident
Q9HAV0	ADQELLLYSHDNIICGITSVAFSK	ADQELLLYSHDNIIC[cmm]GITSVAFSK	3	100	100	Confident
P62879	ADQELLMYSHDNIICGITSVAFSR	ADQELLM[ox]YSHDNIIC[cmm]GITSVAFSR	3	100	100	Confident
P62879	ADQELLMYSHDNIICGITSVAFSR	ADQELLMYSHDNIIC[cmm]GITSVAFSR	3	100	100	Confident
P62879	ADQELLMYSHDNIICGITSVAFSR	ADQELLMYSHDNIIC[cmm]GITSVAFSR	4	100	100	Confident
P62873	ADQELMTYSHDNIICGITSV	ADQELMTYSHDNIIC[cmm]GITSV	2	36.0055710390592	91.2133891213389	Doubtful
P62873	ADQELMTYSHDNIICGITSVSFSK	ADQELM[ox]TYSHDNIIC[cmm]GITSVSFSK	3	100	100	Confident
P62873	ADQELMTYSHDNIICGITSVSFSK	ADQELMTYSHDNIIC[cmm]GITSVSFSK	3	100	100	Confident
Q9HC35	ADQFLVGTSR	ADQFLVGTSR	2	28.3058866868514	97.071129707113	Confident
Q9H4M9;Q9NZN3	ADQIETQQLMR	ADQIETQQLMR	2	100	100	Confident
Q9H4M9;Q9NZN3	ADQIETQQLMR	ADQIETQQLM[ox]R	2	100	100	Confident
Q9H4M9;Q9NZN3	ADQIETQQLMR	ADQIETQQLM[ox]R	3	100	100	Confident
P62158	ADQLTEEQIAEFK	ADQLTEEQIAEFK	2	100	100	Confident
P62158	ADQLTEEQIAEFKEAFSLFDKDGDGTITTK	ADQLTEEQIAEFKEAFSLFDKDGDGTITTK	3	100	100	Confident
P09622	ADQPIDADVTVIGSGPGGYVAAIK	ADQPIDADVTVIGSGPGGYVAAIK	3	100	100	Confident
P09622	ADQPIDADVTVIGSGPGGYVAAIK	ADQPIDADVTVIGSGPGGYVAAIK	2	100	100	Confident
O43772	ADQPKPISPLK	ADQPKPISPLK	2	100	100	Confident
Q6KC79	ADQQLVEIDKK	ADQQLVEIDKK	3	100	100	Confident
P62263	ADRDESSPYAAMLAAQDVAQR	ADRDESSPYAAMLAAQDVAQR	3	100	100	Confident
P62263	ADRDESSPYAAMLAAQDVAQR	ADRDESSPYAAMLAAQDVAQR	2	100	100	Confident
P62263	ADRDESSPYAAMLAAQDVAQR	ADRDESSPYAAM[ox]LAAQDVAQR	3	100	100	Confident
P02787	ADRDQYELLCLDNTR	ADRDQYELLC[cmm]LDNTR	3	100	100	Confident
P02787	ADRDQYELLCLDNTR	ADRDQYELLC[cmm]LDNTR	2	100	100	Confident
Q9NUS5	ADRIEGILTR	ADRIEGILTR	3	100	100	Confident
P02671	ADSGEGDFLAEGGGVR	ADSGEGDFLAEGGGVR	2	31.7840134153376	99.1596638655462	Confident
O15027	ADSGPTQPPLSLSPAPETK	ADSGPTQPPLSLSPAPETK	2	100	100	Confident
Q9NXE4	ADSINKPFAQQCQDLVK	ADSINKPFAQQC[cmm]QDLVK	3	100	100	Confident
Q14151;Q15424	ADSLLAVVK	ADSLLAVVK	2	100	100	Confident
Q8N1G2	ADSLVEGTSSR	ADSLVEGTSSR	2	100	100	Confident
Q9H4E7	ADSNGNSMLSNQDAFR	ADSNGNSMLSNQDAFR	2	100	100	Confident
Q9H4E7	ADSNGNSMLSNQDAFR	ADSNGNSM[ox]LSNQDAFR	2	100	100	Confident
Q08AM6	ADSPSIDYAELLQHFEK	ADSPSIDYAELLQHFEK	3	100	100	Confident
P04040	ADSRDPASDQMQHWK	ADSRDPASDQMQHWK	2	100	100	Confident
P04040	ADSRDPASDQMQHWK	ADSRDPASDQM[ox]QHWK	3	100	100	Confident
P04040	ADSRDPASDQMQHWK	ADSRDPASDQMQHWK	3	100	100	Confident
P04040	ADSRDPASDQMQHWK	ADSRDPASDQM[ox]QHWK	2	100	100	Confident
Q66K14	ADSSSVLPSPLSISTK	ADSSSVLPSPLSISTK	2	100	100	Confident
O75367	ADSTTEGTPADGFTVLSTK	ADSTTEGTPADGFTVLSTK	2	29.7451169273733	96.3525835866261	Confident
P14780	ADSTVMGGNSAGELCVFPFTFLGK	ADSTVMGGNSAGELC[cmm]VFPFTFLGK	2	100	100	Confident
P14780	ADSTVMGGNSAGELCVFPFTFLGK	ADSTVM[ox]GGNSAGELC[cmm]VFPFTFLGK	2	100	100	Confident
P14780	ADSTVMGGNSAGELCVFPFTFLGK	ADSTVMGGNSAGELC[cmm]VFPFTFLGK	3	100	100	Confident
P14780	ADSTVMGGNSAGELCVFPFTFLGK	ADSTVM[ox]GGNSAGELC[cmm]VFPFTFLGK	3	100	100	Confident
O75376	ADSVDVEVR	ADSVDVEVR	2	100	100	Confident
Q92900	ADSVVVLLCR	ADSVVVLLC[cmm]R	2	100	100	Confident
Q8N163	ADSWVEKEEPAPSN	ADSWVEKEEPAPSN	2	100	100	Confident
Q8TD22	ADTATTASAAAASAASASSDAPPFQLGKPR	ADTATTASAAAASAASASSDAPPFQLGKPR	3	100	100	Confident
O00602;Q15485	ADTCPEVK	ADTC[cmm]PEVK	2	36.2440690912593	91.6317991631799	Doubtful
P12814	ADTDTADQVMASFK	ADTDTADQVM[ox]ASFK	2	42.3811620422142	93.3054393305439	Confident
P12814	ADTDTADQVMASFK	ADTDTADQVMASFK	2	42.3811620422142	93.3054393305439	Confident
Q9NPY3	ADTEAVVCVGTACYTAHSGK	ADTEAVVC[cmm]VGTAC[cmm]YTAHSGK	3	100	100	Confident
Q9NPY3	ADTEAVVCVGTACYTAHSGK	ADTEAVVC[cmm]VGTAC[cmm]YTAHSGK	2	100	100	Confident
Q13107	ADTIATIEK	ADTIATIEK	2	100	100	Confident
Q9Y4E8	ADTIDTIEK	ADTIDTIEK	2	100	100	Confident
P43686	ADTLDPALLRPGR	ADTLDPALLRPGR	3	100	100	Confident
P43686	ADTLDPALLRPGR	ADTLDPALLRPGR	2	100	100	Confident
P02538;P04259;P48668	ADTLTDEINFLR	ADTLTDEINFLR	2	100	100	Confident
Q9UHD8	ADTLTLEER	ADTLTLEER	2	100	100	Confident
Q16181	ADTLTPEECQQFK	ADTLTPEEC[cmm]QQFK	2	100	100	Confident
Q16181	ADTLTPEECQQFKK	ADTLTPEEC[cmm]QQFKK	3	100	100	Confident
Q16181	ADTLTPEECQQFKK	ADTLTPEEC[cmm]QQFKK	2	100	100	Confident
Q9UKX7	ADTNLGNILLNVLIPPNMPCTR	ADTNLGNILLNVLIPPNMPC[cmm]TR	3	100	100	Doubtful
Q15833	ADTPSLGEGPEK	ADTPSLGEGPEK	2	100	100	Confident
Q8TB24	ADTQAQALCAQCAEK	ADTQAQALC[cmm]AQC[cmm]AEK	2	100	100	Confident
Q8TB24	ADTQAQALCAQCAEK	ADTQAQALC[cmm]AQC[cmm]AEK	3	100	100	Confident
P84090	ADTQTYQPYNK	ADTQTYQPYNK	2	100	100	Confident
P84090	ADTQTYQPYNKDWIK	ADTQTYQPYNKDWIK	3	100	100	Confident
P84090	ADTQTYQPYNKDWIK	ADTQTYQPYNKDWIK	2	100	100	Confident
P55160	ADTSSPEEEYK	ADTSSPEEEYK	2	100	100	Confident
Q7Z417	ADTSSQGALVFLSK	ADTSSQGALVFLSK	2	100	100	Confident
P08575	ADTTICLK	ADTTIC[cmm]LK	2	100	100	Confident
Q15059	ADTTTPTTSAITASR	ADTTTPTTSAITASR	2	100	100	Confident
O75165	ADTVGLACEAINR	ADTVGLAC[cmm]EAINR	3	100	100	Confident
O00214	ADVAFHFNPR	ADVAFHFNPR	3	100	100	Confident
Q9P2R3	ADVDMVDK	ADVDM[ox]VDK	2	38.0879246839475	89.1213389121339	Doubtful
Q9P2R3	ADVDMVDK	ADVDMVDK	2	38.0879246839475	89.1213389121339	Doubtful
Q9UBF6	ADVEDGEETCALASHSGSSGSK	ADVEDGEETC[cmm]ALASHSGSSGSK	2	100	100	Confident
Q86VP6	ADVFHAYLSLLK	ADVFHAYLSLLK	3	100	100	Confident
Q86VP6	ADVFHAYLSLLK	ADVFHAYLSLLK	2	100	100	Confident
Q8NDA8	ADVIHGCLHSIMALLPEPK	ADVIHGC[cmm]LHSIMALLPEPK	4	100	100	Confident
Q8NDA8	ADVIHGCLHSIMALLPEPK	ADVIHGC[cmm]LHSIMALLPEPK	3	100	100	Confident
P29144	ADVIPVHYYLIPPPTK	ADVIPVHYYLIPPPTK	3	100	100	Confident
P29144	ADVIPVHYYLIPPPTK	ADVIPVHYYLIPPPTK	2	100	100	Confident
Q08945	ADVIQATGDAICIFR	ADVIQATGDAIC[cmm]IFR	2	100	100	Confident
Q08945	ADVIQATGDAICIFR	ADVIQATGDAIC[cmm]IFR	3	100	100	Confident
Q9Y5S9	ADVLDLHEAGGEDFAMDEDGDESIHK	ADVLDLHEAGGEDFAMDEDGDESIHK	3	100	100	Confident
Q9Y5S9	ADVLDLHEAGGEDFAMDEDGDESIHK	ADVLDLHEAGGEDFAM[ox]DEDGDESIHK	3	100	100	Confident
Q92542	ADVLFIAPR	ADVLFIAPR	2	100	100	Confident
Q9Y6E2	ADVLSEEAILK	ADVLSEEAILK	2	100	100	Confident
P04040	ADVLTTGAGNPVGDK	ADVLTTGAGNPVGDK	2	100	100	Confident
P04040	ADVLTTGAGNPVGDK	ADVLTTGAGNPVGDK	3	100	100	Confident
P04040	ADVLTTGAGNPVGDKLNVITVGPR	ADVLTTGAGNPVGDKLNVITVGPR	3	100	100	Confident
P04040	ADVLTTGAGNPVGDKLNVITVGPR	ADVLTTGAGNPVGDKLNVITVGPR	2	100	100	Confident
Q13263	ADVQSIIGLQR	ADVQSIIGLQR	2	100	100	Confident
Q6PGP7	ADVSCLWK	ADVSC[cmm]LWK	2	66.4467239065517	94.5606694560669	Confident
Biognosys|iRT-Kit_WR_fusion	ADVTPADFSEWSK	ADVTPADFSEWSK	2	100	100	Confident
Q13813	ADVVESWIGEK	ADVVESWIGEK	2	100	100	Confident
Q13813	ADVVESWIGEKENSLK	ADVVESWIGEKENSLK	3	100	100	Confident
Q13813	ADVVESWIGEKENSLK	ADVVESWIGEKENSLK	2	100	100	Confident
Q12882	ADVVISAFGSVLSDPK	ADVVISAFGSVLSDPK	2	100	100	Confident
Q12882	ADVVISAFGSVLSDPK	ADVVISAFGSVLSDPK	3	100	100	Confident
Q5VST6	ADWQYSSR	ADWQYSSR	2	49.9213291961937	94.1908713692946	Confident
Q6P2Q9	ADWWTNTAHYNR	ADWWTNTAHYNR	2	100	100	Confident
Q6P2Q9	ADWWTNTAHYNR	ADWWTNTAHYNR	3	100	100	Confident
O00453	ADYACIAENKPT	ADYAC[cmm]IAENKPT	2	100	100	Confident
Q9NQ29;Q9Y383	ADYEIASK	ADYEIASK	2	100	100	Confident
Q92616	ADYTSHLR	ADYTSHLR	2	100	100	Confident
O43633	AEAAASALADADADLEER	AEAAASALADADADLEER	3	100	100	Confident
O43633	AEAAASALADADADLEER	AEAAASALADADADLEER	2	100	100	Confident
Q99490	AEAAAVAGLSTPGSLHR	AEAAAVAGLSTPGSLHR	2	100	100	Confident
Q99490	AEAAAVAGLSTPGSLHR	AEAAAVAGLSTPGSLHR	3	100	100	Confident
Q969G3	AEAALEEESR	AEAALEEESR	2	100	100	Confident
O14745	AEAALESPRPALVR	AEAALESPRPALVR	3	100	94.9790794979079	Confident
O14745	AEAALESPRPALVR	AEAALESPRPALVR	2	100	94.9790794979079	Confident
Q9NRA2	AEAAPVCCSAR	AEAAPVC[cmm]C[cmm]SAR	2	100	100	Confident
Q9UHJ6	AEAAVESAVAGPQGR	AEAAVESAVAGPQGR	2	100	100	Confident
O60220	AEACFVNCVER	AEAC[cmm]FVNC[cmm]VER	2	100	100	Confident
Q86X10	AEACGTLCR	AEAC[cmm]GTLC[cmm]R	2	100	100	Confident
P51608	AEADPQAIPK	AEADPQAIPK	2	27.0099199759497	94.2748091603053	Confident
Q96C86	AEADRIVFENPDPSDGFVLIPDLK	AEADRIVFENPDPSDGFVLIPDLK	3	100	100	Confident
Q5T8P6	AEAEAAAVHGAR	AEAEAAAVHGAR	3	100	100	Confident
Q9NXH8	AEAEEKTPLLVLDDVELMPR	AEAEEKTPLLVLDDVELMPR	3	100	100	Confident
Q7Z7A1	AEAEIELLQNLLR	AEAEIELLQNLLR	2	100	100	Confident
Q16512	AEAENTSEVSTVLK	AEAENTSEVSTVLK	2	100	100	Confident
O75955	AEAEQMAK	AEAEQMAK	2	100	100	Confident
P15498	AEAEQNWWEGR	AEAEQNWWEGR	2	100	100	Confident
O43149	AEAEQSVTCAHCR	AEAEQSVTC[cmm]AHC[cmm]R	2	100	100	Confident
O43149	AEAEQSVTCAHCR	AEAEQSVTC[cmm]AHC[cmm]R	3	100	100	Confident
P04424	AEAERDVLFPGYTHLQR	AEAERDVLFPGYTHLQR	4	100	100	Confident
O95340	AEAETLPSLSITK	AEAETLPSLSITK	2	100	100	Confident
Q9UM07	AEAFFPNMVNMLVLGK	AEAFFPNMVNMLVLGK	2	100	100	Confident
Q9UM07	AEAFFPNMVNMLVLGK	AEAFFPNMVNMLVLGK	3	100	100	Confident
Q9UM07	AEAFFPNMVNMLVLGK	AEAFFPNM[ox]VNMLVLGK	2	100	100	Confident
Q9UM07	AEAFFPNMVNMLVLGK	AEAFFPNMVNM[ox]LVLGK	2	100	100	Confident
Q9UM07	AEAFFPNMVNMLVLGK	AEAFFPNM[ox]VNM[ox]LVLGK	2	100	100	Confident
O75955	AEAFQLYQEAAQLDMLLEK	AEAFQLYQEAAQLDMLLEK	2	51.0705047285839	94.1422594142259	Confident
O75955	AEAFQLYQEAAQLDMLLEK	AEAFQLYQEAAQLDMLLEK	3	51.0705047285839	94.1422594142259	Confident
Q9Y6G5	AEAFVNTWSSMGQETVEK	AEAFVNTWSSMGQETVEK	2	100	100	Confident
P46783;Q9NQ39	AEAGAGSATEFQFR	AEAGAGSATEFQFR	2	100	100	Confident
P49411	AEAGDNLGALVR	AEAGDNLGALVR	2	100	100	Confident
O95671	AEAGEAGQATAEAECHR	AEAGEAGQATAEAEC[cmm]HR	3	100	100	Confident
O95671	AEAGEAGQATAEAECHR	AEAGEAGQATAEAEC[cmm]HR	2	100	100	Confident
Q969T9	AEAGGGWEGSASYK	AEAGGGWEGSASYK	2	100	100	Confident
Q9NR77	AEAGLGALPR	AEAGLGALPR	2	100	100	Confident
Q9Y4L1	AEAGPEGVAPAPEGEK	AEAGPEGVAPAPEGEK	2	100	100	Confident
Q9Y4L1	AEAGPEGVAPAPEGEKK	AEAGPEGVAPAPEGEKK	2	100	100	Confident
Q9Y4L1	AEAGPEGVAPAPEGEKK	AEAGPEGVAPAPEGEKK	3	100	100	Confident
P21333	AEAGVPAEFSIWTR	AEAGVPAEFSIWTR	2	100	100	Confident
P21333	AEAGVPAEFSIWTR	AEAGVPAEFSIWTR	3	100	100	Confident
P37837	AEAGVTLISPFVGR	AEAGVTLISPFVGR	2	72.3735696250256	91.6317991631799	Doubtful
Q8TC07	AEAISLQMVK	AEAISLQMVK	2	100	100	Confident
Q9NVT9	AEALASAIASTK	AEALASAIASTK	2	100	100	Confident
Q15080	AEALFDFTGNSK	AEALFDFTGNSK	2	100	100	Confident
Q9UL51	AEALPPEAADEGGPR	AEALPPEAADEGGPR	2	43.6751432574349	89.5397489539749	Doubtful
Q9Y6W3	AEALSEPLTKPVGK	AEALSEPLTKPVGK	3	100	100	Confident
Q9Y6W3	AEALSEPLTKPVGK	AEALSEPLTKPVGK	2	100	100	Confident
Q9NYB0	AEAMDLGKDPNGPTHSSTLFVR	AEAMDLGKDPNGPTHSSTLFVR	3	100	100	Confident
P49795	AEANQHVVDEK	AEANQHVVDEK	2	100	100	Confident
P49795	AEANQHVVDEK	AEANQHVVDEK	3	100	100	Confident
Q9BZL4	AEAPDGQGPGPQAAR	AEAPDGQGPGPQAAR	2	100	100	Confident
Q12778	AEAPQVVEIDPDFEPLPRPR	AEAPQVVEIDPDFEPLPRPR	3	100	100	Confident
Q14624	AEAQAQYSAAVAK	AEAQAQYSAAVAK	2	100	100	Confident
Q66PJ3	AEAQQVEALPGPSLDQWHR	AEAQQVEALPGPSLDQWHR	3	100	100	Confident
Q969Q4	AEAQVVMMGLDSAGK	AEAQVVMMGLDSAGK	2	100	100	Confident
Q969Q4	AEAQVVMMGLDSAGK	AEAQVVM[ox]MGLDSAGK	2	100	100	Confident
Q969Q4	AEAQVVMMGLDSAGK	AEAQVVM[ox]M[ox]GLDSAGK	2	100	100	Confident
Q9BV68	AEASPHPGR	AEASPHPGR	2	28.1362436598458	93.2053027526138	Confident
P41226	AEASQELLAQLNR	AEASQELLAQLNR	3	100	100	Confident
P41226	AEASQELLAQLNR	AEASQELLAQLNR	2	100	100	Confident
Q02790	AEASSGDHPTDTEMKEEQK	AEASSGDHPTDTEMKEEQK	3	100	100	Confident
Q02790	AEASSGDHPTDTEMKEEQK	AEASSGDHPTDTEMKEEQK	4	100	100	Confident
Q9NQT8	AEASWDSAVHGCPQLSR	AEASWDSAVHGC[cmm]PQLSR	3	100	100	Confident
Q9HCE0	AEAVKPQR	AEAVKPQR	2	39.0976991473277	86.6108786610879	Doubtful
Q08999	AEAWDSYR	AEAWDSYR	2	100	100	Confident
Q9BUJ2	AECEILMMVGLPAAGK	AEC[cmm]EILMMVGLPAAGK	3	100	100	Confident
Q9BUJ2	AECEILMMVGLPAAGK	AEC[cmm]EILMMVGLPAAGK	2	100	100	Confident
Q99615	AECLAMLGR	AEC[cmm]LAMLGR	2	100	100	Confident
Q15257	AECLEKFPVIQHFK	AEC[cmm]LEKFPVIQHFK	4	100	100	Confident
P13796	AECMLQQAER	AEC[cmm]M[ox]LQQAER	2	100	100	Confident
P13796	AECMLQQAER	AEC[cmm]MLQQAER	2	100	100	Confident
P13984	AECRPAASENYMR	AEC[cmm]RPAASENYMR	2	100	100	Confident
P13984	AECRPAASENYMR	AEC[cmm]RPAASENYMR	3	100	100	Confident
Q13615	AEDAIIALSNYR	AEDAIIALSNYR	2	100	100	Confident
Q8NF91	AEDCFQLFEEASQVVER	AEDC[cmm]FQLFEEASQVVER	2	100	100	Confident
Q8NF91	AEDCFQLFEEASQVVER	AEDC[cmm]FQLFEEASQVVER	3	100	100	Confident
Q96RE7	AEDDAYTTFISETGK	AEDDAYTTFISETGK	2	100	100	Confident
Q86Y34	AEDFYFSLEPSQVPR	AEDFYFSLEPSQVPR	2	52.3403446580659	94.9790794979079	Confident
P29966	AEDGATPSPSNETPK	AEDGATPSPSNETPK	2	100	100	Confident
P29966	AEDGATPSPSNETPKK	AEDGATPSPSNETPKK	3	100	100	Confident
P29966	AEDGATPSPSNETPKK	AEDGATPSPSNETPKK	2	100	100	Confident
O75347	AEDGENYDIK	AEDGENYDIK	2	100	100	Confident
O75347	AEDGENYDIKK	AEDGENYDIKK	3	100	100	Confident
P07355	AEDGSVIDYELIDQDAR	AEDGSVIDYELIDQDAR	2	100	100	Confident
P07355	AEDGSVIDYELIDQDAR	AEDGSVIDYELIDQDAR	3	100	100	Confident
Q66K14	AEDIEQMR	AEDIEQMR	2	100	100	Confident
P15880	AEDKEWMPVTK	AEDKEWMPVTK	3	100	100	Confident
P15880	AEDKEWMPVTK	AEDKEWM[ox]PVTK	2	100	100	Confident
P15880	AEDKEWMPVTK	AEDKEWMPVTK	2	100	100	Confident
Q7Z4V5	AEDKPSTDLSAPVNGEATSQK	AEDKPSTDLSAPVNGEATSQK	3	100	100	Confident
Q8NF91	AEDLHLLQGK	AEDLHLLQGK	3	100	100	Confident
Q8NF91	AEDLHLLQGK	AEDLHLLQGK	2	100	100	Confident
O75923	AEDLPQMDDAVMDNVK	AEDLPQMDDAVM[ox]DNVK	2	100	100	Confident
O75923	AEDLPQMDDAVMDNVK	AEDLPQMDDAVMDNVK	3	100	100	Confident
O75923	AEDLPQMDDAVMDNVK	AEDLPQM[ox]DDAVMDNVK	3	100	100	Confident
O75923	AEDLPQMDDAVMDNVK	AEDLPQMDDAVMDNVK	2	100	100	Confident
O75923	AEDLPQMDDAVMDNVK	AEDLPQM[ox]DDAVM[ox]DNVK	2	100	100	Confident
O75923	AEDLPQMDDAVMDNVK	AEDLPQMDDAVM[ox]DNVK	3	100	100	Confident
O75923	AEDLPQMDDAVMDNVK	AEDLPQM[ox]DDAVMDNVK	2	100	100	Confident
O75923	AEDLPQMDDAVMDNVK	AEDLPQM[ox]DDAVM[ox]DNVK	3	100	100	Confident
P12004	AEDNADTLALVFEAPNQEK	AEDNADTLALVFEAPNQEK	2	100	100	Confident
P12004	AEDNADTLALVFEAPNQEK	AEDNADTLALVFEAPNQEK	3	100	100	Confident
Q9Y6G9	AEDNFEDIITKPPVR	AEDNFEDIITKPPVR	3	100	100	Confident
P30622	AEDQHLVEMEDTLNKLQEAEIK	AEDQHLVEMEDTLNKLQEAEIK	4	100	100	Confident
Q9Y639	AEDSGEYHCVYHFVSAPK	AEDSGEYHC[cmm]VYHFVSAPK	4	100	100	Confident
Q9Y639	AEDSGEYHCVYHFVSAPK	AEDSGEYHC[cmm]VYHFVSAPK	3	100	100	Confident
Q9Y639	AEDSGEYHCVYHFVSAPK	AEDSGEYHC[cmm]VYHFVSAPK	2	100	100	Confident
Q7Z5K2	AEDSICLADSKPLPHQNVTNHVGK	AEDSIC[cmm]LADSKPLPHQNVTNHVGK	5	100	100	Confident
Q9Y336	AEDSPPDQPPPASAR	AEDSPPDQPPPASAR	2	29.7266559226611	97.7099236641221	Confident
Q86VS8	AEDSVLLKK	AEDSVLLKK	2	100	100	Confident
P01764;P01765	AEDTAVYYCAK	AEDTAVYYC[cmm]AK	2	100	100	Confident
P01763;P01766;P01767;P01768;P01776;P01778	AEDTAVYYCAR	AEDTAVYYC[cmm]AR	2	100	100	Confident
Q8WUH1	AEDTISILPDDPR	AEDTISILPDDPR	2	100	100	Confident
P02768	AEDYLSVVLNQLCVLHEK	AEDYLSVVLNQLC[cmm]VLHEK	3	100	94.9790794979079	Confident
Q13033	AEEAEPITFPSGGGK	AEEAEPITFPSGGGK	2	100	100	Doubtful
Q92619	AEEAMATYR	AEEAMATYR	2	100	100	Confident
P27824	AEEDEILNR	AEEDEILNR	2	100	100	Confident
P11234	AEEDKIPLLVVGNK	AEEDKIPLLVVGNK	3	100	100	Confident
P11234	AEEDKIPLLVVGNK	AEEDKIPLLVVGNK	2	100	100	Confident
Q14683	AEEDTQFNYHR	AEEDTQFNYHR	3	100	100	Confident
Q14683	AEEDTQFNYHR	AEEDTQFNYHR	2	100	100	Confident
Q9UJU6	AEEDVEPECIMEK	AEEDVEPEC[cmm]IMEK	2	100	100	Confident
Q9UJU6	AEEDVEPECIMEK	AEEDVEPEC[cmm]IM[ox]EK	2	100	100	Confident
Q9UJU6	AEEDVEPECIMEK	AEEDVEPEC[cmm]IMEK	3	100	100	Confident
Q9UJU6	AEEDVEPECIMEK	AEEDVEPEC[cmm]IM[ox]EK	3	100	100	Confident
P07195	AEEEATVPNNK	AEEEATVPNNK	2	31.9581414305144	95.583596214511	Confident
P36543;Q96A05	AEEEFNIEK	AEEEFNIEK	2	100	100	Confident
Q8N0X7	AEEENEFQIPGR	AEEENEFQIPGR	2	100	100	Confident
Q92619	AEEEQAGSAPGAGSTATK	AEEEQAGSAPGAGSTATK	2	100	100	Confident
Q92619	AEEEQAGSAPGAGSTATK	AEEEQAGSAPGAGSTATK	3	100	100	Confident
Q13464	AEEEYKLEKEEEISNLK	AEEEYKLEKEEEISNLK	4	100	100	Confident
Q13464	AEEEYKLEKEEEISNLK	AEEEYKLEKEEEISNLK	3	100	100	Confident
Q9P2E5	AEEFIGAGEQAR	AEEFIGAGEQAR	2	100	100	Confident
Q5S007	AEEGDLLVNPDQPR	AEEGDLLVNPDQPR	2	100	100	Confident
Q9UPU7	AEEGGGGGEGAAQGAAAEPGAGPAR	AEEGGGGGEGAAQGAAAEPGAGPAR	3	100	100	Confident
Q9UPU7	AEEGGGGGEGAAQGAAAEPGAGPAR	AEEGGGGGEGAAQGAAAEPGAGPAR	2	100	100	Confident
Q9UBB9	AEEHNIVFMPVIGK	AEEHNIVFMPVIGK	3	100	100	Confident
P49588	AEEIANEMIEAAK	AEEIANEMIEAAK	2	100	100	Confident
A2RRP1	AEEIEHYAR	AEEIEHYAR	3	100	100	Confident
A2RRP1	AEEIEHYAR	AEEIEHYAR	2	100	100	Confident
Q8IXI2	AEEITIPADVTPER	AEEITIPADVTPER	2	100	100	Confident
P17480	AEEIWQQSVIGDYLAR	AEEIWQQSVIGDYLAR	2	100	100	Confident
P49662	AEEIYPIK	AEEIYPIK	2	100	100	Confident
P49662	AEEIYPIKER	AEEIYPIKER	3	100	100	Confident
P80723	AEEKEGEKDAAAAK	AEEKEGEKDAAAAK	4	100	100	Confident
P80723	AEEKEGEKDAAAAK	AEEKEGEKDAAAAK	3	100	100	Confident
P80723	AEEKEGEKDAAAAK	AEEKEGEKDAAAAK	2	100	100	Confident
P80723	AEEKEGEKDAAAAKEEAPK	AEEKEGEKDAAAAKEEAPK	5	100	100	Confident
P80723	AEEKEGEKDAAAAKEEAPK	AEEKEGEKDAAAAKEEAPK	2	100	100	Confident
P80723	AEEKEGEKDAAAAKEEAPK	AEEKEGEKDAAAAKEEAPK	4	100	100	Confident
P80723	AEEKEGEKDAAAAKEEAPK	AEEKEGEKDAAAAKEEAPK	3	100	100	Confident
Q15811;Q9NZM3	AEELCSQVNEGVR	AEELC[cmm]SQVNEGVR	2	100	100	Confident
Q86TU7	AEELFLWVPR	AEELFLWVPR	2	100	100	Confident
A6NJG2	AEELGGPSGPGSSR	AEELGGPSGPGSSR	2	100	100	Confident
P09110	AEELGLPILGVLR	AEELGLPILGVLR	2	100	100	Confident
Q14980	AEELGQELK	AEELGQELK	2	100	100	Confident
O14879;P09913	AEELIQQEHADQAEIR	AEELIQQEHADQAEIR	3	100	100	Confident
O95630	AEELKAELLK	AEELKAELLK	3	100	100	Confident
Q9BXD5	AEELLDGILDKIPTFQGLK	AEELLDGILDKIPTFQGLK	3	40.024900412433	88.2845188284519	Doubtful
Q8NF91	AEELLKEFESEVK	AEELLKEFESEVK	3	100	100	Confident
Q8NF91	AEELLKEFESEVK	AEELLKEFESEVK	2	100	100	Confident
Q8NHP6	AEENEKVDSK	AEENEKVDSK	2	100	100	Confident
Q9H9E3	AEENLLMVLGTDMSDRR	AEENLLMVLGTDMSDRR	3	100	100	Confident
Q53GL0	AEEPPTPALPNPGQLSR	AEEPPTPALPNPGQLSR	2	100	100	Confident
P04899	AEEQGVLPDDLSGVIR	AEEQGVLPDDLSGVIR	2	56.7492051168259	91.701244813278	Doubtful
P19878	AEEQLALATSMK	AEEQLALATSMK	2	100	100	Confident
P19878	AEEQLALATSMK	AEEQLALATSM[ox]K	2	100	100	Confident
P11387	AEEVATFFAK	AEEVATFFAK	2	100	100	Confident
Q5HYW2	AEEVFTLPER	AEEVFTLPER	2	100	100	Confident
Q5HYW2	AEEVFTLPERK	AEEVFTLPERK	3	100	100	Confident
P11234	AEEWGVQYVETSAK	AEEWGVQYVETSAK	2	100	100	Confident
P52565	AEEYEFLTPVEEAPK	AEEYEFLTPVEEAPK	2	100	100	Confident
P52565	AEEYEFLTPVEEAPK	AEEYEFLTPVEEAPK	3	100	100	Confident
Q9Y2W1	AEEYTEETEEREESTTGFDK	AEEYTEETEEREESTTGFDK	3	100	100	Confident
Q96B26	AEFAAPSTDAPDKGYVVPNVDLPPLCSSR	AEFAAPSTDAPDKGYVVPNVDLPPLC[cmm]SSR	3	100	100	Confident
Q9NWQ8	AEFAEYASVDR	AEFAEYASVDR	2	100	100	Confident
P62258	AEFATGNDRK	AEFATGNDRK	2	34.4153803870216	86.1924686192469	Doubtful
Q9UFW8	AEFEEQNVR	AEFEEQNVR	2	83.4180769236063	93.7238493723849	Confident
Q16831	AEFEQIVLGK	AEFEQIVLGK	2	100	100	Confident
Q9UHY7	AEFFADVVPAVR	AEFFADVVPAVR	2	100	100	Confident
Q9UHY7	AEFFADVVPAVR	AEFFADVVPAVR	3	100	100	Confident
O95487	AEFFQHLIEDR	AEFFQHLIEDR	3	100	100	Confident
O95487	AEFFQHLIEDR	AEFFQHLIEDR	2	100	100	Confident
Q8IWS0	AEFGDFDIK	AEFGDFDIK	2	45.420329569153	87.8661087866109	Doubtful
Q9H4A4	AEFGPPGPGAGSR	AEFGPPGPGAGSR	2	100	100	Confident
Q7Z5R6	AEFNYSVGFK	AEFNYSVGFK	2	100	100	Confident
Q6KC79	AEFPSYLLGGR	AEFPSYLLGGR	2	100	100	Confident
Q8N6S5	AEFSAGAWSEPR	AEFSAGAWSEPR	2	100	100	Confident
O60613	AEFSSEACR	AEFSSEAC[cmm]R	2	67.9156178916525	92.8870292887029	Confident
Q6UN15	AEFTSPPSLFK	AEFTSPPSLFK	2	100	100	Confident
P21333	AEFTVETR	AEFTVETR	2	100	100	Confident
O60307	AEFVPQLEAEDDTSYFDTR	AEFVPQLEAEDDTSYFDTR	2	100	100	Confident
Q05655	AEFWLDLQPQAK	AEFWLDLQPQAK	2	100	100	Confident
Q8N3P4	AEFYQICEFMYER	AEFYQIC[cmm]EFMYER	2	100	100	Confident
P80723	AEGAATEEEGTPK	AEGAATEEEGTPK	2	100	100	Confident
P80723	AEGAATEEEGTPKESEPQAAAEPAEAK	AEGAATEEEGTPKESEPQAAAEPAEAK	3	100	100	Confident
O60381	AEGCDNEEDLQMGIHK	AEGC[cmm]DNEEDLQMGIHK	3	100	100	Confident
Q92925	AEGDSAGTAGTPGGTPAGDK	AEGDSAGTAGTPGGTPAGDK	2	100	100	Confident
Q92925	AEGDSAGTAGTPGGTPAGDK	AEGDSAGTAGTPGGTPAGDK	3	100	100	Confident
P67936	AEGDVAALNR	AEGDVAALNR	2	100	100	Confident
Q9Y5U4	AEGETESPGPK	AEGETESPGPK	2	28.7708325665065	95.5102040816327	Confident
Q96I24	AEGFVDALHR	AEGFVDALHR	3	100	100	Confident
P51608	AEGGGATTSTQVMVIK	AEGGGATTSTQVM[ox]VIK	2	100	100	Confident
Q00839	AEGGGGGGRPGAPAAGDGK	AEGGGGGGRPGAPAAGDGK	3	100	100	Confident
Q00839	AEGGGGGGRPGAPAAGDGK	AEGGGGGGRPGAPAAGDGK	2	100	100	Confident
P78329;Q08477;Q9HBI6;Q9HCS2	AEGGLWLR	AEGGLWLR	2	100	100	Confident
Q8NI27	AEGGYFGQIR	AEGGYFGQIR	2	100	100	Confident
P18433	AEGILDVFQTVK	AEGILDVFQTVK	2	100	100	Confident
Q9UKK3	AEGILLLVK	AEGILLLVK	2	40.3732416045365	89.1213389121339	Doubtful
Q3LXA3	AEGIPVEMVVIGDDSAFTVLK	AEGIPVEM[ox]VVIGDDSAFTVLK	2	100	100	Confident
Q3LXA3	AEGIPVEMVVIGDDSAFTVLK	AEGIPVEMVVIGDDSAFTVLK	2	100	100	Confident
Q3LXA3	AEGIPVEMVVIGDDSAFTVLKK	AEGIPVEMVVIGDDSAFTVLKK	3	100	100	Confident
Q13045	AEGKEGEEATAEAEEK	AEGKEGEEATAEAEEK	3	100	100	Confident
Q9NR97	AEGLFWQTLR	AEGLFWQTLR	2	100	100	Confident
Q9BX68	AEGLGDGYR	AEGLGDGYR	2	100	100	Confident
Q562E7	AEGLGEAEVR	AEGLGEAEVR	2	100	100	Confident
P23469	AEGLLDVFQAVK	AEGLLDVFQAVK	2	100	100	Confident
Q0VD83	AEGMGAMVEAGGLLEK	AEGMGAMVEAGGLLEK	2	100	100	Confident
Q0VD83	AEGMGAMVEAGGLLEK	AEGMGAM[ox]VEAGGLLEK	2	100	100	Confident
Q96G03	AEGNKEELRK	AEGNKEELRK	2	31.6128241853544	94.6808510638298	Confident
P13667	AEGPDEDSSNR	AEGPDEDSSNR	2	31.6356157947742	94.6043165467626	Confident
Q09666	AEGPEVDVNLPK	AEGPEVDVNLPK	2	100	100	Confident
P21333	AEGPGLSR	AEGPGLSR	2	100	100	Confident
Q9NVI7	AEGPGRGDEPSPS	AEGPGRGDEPSPS	2	100	100	Confident
P14735	AEGPQEWVFQECK	AEGPQEWVFQEC[cmm]K	2	100	100	Confident
Q9H2C0	AEGSAVSDPQHAAR	AEGSAVSDPQHAAR	2	100	100	Confident
P14618	AEGSDVANAVLDGADCIMLSGETAK	AEGSDVANAVLDGADC[cmm]IMLSGETAK	3	100	100	Confident
P14618	AEGSDVANAVLDGADCIMLSGETAK	AEGSDVANAVLDGADC[cmm]IMLSGETAK	2	100	100	Confident
P14618	AEGSDVANAVLDGADCIMLSGETAK	AEGSDVANAVLDGADC[cmm]IM[ox]LSGETAK	3	100	100	Confident
P14618	AEGSDVANAVLDGADCIMLSGETAK	AEGSDVANAVLDGADC[cmm]IM[ox]LSGETAK	2	100	100	Confident
P14618	AEGSDVANAVLDGADCIMLSGETAK	AEGSDVANAVLDGADC[cmm]IMLSGETAK	4	100	100	Confident
P06396	AEGSEPDGFWEALGGK	AEGSEPDGFWEALGGK	2	31.7840134153376	99.1596638655462	Confident
Q9NYV4	AEGSSNSVVHAETK	AEGSSNSVVHAETK	3	27.4729503066552	91.4728682170543	Doubtful
Q9NZB2	AEGSSTASSGSQLAEGK	AEGSSTASSGSQLAEGK	2	100	100	Confident
P14854	AEGTFPGKI	AEGTFPGKI	2	39.7919488253042	87.0292887029289	Doubtful
O14617	AEGTTYRDELLTK	AEGTTYRDELLTK	3	100	100	Confident
O14617	AEGTTYRDELLTK	AEGTTYRDELLTK	2	100	100	Confident
P29590	AEGVSTPLAGR	AEGVSTPLAGR	2	100	100	Confident
P53041	AEGYEVAHGGR	AEGYEVAHGGR	3	100	100	Confident
P53041	AEGYEVAHGGR	AEGYEVAHGGR	2	100	100	Confident
Q66LE6	AEGYNLKDEDGR	AEGYNLKDEDGR	2	100	100	Confident
P61158;Q9C0K3;Q9P1U1	AEGYVIGSCIK	AEGYVIGSC[cmm]IK	2	62.6313759989601	92.8870292887029	Confident
Q5T4S7	AEHASSLLELASTTK	AEHASSLLELASTTK	3	100	100	Confident
Q5T4S7	AEHASSLLELASTTK	AEHASSLLELASTTK	2	100	100	Confident
P20700	AEHDQLLLNYAK	AEHDQLLLNYAK	3	100	100	Confident
P20700	AEHDQLLLNYAK	AEHDQLLLNYAK	2	100	100	Confident
P26639	AEHDSILAEK	AEHDSILAEK	3	100	100	Confident
P26639	AEHDSILAEK	AEHDSILAEK	2	100	100	Confident
P14780	AEHGDGYPFDGK	AEHGDGYPFDGK	2	29.2002668345588	91.6	Doubtful
P14780	AEHGDGYPFDGK	AEHGDGYPFDGK	3	29.2002668345588	91.6	Doubtful
Q9UH99	AEHQQDSEDLFK	AEHQQDSEDLFK	3	100	100	Confident
Q9UH99	AEHQQDSEDLFK	AEHQQDSEDLFK	2	100	100	Confident
Q9UH99	AEHQQDSEDLFKK	AEHQQDSEDLFKK	3	100	100	Confident
Q9UH99	AEHQQDSEDLFKK	AEHQQDSEDLFKK	4	100	100	Confident
Q9UH99	AEHQQDSEDLFKK	AEHQQDSEDLFKK	2	100	100	Confident
P42229;P51692	AEHQVGEDGFLLK	AEHQVGEDGFLLK	2	100	100	Confident
P42229;P51692	AEHQVGEDGFLLK	AEHQVGEDGFLLK	3	100	100	Confident
Q14149	AEHVVVPIVAFNK	AEHVVVPIVAFNK	3	100	100	Confident
Q15311	AEIAEIQSR	AEIAEIQSR	2	100	100	Confident
P09525	AEIDMLDIR	AEIDM[ox]LDIR	2	100	100	Confident
P09525	AEIDMLDIR	AEIDMLDIR	2	100	100	Confident
Q99805	AEIELFVNR	AEIELFVNR	2	100	100	Confident
O14983;P16615;Q93084	AEIGIAMGSGTAVAK	AEIGIAM[ox]GSGTAVAK	2	100	100	Confident
O14983;P16615;Q93084	AEIGIAMGSGTAVAK	AEIGIAMGSGTAVAK	2	100	100	Confident
P54886	AEIIHHLADLLTDQR	AEIIHHLADLLTDQR	3	100	100	Confident
Q9BXP5	AEIISLCK	AEIISLC[cmm]K	2	51.364523969317	94.9790794979079	Confident
Q9BRG1	AEIITVSDGR	AEIITVSDGR	2	100	100	Confident
O94768	AEILHEIAVLELAK	AEILHEIAVLELAK	3	100	100	Confident
O94768	AEILHEIAVLELAK	AEILHEIAVLELAK	2	100	100	Confident
Q96SB4	AEIPCEDEQEQEHNGPLDNK	AEIPC[cmm]EDEQEQEHNGPLDNK	3	100	100	Confident
Q9H993	AEIQVGLQPGQGEQLLASEPSWWTTGK	AEIQVGLQPGQGEQLLASEPSWWTTGK	3	100	100	Confident
P21333	AEISCTDNQDGTCSVSYLPVLPGDYSILVK	AEISC[cmm]TDNQDGTC[cmm]SVSYLPVLPGDYSILVK	3	100	100	Doubtful
P21333	AEISFEDR	AEISFEDR	2	100	100	Confident
P21333	AEISFEDRK	AEISFEDRK	2	100	100	Confident
P21333	AEISFEDRK	AEISFEDRK	3	100	100	Confident
Q14203	AEITDAEGLGLK	AEITDAEGLGLK	2	100	100	Confident
Q6ZT21	AEITELILQR	AEITELILQR	2	100	100	Confident
O75369	AEITFDDHK	AEITFDDHK	3	45.631605859877	87.8661087866109	Doubtful
Q9UBF2	AEITLVATKPEK	AEITLVATKPEK	2	100	100	Confident
Q9UBF2	AEITLVATKPEK	AEITLVATKPEK	3	100	100	Confident
P20226	AEIYEAFENIYPILK	AEIYEAFENIYPILK	2	100	100	Confident
P20226	AEIYEAFENIYPILK	AEIYEAFENIYPILK	3	100	100	Confident
Q14697	AEKDEPGAWEETFK	AEKDEPGAWEETFK	3	100	100	Confident
Q14697	AEKDEPGAWEETFK	AEKDEPGAWEETFK	2	100	100	Confident
Q9BUL8	AEKENPGLTQDIIMK	AEKENPGLTQDIIMK	2	100	100	Confident
Q9BUL8	AEKENPGLTQDIIMK	AEKENPGLTQDIIMK	3	100	100	Confident
Q96T58	AEKPDATADAEPDANQK	AEKPDATADAEPDANQK	3	100	100	Confident
Q9Y3Q8	AEKPPLSASSPQQRPPEPETGESAGTSR	AEKPPLSASSPQQRPPEPETGESAGTSR	3	100	100	Confident
Q9Y3Q8	AEKPPLSASSPQQRPPEPETGESAGTSR	AEKPPLSASSPQQRPPEPETGESAGTSR	4	100	100	Confident
Q68EM7	AEKTEVLSEDLLQIER	AEKTEVLSEDLLQIER	3	100	100	Confident
Q9BSJ2	AELAAAAVGSSTTSINVPAAASK	AELAAAAVGSSTTSINVPAAASK	2	100	100	Confident
Q9BSJ2	AELAAAAVGSSTTSINVPAAASK	AELAAAAVGSSTTSINVPAAASK	3	100	100	Confident
O00189	AELAEGALR	AELAEGALR	2	49.8159805156436	94.5606694560669	Confident
Q96QK1	AELAELPLR	AELAELPLR	2	100	100	Confident
Q96EP0	AELALSLLQETPR	AELALSLLQETPR	2	100	100	Confident
Q9H2G2	AELANIER	AELANIER	2	58.656611492835	91.6666666666667	Doubtful
P23246	AELDDTPMR	AELDDTPM[ox]R	2	65.2887384879375	92.0502092050209	Doubtful
P23246	AELDDTPMR	AELDDTPMR	2	65.2887384879375	92.0502092050209	Doubtful
Q03252	AELDEVNK	AELDEVNK	2	100	100	Confident
Q8TCF1	AELDIGQHCQVEHCR	AELDIGQHC[cmm]QVEHC[cmm]R	3	100	100	Confident
Q8N511;Q8TF21	AELEAALGK	AELEAALGK	2	100	100	Confident
Q9Y3X0	AELEGVAVTAPR	AELEGVAVTAPR	2	100	100	Confident
P07741	AELEIQKDALEPGQR	AELEIQKDALEPGQR	2	100	100	Confident
P07741	AELEIQKDALEPGQR	AELEIQKDALEPGQR	3	100	100	Confident
Q16204	AELEQHLEQEQEFQVNK	AELEQHLEQEQEFQVNK	3	100	100	Confident
A6NN92;Q96QU8	AELFELLFR	AELFELLFR	2	100	100	Confident
O75064	AELFESLQEQPGALPVPGPSR	AELFESLQEQPGALPVPGPSR	2	100	100	Confident
O75064	AELFESLQEQPGALPVPGPSR	AELFESLQEQPGALPVPGPSR	3	100	100	Confident
Q01082	AELFTQSCADLDK	AELFTQSC[cmm]ADLDK	2	100	100	Confident
Q9BYT8	AELGALPDDFIDSLEK	AELGALPDDFIDSLEK	2	100	100	Confident
Q9BYT8	AELGALPDDFIDSLEKTDDDKYK	AELGALPDDFIDSLEKTDDDKYK	4	100	100	Confident
Q14204	AELGEYIR	AELGEYIR	2	30.4414762087872	96.474358974359	Confident
Q92696	AELGFLESCLR	AELGFLESC[cmm]LR	2	100	100	Confident
Q9NQ48	AELGLNEHHQNEVINYMR	AELGLNEHHQNEVINYMR	3	100	100	Confident
Q9NR19	AELGMGDSTSQSPPIKR	AELGMGDSTSQSPPIKR	3	100	100	Confident
Q13393	AELGNQWINYISFCGLR	AELGNQWINYISFC[cmm]GLR	2	100	100	Confident
Q13393	AELGNQWINYISFCGLR	AELGNQWINYISFC[cmm]GLR	3	100	100	Confident
Q9UQE7	AELGTDLLSQLSLEDQK	AELGTDLLSQLSLEDQK	2	100	100	Confident
Q9UQE7	AELGTDLLSQLSLEDQK	AELGTDLLSQLSLEDQK	3	100	100	Confident
Q9UQE7	AELGTDLLSQLSLEDQKR	AELGTDLLSQLSLEDQKR	3	100	100	Confident
Q9UQE7	AELGTDLLSQLSLEDQKR	AELGTDLLSQLSLEDQKR	2	100	100	Confident
Q9HB71	AELLDNEKPAAVVAPITTGYTVK	AELLDNEKPAAVVAPITTGYTVK	3	100	100	Confident
O75165	AELLEFLESQQENMIK	AELLEFLESQQENMIK	3	100	100	Confident
O75165	AELLEFLESQQENMIK	AELLEFLESQQENM[ox]IK	2	100	100	Confident
O75165	AELLEFLESQQENMIK	AELLEFLESQQENMIK	2	100	100	Confident
O75165	AELLEFLESQQENMIK	AELLEFLESQQENM[ox]IK	3	100	100	Confident
O75165	AELLEFLESQQENMIKK	AELLEFLESQQENMIKK	3	100	100	Confident
O75113	AELLEQSR	AELLEQSR	2	48.9446389876873	93.7238493723849	Confident
P05455	AELMEISEDKTK	AELMEISEDKTK	3	100	100	Confident
P05455	AELMEISEDKTK	AELMEISEDKTK	2	100	100	Confident
Q9Y4A5	AELMQALWR	AELMQALWR	2	100	100	Confident
P23396	AELNEFLTR	AELNEFLTR	2	100	100	Confident
P04424	AELNFGAITLNSMDATSER	AELNFGAITLNSMDATSER	2	100	100	Confident
P26639	AELNPWPEYIYTR	AELNPWPEYIYTR	2	100	100	Confident
Q8N4L2	AELPPPYTAIASPDASGIPVINCR	AELPPPYTAIASPDASGIPVINC[cmm]R	2	100	100	Confident
P35658	AELPVTDK	AELPVTDK	2	100	100	Confident
O43815	AELQAQIAFLQGER	AELQAQIAFLQGER	3	100	100	Confident
O43815	AELQAQIAFLQGER	AELQAQIAFLQGER	2	100	100	Confident
P02647	AELQEGAR	AELQEGAR	2	31.6391215972577	94.5652173913043	Confident
Q8IZP0	AELQMLLEEEIPSGKR	AELQMLLEEEIPSGKR	2	100	100	Confident
Q8IZP0	AELQMLLEEEIPSGKR	AELQMLLEEEIPSGKR	3	100	100	Confident
Q8IZP0	AELQMLLEEEIPSGKR	AELQM[ox]LLEEEIPSGKR	3	100	100	Confident
Q8IZP0	AELQMLLEEEIPSGKR	AELQM[ox]LLEEEIPSGKR	2	100	100	Confident
Q08379	AELQTALAHTQHAAR	AELQTALAHTQHAAR	4	100	100	Confident
Q08379	AELQTALAHTQHAAR	AELQTALAHTQHAAR	3	100	100	Confident
Q6WKZ4	AELQTESLTPVPNSGSSALGSLFK	AELQTESLTPVPNSGSSALGSLFK	3	100	100	Confident
Q6WKZ4	AELQTESLTPVPNSGSSALGSLFK	AELQTESLTPVPNSGSSALGSLFK	2	100	100	Confident
O00231	AELRDDPIISTHLAK	AELRDDPIISTHLAK	3	100	100	Confident
O00231	AELRDDPIISTHLAK	AELRDDPIISTHLAK	4	100	100	Confident
O00231	AELRDDPIISTHLAK	AELRDDPIISTHLAK	2	100	100	Confident
Q8NF91	AELSGPVYLDLNLQDIQEEIRK	AELSGPVYLDLNLQDIQEEIRK	3	100	100	Confident
P33121	AELSLVFVDKPEK	AELSLVFVDKPEK	3	100	100	Confident
P33121	AELSLVFVDKPEK	AELSLVFVDKPEK	2	100	100	Confident
P35579;P35580	AELTCLNEASVLHNLK	AELTC[cmm]LNEASVLHNLK	3	100	100	Confident
O43399	AELTKVEEEIVTLR	AELTKVEEEIVTLR	3	100	100	Confident
O43399	AELTKVEEEIVTLR	AELTKVEEEIVTLR	2	100	100	Confident
P42566	AELTSQESQISTYEEELAK	AELTSQESQISTYEEELAK	3	100	100	Confident
P42566	AELTSQESQISTYEEELAK	AELTSQESQISTYEEELAK	2	100	100	Confident
Q04726	AELTSSAPACYALAISPDAK	AELTSSAPAC[cmm]YALAISPDAK	2	100	100	Confident
Q8WZ82	AELVCLSGPHPVPDPPGPEGAR	AELVC[cmm]LSGPHPVPDPPGPEGAR	3	100	100	Confident
Q9H008	AELVGQLQR	AELVGQLQR	2	100	100	Confident
Q96ST3	AELVQLVSPFLGK	AELVQLVSPFLGK	2	100	100	Confident
Q86YV0	AELWLDGALLAR	AELWLDGALLAR	2	100	100	Confident
A6NC98	AELYREEAEALR	AELYREEAEALR	2	100	100	Confident
A6NC98	AELYREEAEALR	AELYREEAEALR	3	100	100	Confident
A6NC98	AELYREEAEALRER	AELYREEAEALRER	3	47.5615921274685	94.5606694560669	Confident
Q02252	AEMDAAIASCK	AEMDAAIASC[cmm]K	2	100	100	Confident
O60610	AEMDEVER	AEM[ox]DEVER	2	100	95.3878204001266	Confident
O60610	AEMDEVER	AEMDEVER	2	100	95.3878204001266	Confident
P04424	AEMDQILHGLDK	AEMDQILHGLDK	3	100	100	Confident
P04424	AEMDQILHGLDK	AEM[ox]DQILHGLDK	3	100	100	Confident
P19367	AEMELGLR	AEMELGLR	2	100	100	Doubtful
P19367	AEMELGLR	AEM[ox]ELGLR	2	100	100	Doubtful
Q15149	AEMEVLLASK	AEMEVLLASK	2	100	100	Confident
Q9HBR0	AEMLDHAVLLQVIK	AEMLDHAVLLQVIK	3	100	100	Confident
Q12912	AEMLGAINQESR	AEM[ox]LGAINQESR	2	100	100	Confident
Q12912	AEMLGAINQESR	AEMLGAINQESR	2	100	100	Confident
P86790;P86791	AEMPGNLQHYGR	AEMPGNLQHYGR	3	100	100	Confident
P48736	AEMPNQLR	AEMPNQLR	2	100	93.3054393305439	Confident
Q9Y5Z4	AEMTVFVR	AEMTVFVR	2	100	100	Confident
Q9Y5Z4	AEMTVFVR	AEM[ox]TVFVR	2	100	100	Confident
Q9HD20	AEMVVPDFSELFK	AEMVVPDFSELFK	2	100	100	Confident
P02788	AENAGDVAFVK	AENAGDVAFVK	2	49.2319236319164	93.3054393305439	Confident
Q9UPT8	AENCPYMHGDFPCK	AENC[cmm]PYMHGDFPC[cmm]K	3	100	100	Confident
P59998	AENFFILR	AENFFILR	2	100	100	Confident
Q9UHD9	AENGESSGPPRPSR	AENGESSGPPRPSR	2	41.0989489860778	89.9370626911853	Doubtful
P04406	AENGKLVINGNPITIFQER	AENGKLVINGNPITIFQER	3	100	100	Confident
P04406	AENGKLVINGNPITIFQER	AENGKLVINGNPITIFQER	2	100	100	Confident
P04406	AENGKLVINGNPITIFQERDPSK	AENGKLVINGNPITIFQERDPSK	4	100	100	Doubtful
P04406	AENGKLVINGNPITIFQERDPSK	AENGKLVINGNPITIFQERDPSK	3	100	100	Doubtful
P51812;Q15418	AENGLLMTPCYTANFVAPEVLK	AENGLLMTPC[cmm]YTANFVAPEVLK	2	100	100	Confident
P51812;Q15418	AENGLLMTPCYTANFVAPEVLK	AENGLLM[ox]TPC[cmm]YTANFVAPEVLK	3	100	100	Confident
P51812;Q15418	AENGLLMTPCYTANFVAPEVLK	AENGLLMTPC[cmm]YTANFVAPEVLK	3	100	100	Confident
P51812;Q15418	AENGLLMTPCYTANFVAPEVLKR	AENGLLM[ox]TPC[cmm]YTANFVAPEVLKR	3	100	100	Confident
P51812;Q15418	AENGLLMTPCYTANFVAPEVLKR	AENGLLMTPC[cmm]YTANFVAPEVLKR	3	100	100	Confident
Q9NXV2	AENHCELLSPAR	AENHC[cmm]ELLSPAR	2	100	100	Doubtful
Q9NXH8	AENLAAQLSFYR	AENLAAQLSFYR	2	100	100	Confident
P27448;Q7KZI7	AENLLLDADMNIK	AENLLLDADMNIK	2	100	100	Doubtful
P20592	AENMIQLQFR	AENMIQLQFR	2	100	100	Confident
Q5K651	AENNCLYIEYGINEK	AENNC[cmm]LYIEYGINEK	2	100	100	Confident
Q08211	AENNSEVGASGYGVPGPTWDR	AENNSEVGASGYGVPGPTWDR	2	100	100	Confident
Q08211	AENNSEVGASGYGVPGPTWDR	AENNSEVGASGYGVPGPTWDR	3	100	100	Confident
Q8IXT5	AENPYLFLR	AENPYLFLR	2	100	100	Confident
P51572	AENQVLAMR	AENQVLAM[ox]R	2	100	100	Confident
P51572	AENQVLAMR	AENQVLAMR	2	100	100	Confident
Q8TAG9	AENSESLGTVPEHER	AENSESLGTVPEHER	2	100	100	Confident
Q9P2E9	AENSQLTER	AENSQLTER	2	100	100	Confident
P46459	AENSSLNLIGK	AENSSLNLIGK	2	100	100	Confident
[truncated: 106,070 more rows]
